# Supplementary material for: Divergent immune and extracellular matrix transcriptional programs underlie poor prognosis in early-stage lung adenocarcinoma
Source: Front Immunol. 2026 Apr 16;17:1762224. doi: 10.3389/fimmu.2026.1762224 (PMC13128801; doi:10.3389/fimmu.2026.1762224)
Supplement: Supplementary file 2 [file DataSheet1.zip › SupplementaryData_Rev1_Microarray_ExprMat.csv]

EntrezID	GSM1672627.CEL	GSM1672640.CEL	GSM1672659.CEL	GSM1672316.CEL	GSM1672329.CEL	GSM1672352.CEL	GSM1672366.CEL	GSM1672446.CEL	GSM1672457.CEL	GSM1672483.CEL	GSM1672500.CEL	GSM1672526.CEL	GSM1672527.CEL	GSM1672528.CEL	GSM1672529.CEL	GSM1672530.CEL	GSM1672536.CEL	GSM1672540.CEL	GSM1672541.CEL	GSM1672542.CEL	GSM1672547.CEL	GSM1672553.CEL	GSM1672567.CEL	GSM1672572.CEL	GSM1672574.CEL	GSM1672585.CEL	GSM1672593.CEL	GSM1672595.CEL	GSM1672601.CEL	GSM1672606.CEL	GSM1672608.CEL	GSM1672609.CEL	GSM1672610.CEL	GSM1672615.CEL	GSM1672619.CEL	GSM1672623.CEL	GSM1672629.CEL	GSM1672631.CEL	GSM1672633.CEL	GSM1672634.CEL	GSM1672636.CEL	GSM1672637.CEL	GSM1672638.CEL	GSM1672641.CEL	GSM1672642.CEL	GSM1672647.CEL	GSM1672649.CEL	GSM1672650.CEL	GSM1672656.CEL
10	4.58127650056156	5.76085801337365	4.84354963370511	5.20778625288129	4.55082607147891	4.85089094786332	5.08044379325107	4.46590896328854	5.29263025661224	4.79634322772768	5.33493173347675	4.94417150841218	5.22208427311424	5.31932345399798	4.76969102064348	4.83847203562589	4.8585379048063	4.66241082652602	5.18878586414558	5.13615172005142	4.63140033776759	4.69281242925785	4.52089367934842	4.7170694034566	4.54087282474232	4.8914682587798	5.35604716757322	4.95396286604729	5.01538225056521	5.23159945207557	4.80666335068781	5.04513368081812	5.29552077401183	5.180027154331	4.84046242830632	4.95377696261086	5.04502171083415	5.3128370282144	5.04346381288089	5.25212076267684	4.86245913083443	4.93096010621244	4.81371628265795	4.91172566734053	4.97758805765943	4.63836225503518	4.48578430632842	4.77185205144707	4.93197646697083
100	7.34485132072036	7.97965307937124	7.46700594273692	6.21834389299812	6.25372209542711	6.06094342792612	6.69822934954761	6.94543496677626	6.96694693514879	6.90026599981556	7.61764278274048	6.84502791755026	6.49569763672052	6.87710845874197	6.77939965420249	6.4930809492831	6.71234754758978	6.97988909352932	6.99911358128534	6.78546360273747	6.72885969507687	6.14826783860029	6.40525999501844	6.29010730833693	5.98549230581399	8.42582063595845	8.47760891156143	6.49009512511739	6.52382026459656	6.65690946873465	6.75686756279861	6.45594405208896	7.8084069408188	7.57556605115085	6.28109128091636	6.17679008102648	6.99587488702868	6.57715880049611	6.92258515176553	7.47749028125412	6.05462905870149	6.84569198726718	7.11679486330601	6.25726048263764	6.4466483880178	6.44937076679156	7.09204671581727	6.3378896220748	6.98691896530676
1000	8.25247939886834	5.60503003836785	6.17004497517996	5.55125402859782	5.2819771239167	5.32604799231263	5.49331844720197	5.70602247657927	6.00516020357741	5.54380193194901	6.13894997374271	5.66292394104671	5.38531884015111	7.35474677983897	6.15138506748666	5.93623193225241	5.83967756185858	5.83932683955257	7.58289680672966	5.64628710535371	5.45277879154069	5.24929530195364	5.32490956323386	5.21384112467496	5.32398028107839	6.24172502912998	6.41437636011039	5.41296904888294	5.50835775904658	5.69068950253292	5.53985708425789	5.76638986230605	5.61521324183455	5.94737439725965	5.6866068418585	5.51854912944862	5.67826466732209	6.3788242109848	5.67212335681972	5.77280914341626	5.60604201845911	5.59998771941734	5.57267972660943	5.70619299373884	5.40875305081431	5.47011092878443	8.21533773629535	5.42697993821209	5.58815917509805
10000	6.84999957421662	5.78538806972664	6.04349102119826	5.58551396842594	5.85702938127398	5.44351384903025	5.90615277963014	5.6498984116185	5.54005422143653	5.62656593564386	5.53646120509749	5.6260047174412	5.68901202867803	6.29806942608414	5.92650122765914	6.03338261643854	5.86254795215066	6.07029154321404	6.06922631142881	5.83454734593154	5.43075660106285	5.59026550152856	5.37288038982356	5.41109330695971	5.85059417895113	5.48819227534373	5.77977214933599	5.99531224813551	5.77592290323713	5.85142208886748	5.62521857462144	5.810453244128	5.57528282881458	5.94357534355547	5.6924681733622	5.59789026382	5.70131292412976	5.66607720214126	5.65424563165945	5.60320327546618	5.57929303737319	5.75796573205955	5.83991817895384	5.67207085760654	5.60705066259115	5.69676728773622	5.42674450856928	5.61389905166604	5.80435136228281
10001	6.91512770949685	6.67176932914858	7.13742767242366	6.84337315371882	7.10439051024193	7.30902297570067	6.43459274065387	6.52972502525998	6.70702057439313	6.54525447749637	6.85834807434491	7.30832798444586	6.9284030415	6.47979269002465	6.49487113694967	6.45043456413619	6.59472337212502	7.37583571324476	7.0445658764683	6.6024771991756	7.4633707082697	6.81539595086422	7.25261073997993	6.51198648189662	6.6229760511192	6.9584164262669	6.44290245734012	6.61519556055057	6.24466852316441	6.39510367516151	7.26392424113693	6.69748776905449	7.14322691487665	6.59597891966173	6.45702870986713	6.21419851698652	6.63243973490768	7.19332008500865	6.87468056461159	7.02597216623451	6.36086798083533	6.19495263393549	6.14206583956572	6.31819365629182	6.52956344744445	6.65400356756378	7.95094360483852	6.80602231453055	6.74566922881838
10002	4.75935946016948	4.61881301393618	4.60721860913455	4.82183130123893	4.55226800282432	4.70300140264987	4.75545237104291	4.77807945596802	5.19580625469868	4.96155477668824	4.97576418958087	4.80210148148026	4.59698764957254	4.89001008128091	5.04609273355136	5.05484878732091	4.68042602655067	4.64062095211227	5.205054099482	4.79059434622274	4.53365912284634	4.48762647832648	4.64856789178878	4.75104715211272	4.63139429733348	4.65674239710156	4.78793380710126	4.89302145091384	4.69711923592402	4.83545601408856	4.63910254984339	4.84058260905725	4.65873194530942	4.72592378807746	4.83582092915381	4.67981342080688	4.72802776780449	4.91332601701203	4.73597217716466	4.88505970963991	4.84877571379875	4.67008977978181	4.60377762385286	5.48169181913668	4.69524245763747	4.7004633494404	4.6882168767659	4.67524661925213	4.7793766235469
10003	3.64598272578587	3.69258995964367	3.51708220545172	3.72486971984911	3.57990080759277	3.67122010775655	3.61744263862499	3.57580084914811	3.5590803088316	3.59064917436156	3.56596165548955	3.60641405785259	3.60598740259461	3.59839119978919	3.61562679994596	3.81072564217913	3.51857425542471	3.59593448321538	3.77842462203703	3.64474243524238	3.54444258769926	3.5221126072928	3.57208672717291	3.60953011528435	3.5846200993229	3.54642870653593	3.65178153698514	3.58270264877479	3.60548749492687	3.63553574289049	3.73697651179601	3.63074387997157	3.60970795287245	3.645564193886	3.54121032904508	3.59981271048911	3.56572927882318	3.80028719396202	3.65390743499478	3.65162378686793	3.58032036126492	3.65960682742688	3.56684622701806	3.65274421536878	3.60799983923616	3.51366721089501	3.60552137047999	3.71867179858787	3.6260572068815
10004	5.26497225088184	5.16436470070907	5.52061224938623	5.2710682020247	5.04446151353813	4.96683097288838	5.25952630637292	4.82589424267005	5.4470953030107	5.74306955453528	5.0608794891437	5.43004242295935	5.05575582478909	5.52675362339692	5.81468369650898	5.07833073774011	5.36934743415473	5.2318083360777	5.39094713208465	5.39347758877252	4.92118207743521	5.08026851460272	4.67144301766626	5.30815065774892	5.3603959697942	5.88453370611895	5.73691780852721	5.40800451788839	5.24278876101687	5.25401838081375	5.06224450824855	5.14059132279378	5.06925981554403	5.34111366758688	5.56423001043138	5.22938913333156	5.48246768420511	5.42102958323448	5.27736934869433	5.35046107340543	5.02783321480145	5.64747083854024	5.4039547535462	6.59975861394864	5.20670862817533	5.24393103619116	5.35984071698385	5.11396022096358	5.07992252780491
100048912	5.24860410475502	4.84593124672469	4.87635342174086	5.19114573980844	4.85842901079604	4.90577473161405	5.07686546568259	4.86325669518252	5.58334276413869	5.10280074824819	5.5626379726285	4.99782278109463	5.34018315217349	5.27311949257286	4.98670664485869	5.11167522527711	5.16519732744279	4.826067745053	5.22940877900335	5.36597523799546	4.72945754046177	4.78077817525959	4.92523919483359	4.95224557985609	4.78978743129591	5.10213332849679	5.30352802465898	5.0412303590181	5.31750240849355	5.49927811991903	4.81342281102378	5.75203404022984	5.098066452835	5.16064154448232	5.21369740219638	5.04478566594122	4.78552944166814	5.11659932558923	5.15951275818064	5.11246189752488	4.89652498123999	5.21568782019289	5.01674533847186	5.45015007022259	5.17990590377216	4.6777489063502	4.9522727114081	4.93486620111942	5.15349324647752
10005	7.9421702599969	6.99168193519157	7.23958196240612	7.53169311663255	7.45512050775572	8.57991287341462	7.43391751153531	8.0797506212249	7.79707084395728	7.39111725800792	7.28676050579202	7.69872273056024	7.12259284314077	6.90798899341899	7.6208477405518	7.42391794860952	7.42983083713729	6.88780635877604	8.01926809818275	7.06994097114923	7.82993883900242	7.06296015011491	7.14423544904557	7.29939710395804	7.39187786002587	7.91982094454578	7.62737295266243	7.00648160090927	7.08520457311854	7.96771250567845	6.74778388925566	6.69056771858713	7.41272322391082	6.95022801458603	7.26506805335894	7.80488873386495	7.80367217345718	7.76031795226778	7.26893366717203	7.88293404476082	7.3746251571684	8.02316796120336	7.74831282115919	7.68781980297851	7.80332611930737	7.01383013451583	7.22020645901386	7.44595237566403	6.30876462199614
10006	6.51761809280675	8.9820075424142	7.836738275343	7.9131206317681	8.3160734299387	8.09496006862921	7.1197275503953	7.65553883096597	8.23857104022484	7.97042602947888	8.09720278556347	7.09009441053935	7.61328607898012	7.63442608696609	6.83796442143136	7.76800235238126	8.2663677610119	8.06419586212199	6.99499342055777	8.18150587670528	8.612388758472	8.35391578713307	8.75827541898221	8.1418113538596	7.88353708217219	7.67580689140828	7.18574284498989	7.81736407491674	7.77144385322654	7.76261709053116	7.95337027772496	8.0259566543349	8.03919450863014	7.55361746827153	7.28200311117832	7.75871062763697	7.54866090222639	8.47837711589462	7.79603832081264	8.01265298223007	7.72686665905982	7.18773806866402	8.20064914794112	6.98230960464315	7.89422933329883	7.91812815392184	8.48951752260858	8.19668263502113	8.33687464724931
10007	8.16190131398561	8.07952465542205	7.6800961294988	7.95650359737337	7.876606703421	8.26954421061823	8.46367030540174	8.39285797216079	7.65503490940218	7.73016232291264	8.81025063413326	8.42007446415229	7.90281952542569	8.06801953414939	7.83982951233879	7.97477009771473	7.88043254146575	7.47549185712949	7.55827970531096	7.71163919197565	8.38450283178816	8.70042409162396	8.40623417648348	7.82223520864065	7.90641299920013	9.21999198602518	8.57803096340683	7.96527455300444	7.70579736796603	8.01374314964057	7.93820648097901	7.79999267991827	8.02142068942074	8.05667269126312	8.09419074185087	8.15997021954596	7.56543740606538	8.67876614912675	7.64498692798498	8.63258787340441	7.90377755554922	8.50592354911845	7.69513565004397	7.97562540850249	8.32809933868078	8.10477980371326	7.83501815582143	7.73606865762323	8.34305087873919
10009	5.3861168984601	5.13270282701824	5.1100125364316	5.3662925122229	5.40650507806008	5.33773699980251	5.10620377242143	5.04212851192834	5.33255944721965	4.9338217324645	5.18000393390479	5.13281096496275	5.39362941837325	5.13757030920795	5.2319841448692	4.93609271836495	5.08075305021554	5.41678247781374	5.13315960695213	5.14037757034135	5.32905765690693	5.73605982775847	5.13208156843587	5.30406447325072	4.97781884509716	5.09479874181288	5.23837408569717	5.08482479514008	5.17643643179436	5.06869618661405	5.23830465184546	5.11144665173514	5.5869622668601	5.20718030625694	5.30051484282458	5.39944766367343	4.98202287939035	5.05382456027361	5.24495819381807	5.17796032185143	4.98973927651351	5.03426996500665	5.23883912230637	4.90476517949279	5.22730237976988	5.35278537918967	5.16155033245482	5.11217485423412	5.41103641673069
100093698	4.11904521412404	3.89169109836424	3.85478769360651	4.03057430317306	3.87083890679966	4.08766966924844	4.06178534283442	3.95372819489538	4.0615925782897	4.11382570888261	4.09616700014711	4.02654961187962	4.00853652603749	3.97186682544238	4.1223940650833	3.99120299426835	3.86882491116822	3.89683220431559	4.01587040581375	4.25193325965372	3.84380165700036	3.97391009634063	3.83872264736546	4.25250483671393	3.87419574015211	3.96369276070548	4.03171568966545	4.1026892803335	4.18051625892773	4.10782535764514	3.9075671050709	4.24672572466756	3.97633609111731	3.99866762600773	4.14515874631588	3.90688761348734	3.97791556464288	4.37722991327682	4.17086271442473	4.06054540082773	3.9047016850315	4.04527582991404	3.99828960018045	3.93069527511551	3.9200535023963	3.75661840350471	3.92439656089888	4.04939666301173	4.02073848129588
1001	7.14834833372315	7.15557391694693	7.63161093610639	7.80198969757856	10.0673502912691	6.42130373375147	6.71037526834316	7.19448302027982	9.89775773934222	10.2873038819546	10.54034855565	8.39743408386817	8.94171906675071	6.69093165329037	9.76597130729017	7.58968157425964	8.40360419898767	11.2154345377831	6.76533458283199	7.94733475436796	7.12110987750382	10.5192786865912	7.08293410531102	9.29081916729155	9.35537798101107	7.86977971325224	8.64059937377169	8.70056106238447	9.16961485025084	9.04023973660973	9.60812590281577	6.99293388269867	9.91230958157375	8.307116570913	7.62715284595602	10.0643648833597	8.11603117560379	8.69268180452507	7.12350099893442	9.53247170291952	8.97248784886795	7.50604422103924	9.677688212099	9.07093852847466	9.1377458447816	10.4110207816685	8.61862658075473	10.3062440231525	8.1174099422271
10010	6.77300719381114	6.68205925058368	7.0181406989987	6.40828114636782	6.90205129207771	6.65362377969219	6.56008163848681	6.71266571893637	6.91049644118569	6.60756390130405	6.79220684263293	5.91207284350661	6.69656524580573	6.86993428809668	6.34427043400108	6.5698873842133	6.63161645745535	7.07066817522103	6.78495563442614	6.76398673063345	7.02069764628156	6.78873979303298	7.48043469486355	7.06843790945762	7.12698221958927	6.5144612704301	6.13641996844137	6.92441216235586	6.8607413141854	6.62478666342251	6.89940810841333	6.56756533551138	6.81167770809344	6.72110439032366	6.41208955734662	6.5558200262845	6.78005428278744	6.58298595503764	6.76375934778613	7.12004462872452	6.92598153516148	6.30650366969007	6.51899737961935	6.42622719958962	6.73830269120314	7.54458821282735	7.21416749291382	6.55797502795615	6.68757266176144
100126791	4.72811980576171	4.70323519851928	5.09056971384287	5.00851642663328	6.14446801274979	4.69487912193511	5.19884159497134	5.35843841526731	5.09162269667855	5.34684940643803	4.70437832962231	5.26912338382539	6.10615950202636	5.33447112112361	5.02480366331095	5.07779108623997	4.6680077944919	4.68608253741888	5.01118777939956	5.4195944083368	4.38365556223985	5.08044321845562	4.67393681117956	6.82125069940594	5.04511707149288	4.84089858889993	5.24835792041401	5.300391745466	5.97618255026624	5.05172832306106	4.83716474835394	5.05572429177166	5.03358176705868	5.82916642891579	5.123306539737	4.79048540379368	5.66893864831589	5.12723061518123	5.67386331328514	5.07681550025426	4.73934086226928	5.03610258456432	4.91916050485395	4.98695358939319	5.18697643525755	7.81878241291454	4.90556235994134	4.95776497580233	5.0551568858944
100128124	4.89807758713579	5.46198200353803	5.07096496049367	4.98169934768162	4.76543863973188	5.04608437987582	5.19908361710676	5.05918944631784	5.19365189590666	5.21447169437682	6.01262468959385	5.05808939426167	4.86648273654436	5.68348410430555	5.3826290519052	5.41138099543483	4.82203596256892	5.09219565379003	5.61827118710016	4.98742811476277	5.16036472911439	4.76998383800537	4.8799304865696	5.1159211282295	5.08829869677214	4.87113549629983	4.84680180020969	4.94732979495916	4.87260706770387	5.06364265224279	5.00036703046812	5.07615293302365	4.76790377059846	5.02829619869306	5.16008959827607	4.9346690598767	5.1094415500832	5.06922463573267	5.23490875172841	5.31142866369761	4.93346911195147	5.09324824624703	5.01248041404931	5.79037742241834	4.89552734615972	5.03352714970768	5.32891401716803	4.77629700500897	4.94291216728327
100128640	4.57255368415405	4.15011711584554	4.66288357175269	4.67326493511436	4.63608739329499	4.56717290997379	4.97503408152452	4.30495380482089	4.95015314594173	4.76593167301331	5.12851830640452	4.83307222064918	4.59842677724109	4.60582644469031	4.63390979634075	4.56733898740089	4.45255585519517	4.6162436276565	5.0363525796178	4.56903649064491	4.40551769326383	4.29578080145182	4.30308349804128	4.68094288742418	4.3756831718167	5.01725256719725	5.26821318420654	4.52247006423987	5.01099825422399	4.86632431925311	4.75994028351791	4.63183549459541	4.88579378372917	4.88743261946091	4.8393398925899	4.58793326470188	4.68912955941493	4.73333078275921	4.48022854131801	4.79304602337227	4.32774889929171	4.96892544352637	4.4762483471524	4.71059197254372	4.48545153742019	4.10453791322751	4.80625113537839	4.70607398218951	4.93351871239884
100129013	3.80262589555955	3.84175803718442	3.9401629261933	3.82710751842279	3.6869328306257	3.76685999923423	3.83655279392916	3.68462716462976	4.1348468152945	3.8465692405383	4.11201969532508	3.95787856463774	3.9680188991359	3.82893159609599	3.81253780879462	4.00392073803708	3.91765461129525	3.81184547119015	4.01488538802926	3.91452953507587	3.84838626223863	3.89514919368087	3.78883985475542	3.86946070986591	3.68662768543421	3.92696033706423	4.16333783654363	3.8249620526886	3.9246062033544	4.00401520197453	3.78624500338602	3.84729736901608	3.94923249338154	3.81876398426917	3.96416896344904	3.82798349849337	3.99345829178884	3.82821867464406	4.04098883174427	4.09292805984961	3.77746444204616	3.89070682654087	3.81711716062408	4.06520392121238	3.8360291726256	4.15925019566546	3.87130952991239	3.92605353331852	3.94454478903511
100129128	4.29893090975972	4.74179859964207	4.25807119598295	4.48735171568892	4.05649472400726	4.13793056281597	4.39254404448027	4.29259205185088	4.41739191619855	4.26269510606142	4.46895353853107	4.34315781957066	4.57135191512234	4.5133859119842	4.25802263666388	4.84199515902729	4.22080801003578	3.89934241669568	4.91804729419891	4.36004586153815	4.33517830015722	3.86133794864463	4.15711588236005	4.97620930429753	4.40878021485103	4.15898198401506	4.42006056677461	4.50700195976212	4.87327060570061	5.27747893615484	5.19591484960606	4.84314942199833	4.35415875166673	4.47307423949555	4.19383626612851	4.00688961602181	4.44391193180009	4.38692586060473	4.18930244263465	4.36940745877324	4.26826962243614	4.52135063133788	4.14755977298425	4.51044090677476	4.35796383059012	4.03134753106023	4.24320828111456	4.24464350042295	5.22243292518993
100129250	7.04692360444653	7.31894573012456	7.4012422529087	7.19472220694331	6.81750310236123	7.15099618981077	7.31801150728245	7.49727830928779	7.21886378225961	7.6030186204213	7.2704355467828	7.19220907629096	7.24771084490736	7.42062575314444	7.48600447067973	7.35922989949722	7.24237446476093	7.13416668765731	8.03818750780517	7.53787105835826	7.0018956481753	6.70798564791338	7.23183116245845	7.51972211062176	7.13934881327573	7.30872270754913	7.78975080342027	7.0720417493272	7.24074657797747	7.26510985923773	7.26560372815704	7.41543465061507	7.45245033149417	7.38147024087786	7.32406068703486	6.88383065556796	7.65300683442148	7.62758536730679	7.27300772504339	7.07133513139381	7.0524233361823	6.86502109664178	7.34614611154225	7.58489549216143	7.52461801032938	7.65450806491641	7.03900253969038	7.49038973727745	7.64022675623514
100129271	4.8916197006154	4.94222002651521	4.86224060006986	5.15591694922212	4.83660576343961	4.90346052244937	5.03928053163978	4.87696100028883	5.0810415828616	5.11697803143023	5.17039779537677	5.1023205391644	5.00590220099761	5.25703866618101	5.30856886592911	5.2519286039564	4.84076473615551	5.05812633280165	5.19268905005503	5.04071260711333	4.7085325707988	4.75061741820775	4.66909120571465	4.86774068510948	4.77822926930204	5.10825114358953	5.07544988913741	4.92296173909347	5.06680062247146	5.00613479798147	4.86536951717507	5.22320374999049	5.12302542441135	4.94025657227022	4.9909108466738	5.04834456018372	4.98467145172258	4.93558354283754	4.89734354082734	5.12547276363467	4.83081533432449	4.88185414896901	4.96907560582098	5.27341324536341	5.0807035609736	4.80570175515204	4.99752512741864	4.92104347714158	5.22741482881578
100129361	7.13939929971029	6.51537030712267	6.15021920562574	6.24098285443163	5.75840875207079	6.51346129730219	6.24914621855185	6.62826487837943	7.04787991360668	5.58733037862936	5.61654923343872	5.88530926797199	5.93373967003745	6.17565856823576	6.17496228963341	6.4165234949791	6.29972947805207	6.95793282985248	6.96555813649071	6.09654461924547	7.32255196305147	5.72629435100541	6.09073288297569	5.86299028167409	6.25521736173459	7.10151206804433	7.18984922342878	6.27604530854009	6.19032575172272	5.61274476832431	6.22564010369981	5.70306095325809	7.07170067514628	5.84301813521455	5.93263416833623	6.09169687638858	5.92569078059855	6.56628737872716	5.67732787629767	6.8957895769853	6.39494996777278	5.88731274592422	7.67352310732077	5.77607694048617	6.21986721430175	6.13320790010099	5.67202730647382	6.1776358335783	6.27215284392076
100129460	4.08951032926101	4.57658911709042	4.41211032060842	4.65491965963962	4.67380077401808	4.56295542480181	4.71430262649055	4.42158754411416	4.42505081449421	4.8331424440541	4.99101563441979	4.42955471104261	4.50677947793635	4.60287808252297	4.49172715762202	4.48710622126819	4.17038182980057	4.56994956983813	4.53297201312007	4.51363129810193	4.54812465529785	4.20782411941909	4.61618365774256	4.64493697543905	4.18498336588948	4.78217046118526	4.51254345153307	4.51586850402282	4.52757041440343	4.67856953076401	4.33272047929556	4.82099166907035	4.33156428371555	4.51825655097733	4.49464370886498	4.48108122489734	4.35287537363583	5.15878208173949	4.48960774024821	4.33966306582966	4.33419844659773	4.37268181883738	4.40902677657524	4.4861715393547	4.46509970734426	4.54473506257963	4.43417089685135	4.4359874753329	4.34856856527612
100129482	4.94865138224609	4.558005980998	4.39867611419729	5.22190289759553	4.73587960443149	4.3835041376452	4.56328773989459	4.71739286954214	4.44001778671717	4.62636286143384	4.49410234261627	4.40359372775878	4.63422845358925	4.69412184224031	4.20505861423864	4.87342094621246	4.4573639010666	4.79897417357255	4.96082810052341	4.61030382989515	4.89192738177668	4.36355871357421	4.45161617555722	4.58058670065058	4.51220105263008	4.68953823837059	4.48488330383233	5.02796801590966	4.56122941616657	4.40221250138616	4.54084710068238	4.90904076807195	4.65943540626211	4.84362129896454	4.49433427008541	4.57326182372741	4.6378793921565	4.44434971471067	4.91624570335716	4.4293814461763	4.45836061575318	4.54535043396157	4.88795666488381	4.3252641712883	4.55979580371901	4.38338557774565	4.37482133382705	4.7466589681414	4.63476712251699
100129528	8.92173005274254	8.41306517575578	8.51670470878914	8.38071854478408	8.00307257512038	8.20499950971847	8.62167229025239	7.67034158880882	9.00018708057004	8.58389255066483	8.64879746369633	8.00589150579515	8.23559573790765	9.16424476813046	8.4527652706109	8.57311788609741	8.17775206965147	9.00502263917148	8.88570306131963	8.5168878979272	8.12370822831927	8.0664978637351	8.79506466797644	8.4804592104193	8.58091987896378	8.18251975229244	8.40873468958261	8.3390041945617	8.3205261269762	8.53396396213276	8.08614375867493	8.53476690380387	8.51089936304225	8.09358622416697	8.26595896650992	8.38276406440531	8.58545646924469	8.5473032764213	8.69867103196147	8.94233150928774	8.52325584718764	8.72871231292573	8.36105130280542	9.05263479251076	8.5835533083223	7.99555740477861	8.23528853528426	8.18226592183036	8.35228498866637
100129930	4.31281282311271	4.46597467667949	4.50821780581687	4.54877906330426	4.50163762159515	4.60902051749413	4.77599168051498	4.37334939090825	5.08116735922743	4.66206817604715	4.62736019684598	4.6791428749676	4.65044817848444	4.6672932109105	4.78403808231064	4.67399449767588	4.5002692604938	4.16246618581665	4.87055791537752	4.82867709880271	4.2470631043961	4.54596839249654	4.43753162888244	4.47241826420831	4.17875992548957	4.37497596470686	4.81313369815483	4.64904858345001	4.5528323470017	4.80831656540024	4.44566421041464	4.66004935229497	4.52320691563012	4.55355657880184	4.535122466059	4.42633154139472	4.57669566506169	4.64702996387718	4.69828177808365	4.29839318467242	4.45452017216221	4.58785097622318	4.53234888504076	4.81546226524148	4.60333308340689	4.22544249628837	4.66161842800345	4.58020552420293	4.54303309816367
100129973	4.09850568880044	3.87647974622659	4.08686252229631	3.98963993581687	4.15285187668018	3.90885004079631	4.01892040049793	3.9891801084423	4.327965067427	4.10940040839375	4.07322288923856	3.94456501473285	3.84417145050794	4.23165596696668	3.89344969129628	3.86600151396718	4.01754220658405	3.88903218842159	4.20341089114667	4.00310787572677	3.92067166463405	3.7770450204151	3.81615413433675	3.95064225837851	3.90620562674894	4.25272063936015	4.14717717533528	4.1378371483372	4.10137664947431	4.04330737456372	3.81662415823153	4.00702557783523	4.04903963058294	4.00062598402441	3.98979371090282	4.03204700726125	4.17948505176282	4.17365824950111	4.14176176454225	3.97954738608248	3.80785305542529	3.90559374401966	3.9832454076869	3.76087193630171	3.97849598419279	4.02371085788379	3.93555252725371	3.88239977115372	3.99580242221339
10013	6.33303097402192	5.84452694623667	6.10089812528335	6.02564177835941	5.78657099533406	6.08616330964159	6.07770035858497	6.1542167506334	6.07302827822701	6.09053047697453	6.09745811226941	6.01359512426816	5.87220234638871	6.24529249126727	6.47764545088435	6.09162895090971	5.77520929361999	6.17352053070668	6.21638050877505	5.83861917403164	6.04268899035132	5.98813535147145	5.9428918893699	6.08833929955314	6.15016668420464	6.17908527755396	6.15419349868793	6.00641662077395	6.21983007526262	5.946889954537	5.96124422651267	6.07195906421377	6.09509418007483	6.0933353278399	6.32724459590878	6.10982261375847	6.13254247909282	6.10186077887698	6.14445594096892	6.30454970445845	5.9333091767577	6.17209940980903	6.38335909644925	6.44496712341897	6.03028799916146	5.82879566284661	5.76199638292801	6.0403257214642	5.83151185573821
100130331	4.07821825417111	4.21536100381453	4.10871905556636	4.12017553421948	4.01831767257454	4.13746147532618	4.46277751219915	4.04322747960754	4.34490522025821	4.08941628788404	4.04902560413101	4.2858290129736	4.20083279073986	4.19611536322697	4.28886873583359	4.15210619987039	4.09048462809158	4.05398029215085	4.11110210765028	4.41092147802213	4.04636613074678	4.01677243446631	3.93931343761442	4.04310361320585	4.01186993009931	4.21568231335995	4.38826117903803	4.41701596855853	4.29169039038825	4.37739978606995	4.07830507791359	4.3693225975405	4.2796135284558	4.34672971475295	4.25402435612218	4.18095430673375	4.23657573404248	4.50463937211023	4.18268522333249	4.31298917026512	4.02029648136479	4.52429025510848	4.1661419112852	4.39372303888363	4.07409742191254	4.04098071724184	4.10439260877408	4.11163283008895	4.16120180318713
100130335	12.0269134547825	11.3052228561823	10.3330232918317	10.8070763845625	10.967157490149	10.5951447886899	10.6419022112781	11.2587818433235	10.8059675491761	10.6274060218358	11.0191007919303	11.6703010240006	10.2911116534105	9.91235616969117	10.5381168216311	11.5038900943969	10.8248497689449	11.5743421053112	10.3897213890967	10.7546658213807	10.8585896261515	11.4248614372693	11.1465946595829	10.5316518615401	10.8122945780818	11.7600566986508	11.1639582953885	11.0110601469978	11.3509247555138	10.7500083367782	10.4281777142217	11.2612064122041	10.4411863302474	10.8547129150453	10.8086444014584	11.6181544153217	11.2659988582533	10.9478250119417	10.4518799184097	11.2047784045784	10.7022788205456	10.6056131193638	11.6267491473903	11.0082693981449	10.951029012058	10.8075525131128	11.4286877858682	11.7447842114779	11.4333721048532
100130449	3.98913053802397	4.00854052397897	4.17954626606242	4.83598460246446	4.48908102006511	4.16126980469025	4.69159496740758	4.90165013910157	4.46893522795203	4.03921784214029	4.22387812925091	4.5265772031394	4.73940193399756	4.28706091991669	4.50297328505575	5.04043190457085	3.82176632495101	3.84483818290736	3.80479875775523	4.10388927322505	3.90754629180642	3.71937515270098	4.3784455185874	4.28467092255369	4.41021332861413	4.31397550203227	4.50117083624131	4.06020311459221	4.46907707800955	4.79211307807678	4.13825846536764	4.14174476061421	4.76333965800118	4.08958223002553	3.90096002732776	4.33734100379352	3.96272882365843	4.84199030509438	3.86073148516627	7.07639111477345	4.01995508197023	4.27538395743335	4.6118369080767	5.37533345169894	4.37224447551326	4.11001099011221	3.96141501543158	4.42188239716028	4.03766422251051
100130624	7.23650973569567	7.2973235493302	7.62941661010496	6.79950423113127	7.29636656133733	7.39197561143939	8.13991580639965	7.28679633985884	7.7893532200263	7.63976583269358	7.46652303340004	7.27977930335537	7.48064859878889	7.55561772433241	7.64593320394299	6.78730311065353	7.43249691279226	6.69890301258961	7.4630723871954	7.83383342912586	6.55218853724209	6.8810276565694	7.38286011068179	7.18600778454655	6.79620422171127	7.96681788633954	7.71669581050253	7.25347971029855	7.41261572739887	7.58758022840571	7.52229753504783	7.79076709899714	7.70308154090566	6.8770503759711	7.09605798283924	7.52800522379984	7.60357256553298	6.65335262736852	7.34981432563885	7.25681121632941	7.28166363241593	6.96710875149752	6.59066251881637	7.53734329246824	7.15580907545901	7.88353826834117	7.31455736707466	7.79211372670506	7.38229548877526
100130683	4.24535731952687	4.26434208373481	4.24675068681867	4.38096419860549	4.14751344451811	4.15735699276409	4.35008797872271	4.28822624481664	4.6722490099747	4.42413560530261	4.29246700499219	4.36136384376724	4.25855333301913	4.36128968948034	4.88409981061229	4.29677515315314	4.45238520238062	4.1774028511911	4.37254973875342	4.46645824988202	4.18134079040083	4.12099971826232	4.06968177014686	4.07399555193506	4.31944173607618	4.35387048018328	4.48146342484358	4.20950439025652	4.4145995503355	4.38333073375882	4.22549521914775	4.35879064162084	4.35518158511601	4.25204388365474	4.44358481195503	4.21632435534901	4.45172657425499	4.47333506909879	4.367796820499	4.43574996805892	4.17137008064171	4.47569661941948	4.17576715094888	4.92567953836104	4.13645080423055	3.9982476849438	4.18525835525828	4.18141441002309	4.33882464643529
100130922	4.83897931719492	4.95513559348528	4.69908513001661	4.81694787177382	4.52240227270629	4.81737094572349	4.93787366419241	4.9123534679129	4.84883181560582	4.94591434948905	4.90011690284749	4.7082727406422	4.86001286250005	4.97602305779285	4.70131951651902	5.08918342566409	4.59979454244101	4.74415107455988	5.41026662820604	4.79604850444768	4.59373163162486	4.64296599404841	4.71802311802922	4.84773837015707	4.75926034415339	4.77538979945867	4.76089882150189	4.80261146814567	4.74154050610505	4.66310643291285	4.70046127687235	4.73440151619084	4.94849682623212	4.88803287774631	4.87950072630917	4.70918107534297	4.88339106608261	4.81256192967675	4.71812024834981	5.0268775005679	4.46744154848752	4.86887723049763	4.71815193853979	5.02632615906488	4.90484965267639	4.86745488575267	4.8306675177033	4.88697083773246	4.73653334752588
100131532	5.38822036394468	5.33556179726364	5.37476614794024	5.22811584867367	4.94690169842846	5.17228696601467	5.54397784054164	5.09673520215715	5.64297108978714	5.01061507638178	5.69958804042169	5.42317599195666	5.34709211969159	5.57355061921776	5.51513427810216	5.26663404945707	5.25029339023521	5.20927686849908	5.58118059993074	5.54221057966794	4.84774717487986	5.01337580382311	5.01471244419085	5.2671229519539	5.07222066038633	5.06782139912198	5.64716040209211	5.18511589492911	5.25135105459139	5.74538498164156	5.18808937478316	5.29117252077237	5.28455468409397	5.16020245842275	5.55556224888185	5.13581522337662	5.22320313299345	5.56277742290449	5.4945210632626	5.41057674267523	5.14047332736092	5.4379691246508	5.03544732226618	6.07567488755441	5.42483709954532	5.08076263393191	5.15509947789291	5.14384175790359	5.05234565585854
100131689	7.04309042488722	7.44251723193666	6.11936349222362	7.11292007174461	6.83589346936748	6.57280984494553	7.61837088494465	7.11723955952514	7.35365471038378	6.99643392631752	7.69739087501115	7.63491033193568	7.71500413801466	6.39809612775308	7.12285927611363	7.9570702008087	6.6578775237792	7.57613833154983	5.93134759858596	6.69248570054066	7.40751044971661	7.56991393364491	7.35746188650127	7.08900824997754	6.61129545333856	6.84550347971606	6.65459650313938	6.48470723823357	6.85983938741674	6.28644637351628	7.68722128175739	7.42409309259365	6.86219682828817	7.13245295013711	6.3437772415614	7.51576500144505	6.6471675047544	7.80239346524057	7.62220983837965	6.16049185209527	7.1937596538501	5.68820380860818	7.21185837335313	7.09222386363372	6.49832476764313	7.10262193515954	7.0143531240221	7.10672539966212	6.90955917304486
100131755	4.5731437293082	4.55736665044781	4.6446636785594	4.86813046497807	4.84052107526565	4.86751040087353	4.80642709075048	4.62793253472825	4.79600818505495	4.62970420987399	4.8391637187814	4.73059258978463	4.5315145155321	5.02830762483307	4.53359026153962	4.86684042772051	4.5937384179721	4.53628575275548	4.8954656773651	4.58321591778196	4.54197148250024	4.42686461344846	4.57390266523268	4.74884401002801	4.64337203793996	4.5103761451876	4.76078409367645	4.72393206072317	4.74044751190766	4.67914860017283	4.57336081119203	5.21110136200097	4.56374598691978	4.78340704240172	4.78143578845487	4.6210855470278	4.45005235167501	4.59175318687686	4.76201401034023	4.82852432668463	4.59214055210077	4.58914135543354	4.60323475918428	4.59835004804178	4.65462328420402	4.64888528892624	4.5983947600403	4.59305868482544	4.84131358968523
100131825	5.04216403030524	4.89265456619726	5.04480526335358	5.23406241970516	4.94033108117377	4.94448047470175	5.10364916072013	4.87755926387022	5.63753205220259	5.08982892874176	5.31417888895691	5.03917631691225	5.08619012071132	5.33636528879621	5.14619973174393	5.2161832003378	5.34427787883526	4.89276037397509	5.32114157571848	5.35065998736547	4.73041831319564	4.9872773738118	4.85015473535621	4.94095396801322	4.49744774817455	4.92429665156614	5.1546585783131	5.25664568651176	5.05655355925666	5.18786155334338	4.8231807410752	5.37101092955274	5.09048274452162	5.30118407544909	4.97164131360267	5.10047991205977	5.14010418697801	5.34733996225439	5.21606304776367	4.95269029800515	4.96395631008113	5.21903658349681	5.07537161171263	5.67109921794133	5.10153416577413	5.04155251211959	4.78666394130952	4.93946256540548	5.08616099945789
100132341	8.19196335145726	7.41515857743064	8.0407150406869	7.84484819253889	7.26048423743334	8.16630525661354	8.00130157823202	7.92282793826579	7.32844710004664	7.08822372092445	6.70366969048136	8.73381581956579	7.50418192762663	7.94137088071313	7.49441757852825	7.03572839436445	7.13726496069908	7.10861907233985	7.37514858005174	7.57032703895831	7.56094061668733	7.01104195386688	6.54693417062629	7.42915980287447	8.02246087539213	7.12120677480209	7.67596540161447	8.66250026045836	8.21797237387176	7.79601827416724	6.44212576253786	7.9943662229947	7.18086864062832	8.33008266018753	8.57216561373199	7.00048237094953	7.89068621434278	7.32890332455218	7.04176252122679	6.99416941959025	7.88771092094897	8.68515942130446	7.39523247094207	8.37726405586447	7.4692780347009	7.50552689624998	7.41344001614573	7.1467076178768	7.63265163982948
100132476	3.43554620682075	3.49630019230384	3.40235153031322	3.54951971714764	3.52173858015008	3.52112919413317	3.67246637610415	3.418333439997	3.43524150122519	3.54297848122593	3.70407781513012	3.4372246984564	3.52019150106948	3.57310321854788	3.51877735645627	3.55189365812578	3.46688735849381	3.50706828485265	3.37692524172526	3.47762017208452	3.36451279524508	3.41236348911036	3.44177738628342	3.47905232269814	3.42990282429687	3.51805953043523	3.46283648584937	3.69480709087244	3.60832447731453	3.55429675224476	3.48544409935645	3.62197332800143	3.53726831151884	3.51326674699763	3.4637144423553	3.38842497396476	3.5371967099716	3.57389482580627	3.47272309073063	3.52650636590067	3.44101582598435	3.6331253635335	3.3831297437571	3.58332572928975	3.449253619042	3.39921635987161	3.37949383451301	3.47079787076027	3.50895529895513
100133941	9.89117716529193	10.3101860507106	10.5757910125926	10.1134792665005	10.1092520337515	9.65632566784495	8.07629197258668	10.2060560695673	10.4358894426808	9.67125951056892	5.87273190106408	8.13573693712038	9.59309096462477	8.01601328129345	10.5389235819709	10.6301185293347	10.016712625474	8.7622051568933	10.8186162484916	10.8646445695889	11.2401701986492	11.010398852235	9.57589575730154	8.95939756208613	10.4700494774157	10.0416743748953	10.6930604734727	10.501880992613	10.3341168309228	9.72815056899027	10.5367508985519	10.0215361739896	11.271731728968	8.72488369111555	11.102968675627	7.26516457801844	10.0819332846369	10.0654967464214	11.0411413271212	12.0147600451479	12.1026997850225	8.58036815628732	9.62102180729216	9.93477914641758	8.47003538386409	8.17349814988622	9.9454838326888	9.99803433724388	10.0583923784257
100134713	4.9325865964878	4.69280355776235	5.10780130758461	5.02222223340531	5.06577369237172	4.92581407608562	5.27027034343276	4.80116407612945	5.19853993586986	4.98577834617763	5.32306738873978	5.63007921626075	5.40300062661981	5.0930227707055	5.3452476186226	4.81212916259587	5.13692878955495	4.96908433059947	5.34033357392408	4.95451183498193	4.86446475247466	4.72875228683487	4.83785533637441	4.94332814608724	4.85423115747481	5.26543083930864	5.13559669841411	5.16020160303466	5.55774953795774	5.21619912441618	5.3407559249641	5.13591967522941	5.20645886501547	5.45462572689863	5.13023726762747	5.01975132148347	4.77979366915086	5.13268398810743	5.08558916782711	5.34310807508145	4.90956859060727	5.13935241828469	4.95983998807998	5.45335051796255	5.59962009855604	4.74058589668223	5.10354210549789	5.28258788888128	5.1909141100193
100137047	6.4956163334311	6.18576428150058	6.50807752938704	7.23009043356456	6.45670131753137	7.03019519252801	7.07406515073783	6.8033488022983	6.76357541862716	6.85549235612743	6.33512468648931	7.42682418803188	7.2874053727261	6.70853925314562	6.86748000259967	6.62910552215049	6.67369860058805	6.16670979523269	6.72771699327973	6.66249713447507	5.91540629115158	7.51491371125114	6.1396072716917	6.97663009029277	6.92148305273389	6.54418280737366	6.63271188911024	6.34120594875543	6.56060965782954	6.54218645923025	6.32094532502323	6.1033739801763	6.12165613098531	6.4292618229004	7.06369781838234	7.25511803933956	6.89577845202192	7.14358760505934	6.38820173255967	6.32026703572345	6.78907447469039	7.64632964272709	6.57242610878505	7.46054811885104	7.03127468902682	6.8931547049755	6.94556936830438	6.3663982879992	6.83229014684839
10014	6.73084310650172	6.2543772914612	6.3468807749149	6.96903038676403	6.53458503608514	6.5499459650943	6.0460704609179	6.49819095163184	6.59039588864138	6.61722061545911	6.48896673976446	7.18536523515607	6.46883539289015	6.9798024088986	6.9100689481156	6.77025867993598	6.53565872599112	6.12170948658623	6.64314046539538	6.24547302887498	5.99766538801388	6.91578666132073	6.33053949208273	6.1079892362605	6.35407736841561	6.46627687774443	6.58747523514965	6.19308582991606	6.4373520959492	6.51193496616422	6.74802213991596	6.29014410565659	6.30979565532875	6.18118335633227	6.87777131096471	6.66079457496032	6.50090004069643	6.82680960692238	6.27563023246516	6.73916777063505	6.15868115060719	6.49980415594726	6.30985394143632	6.29271327781709	7.05931232180153	6.20651679016207	6.64500890003462	6.56695681808861	6.22951215707054
10015	8.94656641090749	8.93907732516765	9.48601535374512	9.69930628422005	9.50920393882617	9.64096617718647	9.39513903984291	9.11728530620159	8.97531781375176	9.29807505132055	9.30853077729121	8.90521599191294	8.90154242677983	8.74074976003263	8.56093884265132	8.76143949867795	8.89361282882497	9.56954732520532	9.22422482739228	9.61184151793591	9.47413283178951	9.23988857055821	9.48490949162482	9.07674455124949	9.0674612688177	9.9439248108157	8.88167777646867	8.80721324399679	9.33253767446675	8.92727515523347	9.02619873110806	9.303869254541	9.48033523804797	8.77145594598307	8.99199399826959	9.50381329667951	9.22353917145614	8.38114764807568	9.67498872252105	9.27081909006279	9.69881603285565	8.90547958479396	8.63740104605518	9.43679831002997	9.37132168771864	9.22659068995012	8.46833482119698	9.13324901354343	9.50218968905653
10016	9.98834235167494	9.36625677427756	8.88437449613525	9.92710746300807	10.0870041668147	9.63213133995991	10.0050502592124	8.67046487255724	11.0150925737582	9.4413797083324	9.77751070165917	9.09591886146429	9.98311372900922	9.12074213911978	8.82976775086963	10.5746024974663	9.47665518679948	9.17304868649966	10.1646860354349	9.52581554077482	10.1047662529561	9.41556068088229	9.78519427286128	9.50852657516273	9.23077760908673	10.7023513775265	10.1582563552131	9.09484896425987	9.26845930157811	10.0099533975481	9.76514239091205	9.31642893463253	10.4592793753669	8.88515054959937	9.39648257180033	9.65898762089616	8.84854666128285	10.1133757943673	9.91823259693221	10.1307142486666	9.4145693266739	9.2571232184191	8.77422561648173	9.24935072596263	9.62470459718439	9.29821497111675	10.8900691291834	9.18246585112238	9.63328690405861
10017	4.57239964740441	4.97486662899274	4.71348957269078	5.09650907946093	4.74730554659158	4.88263015406724	4.8457268117045	4.90039124383476	5.4334270994273	4.79845501360594	5.23965493904904	4.91038931243398	4.80493065295311	4.93135857933234	5.06479024186123	4.95621457016186	4.72736370973444	4.94867106235163	5.69967973525816	5.00037778822767	4.67477536980168	4.77003585761059	4.6866322197396	4.90871466832514	4.64804497598986	4.95883141592803	4.95549710325336	4.80782404618353	4.98171251951707	5.09395566615166	4.79782409667013	4.93520428442533	4.78336601850181	4.7793106289338	4.88201763637874	4.96848944705108	4.99534533865969	5.15011657414079	4.86745741102069	5.05774371755898	4.90839456924717	4.82532860624574	4.82268713964291	5.32935438382865	4.88605454117355	5.12687743195271	4.93196195159074	4.80043672015813	5.26258664331387
10018	5.38430150329673	5.31061089503545	5.39042941946702	5.06055632237713	5.24723234959054	4.97726412751608	5.0991526920833	5.3298565392988	5.69070787202403	5.4749924098066	5.41130844227625	5.08815824187202	5.19480298260091	5.54527838276773	5.40383804509691	5.53055610264881	5.20340084157903	5.59732146505131	5.41836315280046	5.14317593764472	5.5840803775828	5.05203983239396	5.22193846287013	5.52613156178927	5.3482877286451	5.47505479815283	5.90336452790271	5.18669754155893	5.28206861073056	5.26919075106766	5.31082022702573	5.53134251340673	5.32594102904891	5.83029537492184	5.30903635562256	5.30891711774603	5.16803846271994	5.37663520552641	5.5231138713061	5.92142053200916	5.36661550049337	5.40803218700007	5.7453940574378	5.58292725873865	5.14779303933757	5.26690702772787	5.64082401165011	5.50445001861073	5.34708988149144
100188893	10.4898252779987	11.1112472852501	10.2835000613314	10.8878858767793	10.6575190640215	11.3439884058775	11.4058549029079	10.9845284013817	11.2358314857951	10.5707642002532	10.5520419408355	11.7149021581884	11.2581272893782	10.644581854151	10.5846167012919	11.0353100024018	11.0388435953496	10.6629812466503	11.2760847242609	10.7408691243273	11.091463086036	10.6122118849052	11.744938369687	10.8921119255009	10.6270308808933	11.3226185674542	10.7149218851239	10.7422547077003	10.6285876394896	10.3345943160379	11.3464728329136	11.2632292260545	11.3449750368753	10.9560491213781	11.1997152030655	10.8433199129014	10.9195803781214	10.679549422354	10.635559634043	11.0593016403473	10.3468353048413	10.9680897296283	10.3352523486848	11.1692450583895	11.1094107271275	10.8026255870576	11.5386674559072	11.3564124921187	11.0199785094796
10019	7.77277532579738	9.35651685820623	8.9145303702287	8.02567649789027	8.44930236999332	7.68629191673375	8.18326822832143	8.52956308195527	8.22528514017602	8.88329059559086	8.80828578289262	8.02857884436789	8.79280831514867	8.88767069054035	8.23241971660317	9.14987656854742	9.24225071834998	8.7176869485671	7.74090253085445	8.62935889045644	8.95227061356765	8.8789415131358	7.45568987887314	8.05839111518171	8.73141150525021	7.72772455593017	8.77038733166168	8.94032115124332	9.03513201380601	8.57164543509289	8.63290290447035	8.60715786005212	8.55329712857858	8.71542524163997	8.52894860414371	8.33987003215527	8.56046170949102	8.29573955783299	8.83158302220443	7.94893762038002	8.27309471816582	8.0133790405763	8.98898232541791	9.14123171408778	8.60526394469666	9.37172647793907	7.58951346649707	8.5434507787753	9.54640614679552
1002	4.94871266622769	4.77950473494856	4.8600127833384	4.96784598131335	4.67789575964677	4.89468310049416	5.02774883147944	4.61465370110313	5.50648099116398	4.78526485383867	5.2230124236007	5.10731384633561	4.87702534603792	5.01209810701705	5.35909871140773	4.79093831220354	4.59640800239633	5.15149079092678	5.2134784980684	4.98238819247353	4.56394252261667	4.67634512235246	4.56554007056656	4.80528886412056	4.58911632272195	4.74336162021291	5.13043116972026	5.27434010025206	4.86090584265572	5.87106236137894	5.00580653249	5.19042429312493	4.88777823230279	4.97155462512593	4.85529413799744	4.94857204249496	5.2224953069244	5.16381052749194	5.20108193818615	4.98120149169047	4.88310141026197	5.2396263548399	4.6988687841657	5.53180760219609	4.89844318626068	4.86612838343347	4.94919686908765	4.47500525773522	4.79985719520803
10020	6.87093335351607	7.2177953162306	7.32602873770053	8.27935912562795	7.14971685628992	7.17298228954457	7.26855767988333	6.97793824460197	6.77428107559503	7.25778173807474	7.85020032449371	7.27870947147177	7.5233249114619	6.86009571802736	7.00920845076795	7.48500622762016	6.97620044666271	7.6326123617302	6.58307919402484	7.80067815924694	7.51468744677757	8.46873650619282	7.25758793232139	7.28403348026423	7.74675990120367	7.52114809160218	7.56711773339589	7.00390906066504	7.02034766518302	7.0497053527507	7.17549482506518	7.51805403166071	7.62205866702816	7.14825144069115	7.68041722429145	7.35716461658919	7.27356735434958	7.87044115566104	7.51259216972649	9.66748212367458	7.1483771172583	6.97908216052044	7.7983820296931	6.97565136653584	7.22359338116917	7.14770879664948	5.96470962200861	7.07989547959404	7.87976661177044
10021	4.56744766809273	4.86455141710639	4.60377727508993	4.70932431874326	4.48696904418673	4.8203915906017	4.70283161438712	4.47882266790202	4.79455180507341	4.65244965538825	4.95956351987431	4.77701243498661	4.77035788113682	4.9179662895855	4.76984213490458	4.84811737973701	4.60272291172646	4.44428962946987	4.82851581085992	4.69591554833023	4.62998217860903	4.52313660213153	4.44459527074364	4.64847972031967	4.46165361079273	4.66793771651648	4.89115766076721	4.68674446986713	4.79051015829085	5.03213553298179	4.56104960256358	4.69902867477708	4.71256867797072	4.66741088249987	4.93705744196032	4.59297905857789	4.75293738220843	4.71730888680233	5.14571558400139	4.78621962207049	4.66958777099486	4.74776095723	4.53961331838468	4.69503880905909	4.86523729164471	4.70528947682977	4.54941333570187	4.62878345880651	4.73078164077547
10022	4.15510911746657	4.29410096868314	4.04482303423683	4.28454263987455	4.2307916491354	4.19471262617458	4.44719074668377	4.17905552463845	4.33422034226942	4.47693979909972	4.39703790570303	4.14838773360373	4.32715121048267	4.53652494770228	4.42118474467583	4.42136040037022	4.10732106400468	4.22896580101306	4.38351240643877	4.31697287725133	4.21000141349581	4.04025353982198	4.04300779420177	4.1973333709081	4.0407893274412	4.06092752378103	4.3511915467023	4.3328624077202	4.24274909876346	4.40902881982737	4.20860307471251	4.24582054878399	4.13147783238832	4.2483787092314	4.35970716923402	4.18521036907524	4.3700598325667	4.48503868366696	4.31493088823377	4.37254266938599	4.22542809845984	4.41804014171634	4.27295424925914	4.289667998306	4.08598572080418	4.09116280090085	4.05696290419029	4.01411340008537	4.28068949357063
10023	6.71140531761212	6.7848544457998	6.34688994605381	7.39379326163618	6.61717968529966	7.08745230445995	7.51630356846903	6.63991367238687	7.13773350170589	6.63549201639098	6.58084338845675	7.29497772797253	6.90697208258672	6.74190248620573	6.35767835217893	7.39706961633507	7.00549549428174	5.76447388522497	7.21400109942415	6.88650145763348	6.22674184312644	6.8392952430489	6.56805150599109	6.08510069822732	6.56053838303823	7.5043112307605	7.03916817999507	6.62356399993929	6.6873237261395	7.31236787181856	6.13772255753115	7.3592795359985	6.43562567357218	6.31763190029644	6.92951553402659	6.3274734289942	7.36784208817682	6.37600399988892	6.45768921239995	6.67093571069779	6.51242365689446	7.28886249141857	6.26527550325002	7.40083825526605	7.99870772566555	6.40491187608482	6.73231281312889	6.27022887453022	6.99516960785739
10024	6.6383726585245	6.88868531629525	6.49900266581263	6.08696498204843	6.0235190547478	6.20249229664425	6.72689662325724	6.28404464274779	7.51787417292527	6.37000478396152	6.83765243819621	6.20793803448755	6.13113850980198	6.65072746154812	6.7638810671367	7.7046401532866	6.63639140726348	6.78473840513928	6.4926595674336	6.22237388838409	7.59360976862046	5.72894697472191	6.18262639012782	6.22101287711212	5.87401850267356	7.06339757568903	7.90266191101806	6.57600568057656	6.61663695677259	6.78054020323815	7.02310009426531	6.44280068522678	7.55196252777236	6.44777357236885	5.83025287137999	6.4850531531378	5.85211779904591	6.96497708294234	6.3387635059405	7.24794475750735	6.33210692381461	6.10794744324732	6.7609247777559	6.61517522431525	6.29701325347393	5.85332997180691	8.18965909426893	5.98730900664785	6.106463443606
10025	7.06424006494645	6.94940075547117	6.99408372554166	7.19409516087196	7.08830064068157	7.41440680801253	6.77538674944064	7.17278203816907	7.02177148312562	7.02638850047482	6.70973992155001	7.51277815584506	7.18866638183439	6.9426469472549	7.40334484463649	6.93239561907858	7.00962410269001	6.83438272200886	7.03203153758047	6.76379335860694	6.72479373191518	7.8139863771662	6.72768701124083	7.3550171470622	7.46841816835631	6.73389041508353	6.92552610495647	6.70404146829539	7.07850133428368	7.15015318926915	7.16052747777575	6.805448101946	6.39987073829068	6.76225982738608	6.8773831074468	6.9791870552792	6.94834031982434	7.40195709751511	6.41637637016933	7.32116153759254	7.02792206420729	7.25786797163721	7.05008301718435	7.31701142335356	7.30709383883787	7.12578162901926	7.32024135559143	7.3737678096425	6.2339159006888
10026	7.08757527980356	7.12789822530669	7.08672188646424	6.83574128705368	7.16072596749295	7.28821747978586	6.69172875271725	7.2731014289089	7.03802426931777	6.3398531599263	7.55924642969992	6.5805202317055	7.23468578671758	6.87223914541652	6.70122136254254	6.51277064588154	7.22912928254114	7.73228022345661	6.39598294732829	7.2817920132726	7.38140926450624	8.09296603300706	7.76666639460706	6.7430191311592	7.32049566352425	7.50540663091858	6.34104458768554	7.63890444856765	6.83154077149268	6.34676208150797	8.46503084758938	6.66831087260906	7.49354244789545	6.77784944792386	7.18310260646739	6.96271638333367	6.68066566630484	6.57085410680774	8.09254618773788	7.77171429514458	7.78500749545376	6.18296349058942	6.72981605513975	6.38278234058535	6.72664508087678	6.6281025136607	7.79159958013628	6.6071918948965	7.47391874606924
100270972	6.33495840939656	6.5599373146101	5.87430332579517	5.61481015460148	6.02934723695614	6.25450943711011	6.64718969755586	6.21591163763616	7.08817314710139	6.35125931880653	6.43333106908717	6.19549790677259	6.169091273815	6.40788795865745	6.37903340048071	5.55250572050867	6.13163548680428	5.42085842626508	6.81381373015844	6.45797400135366	5.35854963154542	5.64366442934742	6.77999146424002	5.84548037602208	5.63144675263511	6.20335419391687	6.41922766203482	5.79187955694343	5.99383874614802	5.9803740440422	5.95746674794041	6.418219129725	6.3433871207779	5.71800235693975	5.73360408837869	6.64135130456422	6.02453219132885	5.21561327935508	5.95547037366463	5.89917085442468	5.91753622884402	5.83761587386739	5.54437397210737	6.68979230875656	6.19646431372243	6.29233244939338	5.49444747255245	7.13875809664123	6.08610262194937
100271285	6.93655669779183	7.34526349413287	6.90107361037691	7.19647159201696	7.02414246267047	6.59848396697381	7.45962022134791	7.67209988414118	7.59644490009217	7.3629304396918	6.94287441094458	7.09428840730121	6.79784509220861	7.17014881654844	7.52089417238596	7.18577062730179	6.73227534982925	6.80031955865609	7.55253369612891	7.35061137963941	6.6452573165106	6.50926921849005	6.77467165645259	6.68046472906552	6.94099168265353	7.18597440806849	7.49832815454574	6.76154482566032	7.33168449057023	6.9252151255022	7.08054893254357	7.27064710646993	7.13906445429308	7.28840680188458	6.92925366580205	6.81174002807844	7.06314245265431	6.89059204667148	7.47218382506528	6.7938057375776	7.11873745455826	6.77688885320863	6.92398795567313	7.37314431964878	6.82587193516525	7.42058842387322	6.9328183418342	7.06336491801115	7.02588054724463
100271291	3.95851139970649	3.95945396082399	3.83783067008381	4.01632804260914	3.88094163651148	3.83679411947143	4.15459698345887	4.1789898507591	4.17688636344641	4.11191990176838	3.99394589402931	4.01011412103908	3.91454885337224	4.19704627162791	3.96611305022543	4.09766406055048	3.99790580561369	3.84568809933756	4.37084733949735	4.06848453893757	3.83875729651366	3.8439820236555	3.88776381708091	3.84077106619755	3.90266288978794	4.02683524854823	4.12035461039887	3.97676925459191	4.10177068487128	4.28014938421579	3.95998019692232	4.26459256642231	4.06214347234363	4.00892065983674	3.97261897777537	3.98946580834101	4.31168683901841	3.89219465829941	3.98167841270668	4.05755243828193	3.86302673053105	4.05962580235178	3.97553275729332	4.16408746934939	4.01068252128116	3.73950321370141	3.92344163116012	3.9705027160334	4.07732739658795
100272147	7.46824279148986	7.96440520022713	7.39875759068012	6.98762212129019	8.02562520278402	8.11014610369662	9.15336570061007	7.7655857336651	8.1151666478492	7.71142037540624	8.03918588686984	8.96596442089646	8.28291059743055	7.49831643689141	7.46095441463848	7.81632992937927	7.32192059192237	7.9817412515831	6.93895154435145	7.42696902534928	7.97321099248205	7.95342643394852	7.58737702944359	8.16072511254201	7.90366862159209	8.62556323823473	8.59377103034619	8.2647439439577	7.5622097583826	7.26002200847749	7.47310867108719	7.82004491071741	8.49045049508683	7.91592713681735	8.10092855414993	6.68559395079376	7.69921717751657	8.09357313323369	7.78582721865283	8.01010555361775	7.7091335897627	8.33510328311098	7.9484469728909	7.92629736903855	8.27372123239955	7.31621324607449	7.44486424700431	8.58959539574867	7.8138101604183
100287387	3.62095835538627	3.67118936430441	3.72711050791845	4.0851241677721	3.70443213094039	3.92093123589205	3.86731701373095	3.55412915278809	3.99515697983038	3.91725079779246	4.08443077651893	3.89967429269059	3.77641621277028	3.90534075254278	3.76548506231971	4.06579746788976	3.70277686666326	3.61925176920634	4.02236561817918	3.81357984254469	3.63603743956478	3.68598133967319	3.66308719790718	3.76414796331952	3.85185008667955	3.74042015352203	3.96390093883773	3.71304622454839	3.86615729450845	3.94538644504336	3.65186672773503	3.96737309125131	3.88981374136293	3.79283777317493	3.93739562725919	3.7752557149078	3.78409564217436	4.03830807881645	3.74316844510987	3.87453979157011	3.78459895507788	3.92836593101696	3.75605002048165	4.08416068111055	3.75220594902445	3.7677226527955	3.62017968214092	3.73532514118993	3.81339862129218
100287932	8.24933817401817	7.94901427438946	7.99602219585608	8.00335700566026	7.74862908349047	7.81981043573252	8.14787955211989	8.11626012433543	8.68756319069741	8.12491810466706	8.69830280218163	8.0098808670001	8.03758532564503	8.00643290040762	8.0057211332871	8.08824572341148	8.22076245271677	8.22506601236075	7.87393277322954	8.05063024196728	9.02753847188686	7.85007329350118	8.4442338443345	7.94026265870634	7.51652868035232	9.32738047465232	8.2635509584082	7.62760757945549	7.84038574576888	8.06704878514596	8.36415782739443	8.36186990718422	8.76017989824317	7.97070771003595	7.54961948267516	8.16735532718161	8.09359019036007	7.60461104666428	7.95802089648538	7.50133628879524	7.93108156954428	7.25663462808712	8.13991651636688	7.55315553502301	7.99637704777247	8.09641598391954	8.54537420332642	8.32269972305212	8.51514223529057
100288413	6.57214181345512	4.90320693655883	4.53213580702216	4.7627821443017	4.64458790312302	4.50792182735816	4.9199810950513	4.6966265122647	4.77729168437925	5.13676930056213	5.75060302887003	4.67052858848121	5.01297491384548	5.40157653301862	5.12060030886433	6.16293954261807	4.75055342091713	4.53474429780519	5.41084907926887	4.6135157000428	4.54108717573557	4.63414967001127	4.60037708038111	4.92228711545404	4.86209033796696	5.43830669464961	4.87845578075186	4.53727043959454	4.77383630900958	5.01789043643861	5.21323848042785	5.31512429659295	5.9794709908295	4.55172834562445	4.61821009285117	4.44364867806266	4.66619203599013	4.76229604290082	4.76224682747735	4.86247890163229	4.534176655593	4.6277903956732	4.64350532795444	4.55901290420833	4.6987319712778	4.3262752141211	7.23879989062361	5.32553283381767	4.60770125446256
100289097	5.04024704157418	6.42979151346494	5.70789957258413	5.49586666402281	6.20743968371588	5.16658372164496	5.60013613358201	5.79325743160209	5.51274952846764	5.34962438942436	8.1690660239623	6.5328414170605	6.12539964881993	5.58996974136203	5.77720355824159	6.16302088405094	6.02102220339766	6.68701836460805	6.40632122571395	5.89376170690207	5.95402894606707	5.78182082944264	4.92378267916388	4.82180097523651	5.23580057318519	8.52856328893117	5.27406720190514	5.7098986452065	5.82111008960834	6.31263830875035	5.11408494190868	5.36510695193089	7.28696303298843	6.91837261529446	5.49386174210027	5.34432336915145	6.27167830523522	4.87625599178477	5.20380331344024	6.5231729437448	7.97977742462381	6.20652951659761	5.71863370145853	6.00788401794931	5.59146072729393	4.80666191345944	7.42505419412708	4.82425659407691	6.54001228504414
100289410	5.8044743040891	5.12119699574443	4.79991173801259	5.18980254533414	4.86091169429379	5.37658963661538	5.07591829764089	5.58102424475663	5.73280236523646	4.93334663132004	4.83947954780257	5.34971109823729	5.47176310519479	5.32191082362524	5.1302683325092	5.12146644996217	4.99095037800292	4.58480200594172	6.40191212988439	5.0309765322948	5.39784309966039	4.85828512848672	5.04484640251952	4.55367032048438	4.75767303185793	5.45755651928317	5.4937312212998	5.3612181097517	5.23500745131962	5.63687070621374	4.57249092228902	5.6458027039779	5.4205458886461	5.29933462557999	5.15855073103033	4.82828534219328	5.56983155057123	4.98703130013398	4.97465766296625	5.19951782266158	5.00193558322048	4.89110819589469	5.50126448941685	5.5044263237746	5.18994199663651	4.90839298986359	5.00348523885214	5.04016144317599	5.08268340343978
100289678	7.19025212167995	7.38609440322005	7.37176151967751	7.03628790426646	7.30275436424612	6.80815694233353	7.23639794072485	6.98934701149334	7.26767572022403	7.34373940193546	7.26184447824283	7.21097287173008	7.03231906809101	7.03211673402158	7.25874216660517	7.27652507822369	7.06642509136368	7.41887606993503	7.36738156079147	7.2327614168642	7.29267234458045	6.69011423232409	7.03068427226895	7.28235226257574	7.30578234421826	7.27954205104111	7.59001492827744	7.30352574512192	7.48264291549497	7.63414423720591	7.53319287513904	7.71483712955689	7.15795517888662	7.36658286110825	7.2668976840316	7.45725268744207	6.85607366067406	7.43647826998049	7.12229830244411	7.06636716260788	6.93040341004053	7.34793974226523	7.37656101246281	7.29579014505294	7.20331980720748	7.08793848646808	6.86822477955316	7.84450629761585	6.96231959095992
100293516	6.29555362237554	5.36432604402134	6.46435063941562	6.1689609428341	5.15637356655648	5.97280307047901	5.99249070342575	5.7363590743221	5.16599903573196	5.7147216347472	5.33351324020939	5.83845545372332	5.41743298637196	5.12067804950335	5.612119900169	5.42021301455803	5.63104029858217	5.458530203153	6.02422072846856	5.66235895602754	6.95359006352538	5.63261814356328	5.85230750374812	5.1429440027583	5.47427712789573	6.24334658404817	5.72033610434964	5.81427843742568	6.05926468187919	5.48896311100044	5.68242097168237	6.0710729834387	5.43275946806016	6.29247072219457	5.26057377934743	6.06594565421053	5.48571206620359	5.4778296756393	6.05204057186037	5.57235645247778	5.81234397703942	5.51189104538814	5.57323163244321	4.50404022788893	5.40783057439115	5.31902681246829	5.25735591522589	6.35323121991114	6.3998089015921
1003	5.50394257634944	6.9346202539447	7.50402070503617	8.2723897292465	6.22303302449474	7.34537905838223	6.61841664614988	6.87066357536736	6.35188549535164	6.64301313081442	5.80077950368479	6.18306345635448	6.90250474741611	6.85517272384925	6.41210534630953	6.1056629933548	8.04351627239929	7.05927599264847	5.61554053032634	6.85544867941545	6.1703620531442	7.5282460252961	7.68348272908481	6.49334860067573	6.64078225346293	5.24540063593999	6.49720634252717	6.48788715186017	7.25279897551406	7.45912295902759	7.71042877847811	6.92174101887433	6.39976190954954	8.45282412287222	5.99153788461659	6.52135364086643	6.24737931750577	6.68696167754099	6.51478759464848	5.64208063939777	7.09343196204087	5.61332513413279	7.33772538705434	6.95054764842603	6.83286396196189	6.36273583854148	6.79738215127233	6.65440935503366	7.65297936699338
100310838	5.69899049164961	5.66042296922728	5.51947716546778	5.79205777052415	5.3211992444152	5.56176457935012	5.47419713001727	5.57529392498962	6.000715829433	5.8100726400971	5.93698530613693	5.63035647742729	5.81326902935107	5.61164662848468	5.56534262007481	5.91596649652164	5.80570985628822	5.24469398625036	6.32385729535055	5.62075136161267	5.53141371770442	5.571334371691	5.43132703496072	5.43654663710775	5.35079133699639	5.88804034697116	6.18904091261161	5.80121501863621	5.7945892168721	6.42435626686266	5.78263733815318	5.70747805142914	6.18315513747771	5.15721277391564	6.15533549945046	5.74754083996522	5.77777165142916	5.10593684688045	5.84362185598099	5.86717190520709	5.82870711200805	5.7108802104956	5.3668106841635	6.31175104494491	5.98955102071261	5.84838364950011	5.6925459919075	5.66303562018215	5.65685556415442
100310840	4.57076204102901	4.74437086349353	4.40992545740059	4.79267436992321	4.54763015294291	4.97552003807938	4.68703694781559	4.48216813495876	4.62565348761436	4.41725088642636	4.55100226441965	4.84184400336618	4.62127275789299	4.657184277744	4.50286111096674	5.20973700193581	4.65154474281444	4.68290481691484	4.69481780075909	4.31106425019476	4.55493828190089	4.69587668060334	4.60250681713679	4.68997671300835	4.58837224531228	4.49003160640611	4.47572396747374	4.71294322658987	4.42965074904949	4.61471644366628	4.45051585476501	4.50107970240761	4.5087896335895	4.61210007434361	5.09286605265317	4.52826084431714	4.52533247417857	4.80256673803861	4.46847873711584	4.60458156205964	4.75696068475104	5.23851156714295	4.44994925436926	5.06658105006937	4.57181212413548	4.3334887139752	4.73781941642631	4.62300025479905	4.87891579747376
100316904	7.22579383469466	7.30998562398254	6.96256573768224	7.19523347614024	7.08059113108837	7.03468322720319	7.77943350666464	7.31188258015827	7.40090538578824	7.12848269250509	7.06042647113653	7.14130389689707	7.03519331618056	7.37785512125804	7.20047215776819	7.37673973269856	6.91354635039555	8.11102622024011	7.21605103705434	7.14749947349168	8.50125394189275	6.98452186079634	7.10792419661797	7.10335893758848	7.31454552376786	8.39888502931958	7.3239446138419	7.50595909043265	7.41889220562669	7.13834812171112	6.76530809848011	7.26874271477197	7.09318774839849	7.34418952283122	7.98638060993512	7.54951110690947	7.25168041344106	7.5151776901004	7.08190251503746	7.34805648723176	7.09882942996047	8.08167778727297	7.07228522198071	7.90998929196068	7.79128738024311	7.3492008800344	8.97229364676734	7.41709117236108	7.24007218216421
10036	6.24865528127131	6.48611402209798	6.2253315123042	6.2629575025346	6.07120530309242	5.78591124351561	6.1107178747865	6.24190102603706	6.67961606743778	6.40813401256091	6.70639490118114	6.36495940360463	6.10420359500197	6.48432021802952	6.72600839759815	6.86505653629823	5.9472260981993	6.45172805307095	6.61436977802875	5.9954341570645	6.08715487340728	5.81056101259432	6.09209013835936	5.95740653913827	5.93690969353783	6.77406020860003	7.21090855733899	6.02787153478249	6.51022263895118	6.72831402892125	7.04215881081691	6.52539428178287	5.97745830754414	5.97101204818849	6.07965530981962	6.25296265219499	6.03174762334757	6.5303281975799	6.37470006014612	6.97196326884011	6.11914124303998	6.23338086088854	6.38240496015711	6.67720696326765	6.07201477976496	5.81369702906532	6.82373452480351	5.99508701263971	5.87665050205961
10038	7.04328238974284	7.48563000844735	7.18383457546295	7.06515040299027	7.44737340497071	7.2215990230297	7.18007837439442	7.33719292254285	8.19458708910373	7.49143713687726	7.78170750424831	7.19142321770857	7.39514185252035	7.27428638304666	7.13225687934402	7.85081919945812	6.70152027406546	7.13308905112057	7.7986305488383	6.93135012086037	7.17475101149573	7.40919437351719	7.92004596646799	7.23850324515053	6.92770530476612	8.44429106892941	8.23866921155004	7.3378860655778	6.97386390896413	6.91572823483588	7.69756131784385	7.30744166387842	7.79515116773593	7.16208841928309	7.27050643951174	6.5032888977556	6.93844129590849	8.2962440750161	7.48588422319901	7.46047581029582	6.90681850143497	6.8988989653718	7.18499799123623	7.2734664874851	7.04887563409685	7.29439124775689	8.50504092179972	7.41249664084454	7.31385043639967
10039	6.49134900421864	6.672197428775	6.90847276104725	7.59043832695772	7.05521887359549	7.47800549531008	7.02537794228667	6.74027636888465	7.00462885627091	7.29566447109941	6.64662868411229	6.9843528438106	7.41907150987598	6.86103482525655	6.64707607663576	6.64578093336688	6.65637394502406	6.58957096432504	6.33992252640164	7.07042982675148	6.26473260673981	7.03686236019924	6.39552806700744	7.62538547114093	6.90774017712625	6.27212908740038	7.012680293214	7.01147968169631	7.31440449690689	6.90764826588745	7.17887926505549	6.69176622832997	6.65099050127888	6.41502608669671	7.44598807251298	7.32783366731954	6.97048567323984	6.61465331670121	7.10377987380035	6.60344399408587	7.13564586980027	7.18992517360468	6.25169183309807	7.14543920806257	6.58754138053737	7.32146097808787	6.17157637264709	6.92831111180534	6.91132620205485
1004	4.59453642404821	4.46179746639735	4.51774476689441	4.71327526167157	4.40179011161178	4.39395622641645	4.56572066016157	4.36210451732046	4.52533563639036	4.50891515539174	4.57334918518374	4.4544502905182	4.47410811782826	4.59048382778641	4.49180455396402	4.50872974155364	4.48163211938974	4.46345793453556	5.30118600180092	4.67321205017308	4.3715141926035	4.3753193408168	4.45717348263141	4.37982077870318	4.37144713445351	4.77093419913003	4.45594133234678	4.52753156323029	4.62504460148354	4.57686116855048	4.42673296693312	4.82705946460935	4.49200729378878	4.65881709489069	4.64961619809558	4.46605660083634	4.57502828108925	4.59781953887543	4.63871518357189	4.70061501219885	4.9253657897738	4.46679357869255	4.55712086083034	4.63993287175953	4.53062830721487	4.38956468168379	4.31367448347693	4.36589806089975	4.50387268904646
10040	7.90075305619379	5.93838901329452	6.18031464955919	7.56071844775057	8.13105715968845	7.20584693507656	6.91783775658481	6.64492546723899	6.48609850972979	7.50114723260178	7.63076054361514	6.01528471219995	7.46615836502799	5.81456551587368	6.39071609103975	7.06481889605744	7.05592067690706	5.91823122755073	6.81377444669204	7.73960333093839	7.69513991466306	7.82115417627544	8.15565841156958	7.65821374395483	7.77541792986497	6.8298809118131	5.8907367823712	6.79534015520804	7.46098664228949	6.81853660970406	7.39770755605663	7.49546913811855	6.30463879081187	5.82661039187662	6.60613798565673	7.92041843532861	6.35936930531504	6.39279066059973	7.1710644355973	6.58494678390796	6.66146320426539	6.67857540849022	7.25398688851306	6.15742186315181	7.58368297029765	7.25357376096292	6.69176641872822	7.76701211224521	6.61932802935766
100419702	5.0259359401222	5.08083321390615	5.21977257698454	5.04732183483092	4.86097693145563	5.01774827201783	5.17985069302526	5.2433904131168	5.54169551915779	5.22760989452041	5.44337498064966	5.40729313405437	4.98867541277493	5.40106183720354	5.46976515177528	5.45777314234067	5.12429566156748	4.94634104986828	5.62580714345685	4.94110634473312	4.74653623753187	4.90713958130468	4.87365378584229	4.91900516409129	4.85554726333779	5.22960266496042	5.1871798013872	5.06048059679109	5.25629479600321	5.0591865447888	5.19283925031641	4.92770330771732	5.20681903586128	5.11941186980417	5.10046634114189	5.18236846479275	5.19121434607594	5.15911641419075	4.90495923826246	4.88797884430209	4.94052736722556	5.25715257459935	5.10897710052684	5.95677139693937	5.03302954350533	5.22170676116886	5.0595397055186	5.17507683805102	5.17411823088481
10042	7.63224574848138	7.84200543170145	7.49571972024848	7.93702553705937	7.85585906114181	7.58443551814668	7.86569558123186	8.0286334696004	8.50155893497755	7.9541795101248	7.51849789334143	8.42350503894434	7.67236540576897	7.09866598051269	8.48214272694142	7.91178682482877	8.02430415319893	8.0679992164208	7.81652257145015	7.59852286174686	7.51874612750627	8.39349238431589	8.10337858320645	7.70614868559404	7.49264545269132	8.17010593222814	7.90715230329148	7.6613650674904	7.6993189990358	7.6766702488058	8.13420818106512	7.94010714539202	8.42519108253642	7.40457282713034	7.32021559567767	8.28712106881836	7.42186093183104	8.25417956337193	7.78890260529459	7.80187740620725	7.65340736401442	7.47072349423579	7.83479960146546	7.74361097491753	7.90709136178895	7.91536288406304	8.07144247935334	8.25288691675493	7.43738349558326
100420228	4.48387474362094	4.29176220612923	4.39586675044321	4.62792823483045	4.32446743614656	4.33057230311133	5.11335209282648	4.3376912663152	5.07495416372592	4.54795323957013	4.78252235001313	4.37883763206806	4.6904708732806	4.48328038918262	4.47219325932825	4.36800133154024	4.41458300469949	4.16390421371466	4.67528644233229	4.64508706130669	4.2616696375921	4.24152383313617	4.36133923820695	4.7186984128084	4.21865066708227	4.73338669434877	4.57056663198309	4.73822078483347	4.97556524247614	4.3941561044242	4.17522308512427	4.69400149358628	4.67024134394223	4.19047318594404	4.666086394958	4.62031545478141	4.56321762081766	4.61590341031545	4.9411664939262	4.74199855335877	4.72387376736186	4.61655648028248	4.43160096555758	4.75269768841597	4.29043163671351	4.36429388421604	4.38454144019399	4.28784259022013	4.69927932765551
100421341	5.17684529046463	5.22373238337556	5.23331559712795	5.26377184634074	5.07176674218432	5.41454007731716	5.35853631896423	5.34534409331939	5.86532062384859	5.1371839805191	6.23336170656321	5.55988447429621	5.00862747537132	6.2313678306166	5.83426303260904	5.55222653249543	5.06642789782343	5.29328099255665	5.62436003845062	5.41794158534475	5.26421417702512	5.06459626592946	5.25831048034869	5.35644923197106	5.23922091813467	5.23908829435195	5.37208131656216	5.04788909058212	5.31032752833604	5.25101417381278	5.56669020809932	5.51328009145963	5.28744046667146	5.22454969025841	5.36076500655859	5.7337874697924	5.35638566294381	5.39197436520831	5.54792353684811	5.28234447321901	5.31385869753087	5.27850342447743	5.48676748410254	6.1942083131002	5.21515526446991	5.24743838587519	5.33326109065867	5.18668545473827	5.37702590589514
100422478	3.72909846267867	3.78538589263852	3.79370022616295	3.83678481262514	3.60510052223285	3.69463752363596	3.87493267397233	3.80764509307721	3.81478876679019	3.37945391293323	3.85209776600712	4.12352858696671	3.68346312608721	3.94533373788011	4.15966988200095	3.93377372067518	3.78344633989786	3.86465863195452	4.07370885506699	3.79144155768246	3.47813994891433	3.85675588198757	3.70881803841374	3.91855336540872	3.73485581526338	3.51026570546361	4.25261316458712	3.52432452377704	3.57860530053672	3.75905277204372	3.76376609973046	3.6528047098052	4.32561609959753	3.77051503558919	3.83863433228092	3.96386723364162	3.80166730324495	3.74877519224101	3.93646583204613	3.80692459818033	3.77834166014217	3.80381877828301	3.75901588623543	4.74902240795266	3.65933073587658	3.56761356307206	3.79764708072881	3.73930578973319	3.73836655458327
100422623	5.91206864779354	5.89102151359787	6.11626833801348	6.03200352635453	5.54052520559455	5.96412957852744	5.96256772316884	5.56054027121695	5.85851975164726	5.91293949629634	5.9832450407418	5.81823135568237	5.99172571819982	6.27111233593332	5.87310736948149	6.38529367517758	5.80954834254199	5.8683241419135	6.09005619946079	5.78658109393779	5.6679596403243	5.79329639851048	5.77780704929378	5.55833312109662	5.70601571424927	5.86307581165616	6.14566894585428	5.74379703749736	6.0607926565891	6.18122052797282	5.83361802764365	6.25045543645086	5.88974019626157	5.982320447701	5.89930752060827	5.86172222569531	5.91234222112098	5.99891044952543	6.2907802158546	5.67571981437873	5.75093446936701	6.18568774598502	5.68600041924613	6.36273678499329	5.90408479587844	5.80409538133156	5.88054521625942	5.43687380416438	5.68541121473691
10043	7.1607215095015	7.13462155218359	6.88304182439839	6.9048674144893	7.20742373099815	7.52286546573625	7.34093439027915	7.67790717419947	7.46373671253127	7.32060361787329	7.32559651987582	7.31331994528411	7.16285173396785	7.11475487069885	7.56400273559896	7.32754340205491	7.10804496715812	7.01438396681127	7.96927123886696	6.51934688411788	6.84780174479715	7.25528007270385	7.50621223292257	7.26694816404527	7.73281159249304	6.47096909243192	6.66086097126203	6.81506184871639	7.001435082291	7.00628424084034	6.73952435475939	6.62211066707351	7.83149621843492	6.65676591631607	7.29079521959063	7.45459191378209	7.62593215181265	7.65812493452361	7.08858433263791	7.06215861086711	7.14305485676168	7.05247589302525	7.20355814874559	7.18197137138028	7.16717450062595	7.41894773110395	6.42239481709103	6.81363431579329	6.28055673344839
10045	5.27462898026393	5.61090911070818	5.15858129663879	6.40443820361663	5.94185712274707	5.41067233266495	5.5295679316391	6.50479316124462	5.76323090232664	6.07776778459803	5.64219158179274	5.88011045120811	5.41139085991032	5.51913136876928	6.81422002402804	5.8259664558219	5.8969739423829	5.86645417100467	5.38216430869775	6.02487349008018	5.44195491568642	6.14994145039177	6.17978762260683	5.67850797625732	5.83397210153053	5.91815475402137	5.69801131730081	5.76042930116537	6.00163632744464	5.09717026816152	5.72465877385838	6.61319101727957	5.96983337167606	5.13556050792149	5.87421862688085	6.17069739970373	5.52880462200158	5.23626246460521	5.26324426447885	7.0317598531134	6.10490844127528	5.48057933339779	5.91423307534318	6.06053625743627	5.85802194689024	5.95228712755352	5.60183081867989	5.85782080988383	5.09252222755901
10046	5.62389496383112	5.21377022037973	6.28451574785928	5.67829952910603	6.87662373245987	5.6111726417125	6.15050895079084	6.07444555379964	5.84328289663278	5.87869164553556	5.99804433625333	6.98444142421594	6.63789335956775	6.07559830648487	5.99527604871294	5.2356284533063	5.33896242945451	5.39770016415635	6.18782647512752	6.27170721238443	5.66791252093984	6.29300438052323	5.47721556079479	6.33452288264414	6.27802651070719	6.09007269741683	6.06298474428323	6.56906128876486	6.12799125187571	6.04534053767827	5.27867064149871	6.71018468422197	6.47279482548399	5.94624836831309	6.91024963307555	5.978668054162	6.71523130299788	6.50862061420943	6.27889699422614	5.81601070110462	5.60564239908213	6.74272711885624	5.46737574549465	6.22479084027896	5.73966098428205	6.02121780324784	5.61741357721255	5.79389103558084	5.74267646650037
10047	5.02426242093698	4.82254863924042	4.81883919663535	5.04854847600076	4.63267876169244	4.84847752379448	5.20672765884276	4.77747501920439	5.16853641493552	5.11474803986499	5.17845670983349	4.72445040327616	4.87959986020128	5.2296341376933	4.86340277028453	5.16961534796067	4.88118051946063	4.69680120054121	5.23667380264787	5.01196618341903	4.54269640376367	4.58047082223834	4.60304918568447	4.7164815881675	4.63440251648087	4.84504150976088	4.92728877586227	4.90752085323359	4.90880921977233	5.13310585667546	4.59900244495214	4.99264517476823	4.79953084812208	4.84799097069665	4.96346495069811	4.7683161097009	4.82228606273392	4.94359443062077	5.0668637908313	5.1500197648294	4.826399354222	5.0516185863047	4.82805694680246	5.12905335739856	4.85388934189593	4.71023837053581	4.61283676175789	4.48971437520191	4.72915903744594
10048	7.05286853816989	7.68762717451254	7.18310777110392	6.95144301420271	7.90807625920165	7.7426454944777	8.22250784818774	7.03920969577222	8.14289225899429	7.69275051030115	7.01546682225504	6.66339384817661	7.66340946487178	7.44131550139651	7.04398832139363	7.48871611359196	8.06418553950606	8.34672290318785	7.22379919965827	7.48850327553075	8.03041207675647	8.2088365334936	8.98358056025254	8.22788358597535	7.78575767425623	7.92084080401447	8.00512407926394	7.64335028841216	7.76711448247558	7.19085873230351	8.08177844542798	7.63185114410536	7.94839470199753	7.70513694218799	8.05747507833285	7.75172395251465	7.38734599153201	7.11768585655595	7.90162172051092	8.48731075813301	6.86972918821319	7.33695511787717	7.49994087284044	7.76215554987307	8.83868139194172	8.7939257473259	7.96806357614703	8.66601400613233	7.63180516352227
10049	7.57916820987989	7.28874983903504	7.736113282885	7.10631173838339	7.06528080075602	8.47821027106114	8.31449923016189	7.70438776648347	8.22066677286533	6.85463036149997	7.12028805441917	7.2430107399647	7.6533035093961	6.94276106508825	7.48273878484318	7.11763613476699	7.74462580298387	7.89967788698578	6.93461710232277	7.02857301842798	7.69655358918749	8.43957416061656	7.79256393044769	6.4246734937606	7.58474837906588	8.24643759204517	7.29892401879595	7.26977170254485	7.14883430756855	7.81047678152173	8.20803536368068	7.41443742730706	7.87950644010246	7.34963464942357	7.74122856830917	7.71707612365148	7.33359043238872	6.58941456868304	7.6382345586837	7.14841086698469	6.74576100966581	7.56894795727092	7.59065342355571	6.93367053512982	7.24720090872754	6.74025243206874	7.40784078096829	7.61928670342856	8.02797627291182
100499177	6.6676414391199	7.69820376529578	6.32833335261646	7.04624310547289	8.84478407426293	7.02561132988798	7.2331212349018	7.41497025290401	7.49762002260096	7.53099833937255	5.90126466162195	5.84578616562629	7.10179265250013	7.20735856403184	6.45462126929761	7.7911107265019	7.12104185620418	8.58350390286792	6.37573486683568	7.40555995596213	7.65054682249721	7.18589163880889	8.36167160515217	7.95936672496908	7.95755045889928	6.73577568409112	6.48906245204797	7.78163804022391	7.58111040913036	6.32939223796494	8.75091125797117	7.57501079319838	7.12200492859362	7.07027742405419	6.7629968527784	8.86719945295049	6.95903237399809	6.5780556369595	7.24591162702618	6.96962385620808	8.08047362762763	6.52550354033217	7.28094847846966	7.09754807335493	7.709610252707	7.9597775812955	7.88891794043911	8.42392196793897	6.91172293068158
1005	4.0481898228907	4.15933996687036	4.42291427349845	4.34845660990082	4.21923859833888	4.27570054046879	4.42548856736915	4.271135922388	4.59451058779361	4.52712067541545	4.48702432873401	4.49479992620046	4.41114219773285	4.63253638233539	4.41946535886858	4.76570905061019	4.48544060037534	4.17638598512409	4.53795263067572	4.53397048782566	4.21093588049508	4.09877573512593	4.1565489992459	4.15232725427985	4.21450991269222	4.14086209534499	4.55145940755453	4.51883634000765	4.79437472362043	4.63207387942506	4.33008585300551	4.46457975753337	4.41660528100901	4.45586418724245	4.49061511986712	4.39467543806797	4.43695450425117	4.57506534677989	4.3943940505554	4.44762058946234	4.4783980284534	4.51352060248916	4.38955735691744	5.36129557082432	4.46079244439136	4.45159267114566	4.21918168840917	4.08006534173631	4.42823452933368
10050	4.90871604747295	4.72557484552685	4.75868572411574	4.84085160795754	4.85187886931265	4.87570667252312	4.883937405877	4.7257742140597	5.01181116604647	4.94147641340147	5.08983307961766	4.91022016931255	4.83809308696504	4.97752343453712	4.98070894098748	4.90563322599317	4.87173203240848	4.59043913717807	5.18573375793369	5.02851710218406	4.46724576360443	4.70043699719214	4.70509166178085	4.7251462874694	4.53021851025367	4.95000667875692	5.00481132560585	4.94622370665206	5.22553173480142	5.05821123969175	4.82506113581847	4.9718431220496	4.78039441445324	4.74886579148556	4.9314680254978	4.82094143390018	4.94675298966201	4.92569027815248	4.96985080319718	5.01427362134079	5.70256194374809	5.07577794049345	4.85016307082102	5.26719796377811	4.82511329669861	4.72379339869873	4.69891222062692	4.66500044528664	4.77689364628537
100505534	4.12515920707573	4.11365037705849	4.01239835100653	4.04973612376271	4.0267483537373	4.06666596123234	4.08343241427522	4.07724604815784	4.2400750209525	4.23181003564182	4.13913625560919	4.01118819127857	4.01560602678634	4.19309448467883	4.24352341649038	4.34475134801767	4.12438171718934	4.13185327117022	4.29505184764043	4.11633088637411	4.06192032125882	3.82530544664612	4.1498296720214	4.05683418179894	4.09200103136134	4.07955632158909	4.37265707872966	4.08391791078763	4.11839289665849	4.2157122011138	4.00271110769859	4.28967610827431	4.18239981817792	4.18167586394424	4.28922358167836	4.15837222734214	4.06911008109014	4.14301500136514	4.27561720964746	4.07339512362405	4.12788247173946	4.01509414828074	3.86427848887961	4.16927754819834	3.89181273624599	4.41003827831178	3.95028890762865	3.97115213083214	4.08514654742696
100505741	3.73631590650032	3.58329880536147	3.60039873425108	3.51653092218487	3.50287898468302	3.46259756631816	3.69976244483274	3.61162371042896	3.49666925267611	3.58363071453042	3.69277348839147	3.77272588217065	3.5962968085399	3.54907384856481	3.65930601821662	3.55041236977638	3.57961361193798	3.48067117987834	3.53112804436978	3.50410948346977	3.52304077298916	3.61772416657291	3.57236906876455	3.61481604986255	3.74681285779205	3.58704014744448	3.60635141985047	3.5173099428108	3.67682670678239	3.47789600381011	3.49415043592493	3.6640798143791	3.52070599156491	3.51385434125649	3.57047030937587	3.50155314344738	3.43754310653303	3.51498480178784	3.61903249002737	3.52367693045231	3.68621046455075	3.59629074042943	3.49716383207316	3.77170444126668	3.68395740327631	3.65306621953357	3.46915707957221	3.4794674501671	3.5936510514213
100505761	5.90318973478876	6.13873810800692	5.57605760106983	6.24012324653421	6.24426032313386	5.59322281633285	6.94145567161873	6.42427043342357	6.2876780844709	5.9053423786632	6.40232233925964	5.9972513967634	6.61685816434154	6.33716970802306	6.39044850825234	6.44440749426061	6.06836737786871	5.2527370818125	6.43605664703847	5.88295700928529	5.81808938390906	5.51209428788911	6.38645138351607	6.01612440554583	5.3629830998524	6.72645531275057	6.5803221775592	5.93057819960344	5.93914278082298	6.13772362236212	5.91310870969688	6.10613531279501	5.89191947749886	5.82538226964567	6.87382986091884	5.75155799698875	6.00732118812881	5.64824277269593	5.59319704689086	5.21332662751322	5.66886976199166	6.09711701529792	5.68198260354584	7.91755791564047	6.45710065330013	5.95922259575153	6.31645546804571	5.70725609555578	6.05798784529539
100505879	3.93389837401108	4.03219768985018	3.87822508435889	3.8720496841969	3.81517912490084	3.75077948818364	3.9141427877574	3.80995436425146	4.05867116742399	3.97075667330558	4.2142233694397	3.86371371504899	3.9297448415725	4.13928016036309	4.04150801398165	3.87981862052874	3.81838590440107	3.87024725937073	4.3316203053601	3.84623697459303	3.91871345788926	3.87623873745997	3.79582118410833	3.75878289604037	3.79943838168333	3.83407463639264	3.95439167604973	3.7922629161532	3.93696923344197	4.18628131712141	3.79404703773092	3.89611978422765	3.93868409326396	3.88728305079538	4.24398818221182	3.88176299943705	3.80212799798742	3.94467025963507	3.90395359639663	4.01813288957989	3.82056375828647	3.8703110825715	3.83338251173347	4.1889921290534	3.8709148262408	3.83712106783865	4.47473777261165	3.79844717666626	3.87399273190884
100505933	4.4305769170087	4.19770735716175	4.20720909539575	4.38745621754643	4.07385499192658	4.15110504151887	4.20877429879305	4.14647915875416	4.42779625316568	4.28980620649113	4.5262537748792	4.22619316633412	4.31359866563612	4.28969019915845	4.28595051095203	4.45111348321132	4.11045489318532	4.1035926705551	4.5413670007572	4.32355163416431	4.08363895848906	4.17068292896111	4.16479025788526	4.14118164934336	4.0659564059499	4.25865685295867	4.18466252089544	4.17465807843657	4.3079800057098	4.3599359760205	4.0974048972659	4.33162128187909	4.19768621157253	4.25981345870517	4.28324791076319	4.24452786999887	4.28509794132927	4.26742645374314	4.18196727393121	4.21523601973701	4.2182673891301	4.24944384205934	4.09753333541475	4.60392478959631	4.0955524303433	4.3375616663427	4.09102717910066	4.15527501520074	4.28235956047168
100506084	3.67046179967729	4.33852765765506	3.60612508229237	3.58349204168356	3.75327032727798	3.7944223765971	3.64527716541431	3.70729963276566	3.73395835090827	3.53052998012523	3.65901573292181	3.90305168116231	3.75862825410655	3.8262689750936	3.84625130382386	3.68807520129893	3.54112043630382	3.69355794456426	3.68992417598672	3.85031280786647	3.78809230682125	3.78620369685108	3.85638812682104	3.73755571130405	3.97043292198093	3.53902808983331	4.05474284040889	3.79066956007303	3.72369541008424	3.97856462283595	3.77344348177391	4.01482584307884	3.52645207796923	3.61010115834125	4.73435861675897	4.06204195663332	3.64837612510991	3.62269075691226	3.64022710396922	3.6306670228138	3.58888330888105	3.56778585697187	3.6699533091334	3.90484814224683	3.79208047185802	3.93048954844804	4.77722744655396	3.56998789126842	3.53165675072439
100506124	4.38952940793361	4.19989769707621	4.51847241608598	4.29891101921294	4.20033515249358	4.37968380850919	4.75562615758478	4.25422516947352	4.43830177827227	4.60398322786389	4.1248875663403	4.37818021862463	4.50569593612547	4.59993038434726	4.79551256406288	4.59118202586736	4.20380825498974	4.23997456798657	4.73613637751112	4.36321823654449	4.19850030194461	4.4245589232175	4.32749470457238	4.19065270148931	4.84969087081235	4.38535215064357	4.51365531675427	4.71462596820439	4.82654827610477	4.50920546483931	4.41748292883815	4.50792730503087	4.36475592560724	4.45728428380784	4.70732736042958	4.52835057275694	4.62250663431266	4.8172020308993	4.59924890071185	4.6362216936016	4.2028074359838	4.59101882946506	4.28674236563517	4.84326489878008	4.27080477230163	4.96299041160212	4.1207918396817	4.51945115049017	5.00665247294482
100506144	7.98241971667181	7.99412389832954	8.22123859455662	8.16804352275389	8.6806389667424	7.93614379411426	8.48266085716807	7.97295651150281	8.61718994321235	8.72485203416122	8.35664689470404	8.06127398541618	9.26472490250866	8.05399454179781	7.83611918530535	7.68688755142828	8.35823965399237	8.29234427354792	7.9412199666744	9.08590847010606	8.27624960573206	7.74962360323774	7.70301010061648	8.49139817168867	8.83727474939569	8.76482849246564	8.48244044389086	7.9586607370743	8.59552239214096	7.82018335578021	8.45702084852428	7.8274906057161	8.63387777645523	7.81910319973844	8.30439663037314	7.86625834254467	8.21020212263556	7.4972374193855	8.6379766351934	8.24922172685587	7.71941359245951	8.75852896102689	7.7392179191854	8.28375894002497	8.6800609553732	8.72047669854208	7.74810696842586	8.8281916868456	9.17936271521588
100506190	6.01157043333882	5.66584589999173	5.58152262419943	5.22453032650487	5.35821011050453	5.56985671342787	5.33925980994116	5.01493868428309	6.2578706303417	5.12611862145421	5.3449687183716	5.23936189976745	5.50688497202605	5.25844848782391	5.18947722454181	5.5400583808818	5.29904064370368	5.0598403067976	5.60621583350153	5.56820675697704	4.88954419792758	5.22254405286589	5.52699867559557	4.93924814592	5.66207389943775	4.91199154547018	5.57825858070012	5.4419102700515	5.59726233108618	5.39894140240671	4.98170051877231	5.1645678692249	4.91591950008481	5.21297267566167	5.481768489026	5.56427973690971	5.80165039867658	5.35657544120871	5.58686883609225	6.01401003431111	5.23327514882423	5.28986137027569	5.3523362848891	5.46197092637847	5.39026442772534	4.9831605629413	4.87410128254875	5.06260143957498	5.14872897376321
100506282	4.71885663538083	4.62543716105703	4.85813113139017	4.33001209881978	4.78228199106099	4.53959838944817	4.56181960361262	4.69251633368813	4.65493927292766	4.28016068931184	4.3651163674028	5.57206741433183	4.41577504115815	4.32887025018473	4.635036498087	4.5141022099522	4.3298725307179	4.58392006915636	4.47939685924294	4.53009020163311	4.95108817391011	4.55546487239691	4.35220652614715	4.62453955713361	4.38241797948957	4.84292384404083	4.72911463550597	4.52522039595965	4.46177788776792	4.36198832898608	4.19763182533745	4.47872957945648	4.78612478655057	4.07897723889444	4.30370818156643	5.10763641922949	4.46746139398099	4.19949541652609	5.0920847103431	4.35120309620886	5.03396825433199	4.5700404350619	4.95980047801787	4.80758784686546	4.36448660280168	4.16978169938309	4.71190215793199	4.51281184246145	4.48650162549201
100506358	3.89100406649739	3.90374168723046	3.95841747059304	3.90027073598119	3.74310723033713	3.87415854973326	3.91813444957387	4.04207319440255	3.84472073550552	4.00985458314841	4.13452882868766	3.91148753081246	3.82644452832559	3.97756511525339	3.96230765361503	4.26689620926172	3.9022714552855	3.96562171112566	4.22003135607993	3.85453712615609	3.83365720917268	3.69654790316944	3.79805651876737	4.09882419060682	3.8421565118171	3.79239486473487	4.03531992634804	3.92373393949905	3.86821343278433	3.92582244861037	3.95180588775313	3.77462818445823	3.8893230961615	3.93624390035601	3.95867974351506	3.86569583793064	3.85349528593561	3.92939745437481	3.8935853852578	3.86177311003297	3.89005007485381	4.72006510238013	3.87400418475562	4.20639976262615	3.83613640659639	3.90629123305694	3.82878047943522	3.89106257333046	3.91514564387595
100506469	6.39811053663429	6.91400134887965	6.44386870985982	6.35589618057405	6.95724461686543	6.31312269073373	7.5481456953894	6.52732290982853	6.71067591756172	6.71694445851182	6.27468603276019	6.30188482179615	6.44187052473186	6.67113047083217	6.63368055824866	7.19614652791779	6.18307743467496	6.15381059924128	6.79605684680908	6.47392016770155	7.04523838703239	6.13365140678606	6.4382365101292	6.63012780644846	6.42773020447921	7.03594244428735	6.66312553877512	6.98420147571011	6.4458255051566	6.46593319338425	6.62334651377166	7.15932203344074	6.94463811917131	6.79132664327908	6.96724243235608	6.54576120831677	6.36074540413646	6.06427856365315	6.35762339648822	6.51878337214582	6.38420640552518	6.71098636286421	6.10547154761658	6.8740351306682	6.52943379358116	6.56389732156879	6.23656353490666	6.3615025701834	6.72496450683959
100506504	6.31780907878735	5.95207148904039	5.87418437815325	6.18410247048987	5.9045485329307	5.97450168503311	6.38412077763012	6.03052885592122	6.34599849687794	6.16430551006503	6.32810520914386	6.12985766308587	6.49840198467526	6.49120936969241	6.5639719036202	6.35645066732076	5.96197601375844	6.0181614490031	6.43168822575868	6.26625179776699	5.97822444915465	5.77625795757763	5.93333405821773	5.93789856339	5.76405234699703	6.01256047102998	6.4576294027599	6.26014054431022	6.38048753775852	6.26348457667339	5.90096891677175	6.33449896881243	6.19634292670608	7.15561272607409	6.24515844745636	6.41564664143176	5.93297353655547	6.33224772848158	6.13571528742903	6.37064815816815	6.11097768786462	5.97444867866093	5.9434608070897	6.31633138391276	6.12050764680135	6.10022702940203	6.17048186518595	6.11124068585863	6.17645442804315
100506571	5.58506433021241	5.7752863044952	5.95163232086991	5.81520989170964	5.40083115170567	5.76076894094646	6.11161381220705	5.80857556313475	5.96318925689193	5.87060323441513	6.16070121136477	6.14866935177599	5.98611598233395	6.206927212627	5.90010551051478	6.2776790487693	5.82535156869255	5.5733377111679	6.31380379856585	5.74262174295604	5.42859408645001	5.69314564854708	5.67135540174753	5.68283598360844	5.55050835530353	5.47978668566713	6.0759964801613	5.99598991126584	5.7857231724099	5.71559195034031	5.42830368533471	6.21743516714613	5.61844960666644	6.34765597483266	6.3028273609135	5.95559758976136	5.66109069895579	6.13824672010147	5.77976782566908	5.62213478426527	5.86881869527633	5.9826571563922	5.80740036467261	6.11774943452652	5.78980039386876	5.89025601613289	5.67709444328104	5.42720003849505	6.0324360413416
100506581	5.2513951125184	5.55427987414991	5.48764387383502	5.44454813212008	5.38095743178912	6.01877324450045	5.41377102080481	5.57547583624833	6.20484227498494	5.59473699943349	5.43932338792158	5.78128980498527	5.62484901256949	5.66538881075961	5.9236483163035	5.63539260692851	5.34709878553574	5.43779578737911	5.64264191666364	5.88879186226587	5.29945355297106	5.35349886081225	5.23094719493751	5.65850813265519	5.38340367316273	6.15520626211775	6.18199087129647	5.41695437313894	5.36657314935616	5.93882441197086	5.53315271118165	5.62681546922859	6.15257881207859	5.40570777772486	5.86390746890202	5.68121376048191	5.80173417642453	5.71270046548929	5.42267987538347	5.72436216132713	5.63332045840623	5.41058434638881	5.34247478814966	5.98616480831932	5.65885697898903	5.32552616401223	5.71193826581859	5.06626478680438	5.44684966338786
100506603	5.45253527634472	5.54696476027848	5.56971039127253	5.51403929666578	5.54661736906126	5.56660442461892	5.89319211298826	5.9564162253748	5.72798017674936	5.67011966871718	5.56749684964316	5.71900293542502	5.53335469260957	5.78736296146445	5.69174438569327	5.38922123474586	5.4289107349207	5.30787614668525	6.20029438139492	5.5337035520999	5.35187608934269	5.48484252583222	5.73686300834385	5.41568036765975	5.46378328320093	5.59328909602842	5.71322654919123	6.04723183398539	5.38217232996249	5.83798714458754	5.58487233336714	5.50666086760635	5.71422275101215	5.60634049498021	5.57175446353351	5.39590797044161	5.59568399088986	6.18057240924585	5.54159742263927	5.76693938462033	5.37267549861474	5.60676872942634	5.28528187056266	5.94075313643365	5.55201045547331	5.62320851999427	5.87929343851195	5.58786028331132	5.25531049846208
100506898	4.74314607867533	4.99477439838377	4.57649745380377	4.96270429061676	4.72579659757156	5.02803448726376	5.07120797983413	4.85890642309052	5.26414024087087	4.96660445345005	5.42135037764601	4.99581812543442	4.88051633361783	5.14572392580871	4.86450392156797	5.34771423130071	4.72783028302702	5.12258761067114	5.26914560375838	4.77324625714759	5.06341785060047	4.58697316173805	4.85432863648871	4.88422738053521	4.76729584966658	5.17759074233259	5.08011243858281	4.8215784913457	4.73159855954822	5.04879854475904	5.1416314553807	4.79636995503086	5.17400056696092	5.02792212946612	4.92759577101582	5.29181878332854	4.90592721040314	5.22336930013585	4.38572508814103	4.8993911780808	4.99734495660957	4.76958227307547	4.86855301108284	4.98826845575125	4.85464002686268	4.77813488362638	5.21251326048714	5.02033240252	5.07856638485545
100506925	4.35307037667225	4.22414818997356	4.37080156871701	4.46198098374331	4.2827903432095	4.22781460321094	4.50374137447509	4.1796679884432	4.34641996718536	4.48001832255727	4.34892113539024	4.370748011428	4.57429657382565	4.25031865324595	4.52364077572551	4.63920028509113	4.13514032811293	4.16912864113823	4.50620669735597	4.66020023812415	4.23081025704999	4.17879117320823	4.20249559682841	4.43187843819805	4.28372205773953	4.27620713143303	4.43372969654092	4.2400569044842	4.38271507956637	4.42095904401065	4.24313312191962	4.42440652414104	4.36943451860667	4.42868890630604	4.36706856257371	4.28996819726502	4.32279481614927	4.40085608645239	4.36156807582776	4.37698422152824	4.29724664176836	4.38941565394431	4.17512005726622	5.17227938104034	4.30331389737427	4.28689044410789	4.44648792754451	4.11232502501329	4.44191831979437
100506963	6.88140804731158	6.60577259868189	6.6145569978124	6.6818111268824	6.42816605141297	6.77259712698008	8.03332020021523	6.44419112762449	7.2790102725261	7.16817785078143	6.85608180592214	6.69155550154815	6.94467937788107	6.70398066722851	6.60758913460496	6.80387160519298	6.63771572096168	6.6262168425196	7.00008220891086	7.04844100899987	6.69813835700722	6.19102394757648	6.59754898399316	6.77788761314299	7.21254821010421	8.13035554481285	7.06891146085561	7.05681292879389	6.90058811943716	6.71430273465945	6.37125465102471	7.02841349040853	6.74384588933661	6.58828376599581	6.88739800430942	6.74208434602292	6.91557824040453	6.68507251340574	7.13368888037501	8.0529265185447	6.27431139250397	7.12040562376884	6.62637191768127	6.40141698330825	6.8614216038958	6.46756656462974	6.70104583429297	7.02806366976356	6.62408701665815
100507331	6.26896426910052	6.3497710146422	6.2059168132856	6.33664770105535	6.40711984096344	6.2371005271284	6.42478625418586	6.3819185439551	6.7097408646134	6.61269893219865	6.28183673057324	6.10417688458218	6.13285054222415	6.67428163595121	6.46812377242194	6.6585722323146	6.09631189490921	6.32110839975091	6.75708878612562	6.55729870242585	5.92238348461718	6.11748357783731	6.04523242434357	6.47277393378408	6.2140530795366	6.34191758164468	6.83402826333687	6.5800082324549	6.55194857571001	6.74591323565383	5.86282076519915	6.58998619478127	6.09269027752098	6.18075379669518	6.54391342944774	6.37860326957025	6.21321331545638	6.2764553562577	6.72794947246785	6.20604439019433	6.19073093891753	6.17526822610065	6.31858835489	7.24915799577033	6.60902715645916	6.6292803596831	6.02988973655739	6.5296927830708	6.34920493549722
100507388	4.96089119098884	4.74966529527114	4.91827970074436	5.2285433364506	4.85928764635134	4.88355781099848	5.30902276432068	4.87308011368715	5.4362064514971	4.97856523063	5.47756400845587	5.15023347234664	5.47471274791525	5.0486265170778	5.35171130750457	5.00217021092513	5.07220330154515	4.87001697242229	5.16243114498804	5.33433541055746	4.77717536555597	4.93794371695286	4.73440387404709	4.99733551988003	4.80609321382398	5.01155232449342	5.05028192130877	4.84698415864607	5.242728667479	5.35209001613188	5.2155544262247	5.53814097944361	5.20541748772863	5.20980394848556	5.30917873711264	5.08513300962177	5.24817675380533	5.06455934966615	4.94932900048834	4.94569190507054	4.8591966122543	4.96776792730588	5.03573658728439	4.78612905656364	5.13271106249811	4.96527759018368	4.89135758227427	5.25735064882538	5.0059034635407
100507436	5.79652206647142	7.57013969132839	6.81165900214309	7.3190494076485	6.56773584626807	6.41647472987516	7.85095924981109	6.90160838350534	7.19805722408326	6.39083160239412	5.80046724422608	6.69874304095203	7.11787349733836	6.57731732020328	7.59918467381029	5.75467455206954	7.00232539607026	8.36372037667854	5.26604205810492	6.8088667193683	7.26372265640392	8.0357591162435	7.62873813936812	7.27916575105882	7.82975917681592	8.22242931024762	7.10307265916318	7.55243711001461	7.16927349672019	7.43250911256724	6.10560115170471	6.69709998284229	7.98674938514196	6.82574349183376	8.55321590919668	6.81261892610373	6.68241558098428	7.27032456262975	6.56443845067366	6.6951722133794	7.5369485711878	6.56433664590111	7.62818172733153	7.34210450166533	7.14140483906057	7.98055564820585	7.30803969430367	7.38980189859344	8.37589153214378
100507605	3.53962650125112	3.59567154677307	3.6006220111191	3.51627354507216	3.52040724415951	3.52219316695261	3.65044939340309	3.49345384935626	3.56084424468385	3.62374770607329	3.64841085433356	3.51839065158635	3.6100749859105	3.61559368480782	3.49329956124034	3.61278404414333	3.5154572622378	3.62666320640806	3.6341073093748	3.54429130494533	3.48088537657636	3.45817989952238	3.56019934396831	3.55293717111296	3.46708715117498	3.53205469965697	3.56733740928374	3.69745628397405	3.62679375332436	3.69690840977944	3.50425147381132	3.5988930508691	3.54554562266696	3.54838706467932	3.76258871737546	3.59531728111901	3.6154366974028	3.55885162921537	3.56502229008867	3.45838825256644	3.48648992793179	3.51888019884899	3.49764750360769	3.58998300314879	3.54948798035056	3.61900781744957	3.47850245346424	3.43984559333257	3.55282159613861
10051	6.46800017522186	7.25394193200117	6.82766318268188	6.44543640739859	6.79814576763691	6.9930439673233	6.882825973074	5.62900035383543	6.72002155403488	6.43821468671111	6.36714812808291	6.15121914935654	6.49724056637388	6.77950851177679	6.29223142459823	7.4915962767451	6.98728959037816	7.50243313628576	7.0835087828694	6.2672426354449	8.33215262564414	6.75335802131873	8.6092531079064	6.07594655083982	6.51969906708207	7.25833803177605	6.47677280137026	6.20444200287532	6.9239469286021	6.61138949760144	8.37898844399197	6.43197793397319	7.3888920719218	6.88046256867598	6.41351816089159	6.85367647712012	6.01799799525533	6.2220956482952	7.30485522140289	6.64545560469718	6.84897589886763	6.80123090056581	6.61083791162507	5.56334918137435	6.43073279544889	7.63585259113632	8.76239066785346	8.02580836517591	7.06381481368921
10052	5.34516119997541	5.34176465831689	5.25964744231698	5.32636748747156	4.99372352351107	5.24721396641632	5.5082513953899	5.05644718211326	5.34536650681714	5.4465719724009	5.58639833902209	5.03505901641914	5.27087083709158	5.37972440031479	5.45850203997736	5.45618629606543	5.49109452938977	5.53451637714396	5.40653654857104	5.29412896811505	4.7245672893685	5.12350238834741	5.29135990255446	5.09453523682087	4.84626593953934	5.99639072744851	6.39282690979429	5.55142720867032	5.4689881274312	5.52851401505859	5.57825150654649	5.81442800153849	5.46304809574665	5.61980206774415	5.60579704985646	5.46966765722653	5.47771706454728	5.23319151891914	5.37244138109446	6.16557681525293	4.99476109170987	5.36800417121859	5.180009291894	5.66282795202705	5.28009614092133	5.35061669573781	5.96301299039474	5.16901217717782	5.57201305798339
10053	7.61962069555559	7.41110820452408	7.10640531064632	8.45709857543218	7.53514422634742	8.00010689243778	7.40870810032168	8.39219548477637	7.96136248889332	7.68781827615429	7.33726908568134	8.56665079235404	8.20927140602869	7.75352289865967	8.52328631359048	7.88350777795671	7.61474450854266	7.37530712094244	7.44712345947594	8.1078477281253	7.23407592583429	8.27251637612501	8.61199252955135	8.29902882417377	7.62345987578551	7.37069040611498	7.82099915211377	7.77259501000405	7.76247550126584	7.67389600875587	7.97578676504086	8.23046690185181	9.0593938204286	7.91103370940036	8.10993712069944	8.1097757405463	7.81326959646552	7.10878763901916	7.24716736386642	7.44063461847252	8.15391965614577	7.84891420862837	7.37167313216013	7.96454715408928	8.34352369803348	7.52507227625664	7.86956554812715	7.85751824193067	7.32134175455302
100533178	5.42565369291075	5.27910026687418	5.29726256666406	5.5113532333421	4.89658526898134	5.37627473883949	5.39370566031452	5.03527963428067	5.44836033293317	5.33869687984563	5.93590547503042	5.25175155400599	5.09187666052681	5.73328798926265	5.28351102461526	5.69447015927686	5.05384414653642	5.59299522038482	5.85437890015346	5.26196042923609	5.51360737803207	4.91255163114447	5.72334749883287	5.72349449692329	5.30523782733397	5.02379904281873	5.02012594926467	5.07155928921612	5.15913618267885	5.04079229505587	4.94598102269884	5.42828928296757	5.21122608042559	5.08361948502556	5.48198343331168	5.40267346276895	5.23914407353436	5.55876218709663	5.14630802442266	5.58513964489642	5.32023946116964	5.32644978709939	5.06962423792814	6.10992979682944	5.4648542831588	4.89488631586424	5.24653971511092	4.981367922173	5.01707354877423
10054	8.81184254378863	9.05247853344245	8.4867383691264	8.40483604202736	9.46383878960884	8.91411983606102	9.16363841546477	8.53358381485817	8.79137058191621	8.66794932307325	8.44614472735233	8.27903793815829	7.9017526305661	8.32819084969135	8.66828949478971	9.1666009914893	8.82991270989694	9.12310633820472	8.43319022698554	8.68084714528649	9.81227327910061	8.78310410550969	9.13056261246807	8.85763287970705	8.78927651767846	9.38798862169326	8.47424223039149	8.64786585275797	8.91115864730299	8.68021752901186	9.40213964885335	9.08700911964784	9.26975974172046	9.22986543116027	8.02437900402917	9.07096026542718	8.05012037870549	8.50407432627578	8.82889984580366	9.24027429921768	8.8738258899407	8.1644381521881	9.40340147389566	8.21446227294017	8.79518630145304	8.67127439470371	8.73886271799402	9.05029241018526	8.32845138323992
10055	9.22416368166108	8.89116573308555	9.097643935235	8.93632464571892	9.06863096934151	9.67020592475124	8.91710666582925	9.03384492220954	9.70254280519926	8.87845956798897	9.38261292076584	9.29935466439368	9.24330999292068	9.188779539128	8.90010235356991	9.61764762534775	9.00890731735675	9.32769238639473	8.9421637398405	8.7749802881762	10.3481055134162	9.27551471612111	8.96550267298936	8.8103974909875	8.70598952484098	10.385316605153	9.92190471223018	9.06056986166047	9.07647365442136	9.38256065998851	9.84534413276469	8.96371794010963	9.63517221114031	9.66142638678769	8.96160664533371	8.82928439742791	8.62840456993166	9.98317466205672	9.00129302385701	10.1326845902028	8.51790463875645	9.15405003815423	9.51797860609736	8.86704439021334	9.11891436694682	8.40081487956188	10.2872272512968	8.95020533014514	9.24634219787948
10057	7.55947412982751	8.29787750447879	7.5897504628949	7.98674983592685	7.45364163472226	7.35238516817185	9.61237853529928	8.26707973334035	7.98509949910559	7.37072025318535	7.80657425786506	8.37371916693344	8.10376222026828	7.19678661953629	7.47495200544464	8.19709328911083	7.93152986722111	7.4351223302828	7.0862638713182	7.84473323464772	8.32650338838313	6.49185548626855	7.3052544740571	7.52079022124432	7.05782030515469	8.51225578876594	7.62605377565289	8.24319804830758	7.48440912055178	8.19080960907924	7.82208357030888	7.27483151404931	9.14536878294183	7.72260130860123	7.67347826886866	7.17849780243492	7.01876805900927	7.90724336891798	7.25996501249243	9.00651443806882	7.21365009457988	8.78753856267435	7.55806475423957	8.5504152134197	7.30019350591557	6.86282887732038	7.87412940519865	7.78254428092576	7.54411818063751
10058	8.0661936881492	7.78396027195487	6.91751651662592	6.81482483985497	6.47002836424412	8.57590561853397	8.0338866864011	7.06089333593409	7.71098139225448	7.1141051028497	7.83351796311217	6.79368883374775	6.65401576750698	7.20468566863351	7.21621430377159	8.28531151988001	7.60090111512596	6.95318324443854	7.78446861467442	7.03458193830665	8.28867379979361	6.55227117418935	8.59698437957831	6.97031653944865	7.13229724644596	7.92501942455361	6.68280630688799	7.175189958639	6.84913697072555	7.30836552967909	6.75150365251391	7.25816931739951	7.98256744942034	7.35755473865281	6.92736938665234	6.84448802400559	6.87560453979473	7.52706127349638	7.23351857120529	8.38666012028586	7.07066245305642	7.02939347069076	7.44524803178395	6.67266380611896	7.44494156331641	6.78087203503268	7.41052377150861	6.77613301139328	6.8394970458119
10059	7.85174438718699	7.04268153572109	7.0730878996153	6.51351470218679	5.90528471617295	7.26052105680148	5.84563262372054	6.46655556067964	7.50641439732106	6.24052058915129	7.12887424272274	6.43543468982324	6.49328137281752	6.9443174679591	6.41467929499954	6.96784286278241	6.92856892310991	9.18496716757572	7.14634997374781	6.99258535817017	7.78479225635336	7.40465116147007	6.92415973176623	6.41707030814857	6.70609882151499	7.43124145531038	6.59084553974429	6.57677508514498	6.59717498498113	7.37227902367272	6.6596380693661	7.02281409318151	8.55342343298517	6.94023687027266	6.21533007013092	6.44575145737506	6.05897937713918	7.61976901604913	6.6248668453212	7.87580213145785	6.70478606571823	6.51716776416899	7.45588321651855	6.68430599262597	6.45861837921594	6.63054406644658	8.21728324680568	7.14983796404646	7.12210464401709
1006	4.23248329735932	4.37594592732655	4.20704001825037	3.9644726560153	3.93871391856856	4.03727500683174	4.25954840516037	3.99638939226715	4.44568605435547	4.09334162842192	4.18924691217715	4.32221967344887	4.08265308816204	4.07363572742298	4.30604058607421	4.21822805016602	4.04465959097091	3.95210265292073	4.22976213608928	4.03919071025636	4.01469833473862	3.93644454550636	3.87736622285843	4.00642276248083	3.87009144636898	4.34945808365123	4.25181535599285	4.21494056521768	4.09825387377992	4.3478781712999	3.86207039418621	4.07348698098252	4.13357851589145	4.07518390905655	4.28551832228999	4.16951389844654	4.33245088981001	4.14324518264871	4.08501538201981	4.40967250171249	4.16295591949763	4.18066031777771	4.078680757212	4.07133244167977	3.98285833467216	4.10831961804628	4.00328941046216	3.93303491609522	4.28278600269139
10060	4.16247547525645	4.27285408686522	4.30115418199132	4.19680260777076	4.08621629904169	4.25705133939462	4.2881490835746	4.06419896526018	4.2746907413138	4.27659822742018	4.31514068481248	4.17533962332729	4.20956161507319	4.48743286878213	4.27033090004936	4.33810568872125	4.35016178911396	4.16235859497425	4.57402829001854	4.24578902167487	3.99798555376218	4.13107723935656	4.18026015252743	4.10215476974795	4.21056272211637	4.2488399366362	4.23558520491552	4.31940116566295	4.28175945921154	4.34558303672412	4.22980455984198	4.32471521378837	4.18250381081212	4.36322663001039	4.27435781003754	4.18526431687807	4.38917227862003	4.16900037727279	4.29720868415422	4.12045902189181	4.18177469485147	4.29771474145988	4.29042086012088	4.65569028961805	4.20787105541176	4.10299721761756	4.13338557438328	4.31695105923936	4.57166144849229
10061	6.66147927994867	6.45664962864037	6.74506703908987	6.24086615279277	6.36736245380807	6.70082594618061	7.04584732680351	6.56275552313605	6.76190907856511	6.41988813543831	6.96077612702792	6.79958748190585	6.40765135427148	6.29969087962049	7.10696128861963	7.0293808269787	6.33424767981699	6.594137685011	6.51868162223864	6.4043318440334	6.30781923443263	6.64206334805235	6.6575973908567	6.34662612317742	6.38960022910072	6.86092005327617	6.63301440122464	6.3210969561215	6.44524657599375	6.76461043317889	6.8355281014746	6.46467636077689	6.49985649011694	6.6342400807611	6.56314888986352	6.55206683633985	6.71381029904129	6.87611881564344	6.52871498551205	6.73943585481335	6.21219664434716	6.69216847154151	6.27494825095114	6.720645122824	6.57664869716556	6.21094456871981	6.91557286223368	6.66569865616242	6.29431528833745
10062	6.83028030235583	8.0980242990352	8.06783026414476	6.67329574789913	6.83296813357621	6.77626867357191	6.43786863683034	7.49107553222607	7.28667670453881	6.89789078559624	7.31400453144815	7.07562171654712	7.51318431879972	7.3278290060658	6.96004988386937	7.02034152509435	6.9732383789769	6.43694485179503	7.65260360731909	6.92817486755607	8.24394586371712	6.78388836778285	6.21107927744174	6.05594723720148	6.86480349394029	7.01068410289329	7.84729680330644	6.82506650445467	7.02884887762122	6.49419837938795	6.72968598660577	7.14823162888071	6.10931920106404	7.27145922387542	7.98435433823302	6.30306155008695	7.56155471470129	6.83871231111811	7.0465199915465	5.95109520168734	6.80758706498326	6.38156253588672	6.60475287725288	7.02624521157378	6.93233304226902	6.8190471323452	6.8054679555743	7.14576871924959	7.25633215927099
100629121	3.91040522157155	4.09878322997316	4.04050571719092	3.97399718800107	3.67320125863413	3.90780636447893	4.58980214716276	4.35869181901386	3.97024264733028	4.44306415904792	4.34834650038227	3.91564185144208	3.97983957144911	4.30392621450885	4.24072842926013	3.84362420898851	3.91194254323873	3.9078312973305	4.02144055054209	3.88245889119749	3.46324952922456	3.89726562524452	3.87229219349284	3.88224279666787	3.87403699974626	3.80348437423327	4.01315370193369	4.12204879374729	4.3014944748801	4.88764245278557	3.86311400717083	3.96110881716053	3.91064942342099	3.93276582966781	4.69093205104701	3.82179763346617	4.27945232754729	3.86672252165952	3.82866610112674	3.94155022315296	3.78443949459049	3.88398812199865	3.77962800079793	5.16166174958041	3.87196710361106	4.33650624671858	3.7344860480949	3.83936105654099	4.02285719240744
100652931	5.54432190771245	5.50455315765116	5.59146057194878	5.50576513505091	5.30813038486142	5.46716716436627	6.026470779618	5.2350648304885	5.92045245004091	5.66237983465154	5.7020538053442	5.35997370611212	5.68842939718701	5.90412443511408	5.68219509263935	5.48780866012616	5.59824638873957	5.48505805910027	5.71706026648279	5.56699503176541	5.35451223805616	5.23001680467894	5.20247479531106	5.5054569519952	5.28039253889481	5.46158213473669	5.85671727666438	5.52927741770073	5.81494882181573	5.92708926870271	5.2895913507306	6.13747694261432	5.56126509391752	5.59208564657758	5.43133963335094	5.39302560294383	5.48887875734787	5.36932788232885	5.8851015501515	5.65214212605526	5.39402915603422	5.57309019331688	5.51247941104987	5.99152878377037	5.59639799165291	5.973065804053	5.53957372728772	5.39807332231884	5.47355255688808
10066	8.96988403252536	8.93826190424386	9.4013627712951	9.88025755886712	8.90453487026836	9.29574964453332	8.94914195080966	8.97042021351978	9.62033031854132	9.27557274072031	9.47391797368891	9.18604105083107	8.88040243207073	9.05416799192115	9.36278719000125	8.80510991791871	9.47775276365304	8.74867220349876	9.40887633308794	9.00092996019663	9.02397006213154	9.02566227233318	9.29833378181195	9.3865026743668	9.35470637617545	8.63827086973922	9.06282161296514	8.69243240383367	8.82624975936184	8.80309947650574	8.69869580446525	8.74362485922225	8.71463474191499	8.94094685981355	9.25093054471226	9.50282287563166	9.45235796642664	8.70029266523349	9.26980014639873	8.91288311731164	9.33626249823307	9.69247053766839	9.31321901252367	8.90366114082527	8.96565126332912	9.12148546637786	8.93534140661476	8.70957636054668	8.66429025643486
10067	9.95556503240136	9.63516741067743	9.02041186071459	9.55306804225424	8.89740297129082	10.1073286493386	9.1369601538149	9.99273215969342	9.34807801794806	9.28167586470509	9.68548193321148	10.1765043753808	9.33595938896557	9.3589792068628	9.64331196018248	9.52606849653862	9.77737269642709	9.08102231004516	9.43699296274357	9.26960366912963	9.41021259209685	9.38053719007953	10.2539378628311	9.11859501408006	9.20295978864	9.61970563609776	9.6267479767366	9.02458932143544	9.05595801457205	9.37198895534706	9.67401806578856	9.04930204580598	9.41711651950889	9.17827213552359	9.66055601780034	9.26678527498661	9.77989061622318	9.65710401118021	9.17130213863797	8.07788575927471	9.4451501804509	9.51384047497839	8.98977921433952	9.33880899236669	9.78265764613193	8.98385389712885	9.69470421068309	9.5409882681541	9.24705923533865
10069	7.59151326021524	7.66280933279126	7.62521991496196	7.89627406648367	7.5673148615433	7.97230920630748	8.22665127565514	7.28614403361663	7.92644886105036	7.73926427068885	7.7172571858538	8.07192781140327	8.10867583160114	7.66088052024737	7.71171651770825	7.62727815906719	7.35338677742611	7.20288742536362	7.75274058652817	8.0617456623181	7.56898839937454	8.52802391907293	7.78155291565358	7.65828836846605	7.8049537411494	7.36419551173129	7.36649634955968	7.98087361228099	7.93754650392213	7.7307886968073	7.67007513652923	7.81524495554667	7.98384393059953	7.24189105956546	8.31081280263978	7.49761236417746	7.89910163542161	7.8114154475133	7.73363453735268	7.50140808975888	8.05986950299743	7.93871449537226	7.42725163657871	7.79159052831763	7.90700144306173	7.69727369513663	6.99087744010937	8.90571809445525	7.72496611197374
1007	4.0791836194974	3.99289835823019	3.68624626177483	3.96026872048706	3.78428859546679	3.95428749668072	3.98167810332588	3.75456137765924	3.86247895691098	3.83763413507986	3.99054062892033	3.79482367460475	4.00441456995478	3.96958823938877	3.95077032827779	4.26305325799497	3.75140633488435	3.86934477488769	4.00094815300052	3.90303683985439	3.75126221179023	3.77809444140715	3.8183410886062	3.90287806921108	3.74145439150836	3.95477890994183	3.99178617389778	3.9770769521304	4.01946836653643	3.98998111714094	3.85038633709809	4.03966503328248	3.9941141962066	3.87438470437987	4.00402397127827	3.84744867479693	3.99092446631961	3.93467779825579	3.90980265608961	3.8054328374748	3.84766394957787	3.94270153620328	3.84018639964477	3.99523129919848	3.81179835077456	3.75738113173309	3.85637096752981	3.83772865007195	3.86570673163915
10072	7.94392350045532	7.74550050397573	7.16794666266342	7.63762721422367	6.99797371560187	8.03385577839338	7.63760860629303	8.24940363385301	8.59365601750996	7.66112500140818	7.32689915869459	7.63124534747878	7.34714199810486	7.45267484885419	7.828853436904	8.30262680044639	7.38333291036907	8.68535247868654	8.11534747827821	7.51841926674427	8.31800720056872	7.50685503870119	7.37841164905246	7.68773304339741	7.68815113939821	8.7495046172685	7.79300403949494	7.51934783440119	7.56133123485917	8.17839273807278	7.65983898464782	7.68437506594843	8.04160641551434	7.70903828787826	7.20899613864823	7.03338198751576	8.48711078740983	8.54382149301558	7.51090087325162	8.38010542526745	7.6311466943735	7.42116818439574	7.71696561169414	7.33879873364028	7.54867511457785	6.96686066149606	8.38646792859083	7.89648333607987	8.08070942688315
10073	7.26002264706498	7.78738439837152	7.21433865552955	7.76715296635382	7.36744521143489	8.09081527324932	7.92282146723171	7.79796532362378	8.29168160347479	7.90234950776236	7.61430767729548	7.8293063119036	7.52647134384597	7.29352098597469	7.78651345340896	8.38885287331576	7.79180268529316	7.50409198906846	7.96541907376921	7.90643353899735	7.17329302585766	7.24504004712941	7.90299001522795	7.64503244282534	7.65266578120723	8.15504872032175	7.78355297419226	7.37276057536846	7.51648867807081	7.86509564938756	7.54372566896555	7.40735652534609	7.32182763777619	7.15984879930819	7.83474341739201	7.97571837799329	8.07443912210249	7.37616705891225	7.73971518379332	7.69273610024298	7.69171543170544	7.72891177078134	6.98203297767928	8.009198547035	7.84074306091163	7.626316940586	8.18782635039498	7.753646099614	8.13634585853639
10075	6.69183338436703	6.50913326147728	6.29284819863014	6.12332137644509	6.12338791516307	6.35945837878982	6.49570571818022	6.17046977207227	6.42316286552839	6.35199210579689	6.50772471367607	6.19953830140778	6.74016791894111	6.25074591984735	6.38789499816805	6.52756717040646	6.22951232810015	6.4218349174219	6.56489517096939	6.25136350646946	6.3519209444233	6.44596432746266	6.12870087675331	6.25458104120309	6.46240229675968	6.48594873329358	6.17442229301914	6.20616653092353	6.53548230980478	6.55874342397079	6.36188652560593	6.13648410117463	6.48906530746183	6.12828728198848	6.65622925945834	6.45296884310777	6.41530112014871	6.27318117626866	6.34872435643725	6.89904564282294	6.19055939619447	6.41647646859178	6.35537272079217	6.17770424652896	6.32368960800005	6.29711851396909	6.40823547219946	6.36471009147155	6.20203284352567
10076	6.32570005396589	7.63751525909316	7.10859691816665	7.03395138481378	7.77697418212788	6.98737183335066	7.11752011069235	7.10474582749023	7.49816531778511	7.46804688214325	6.72458328122896	7.88223512442126	7.25285947140714	7.32099662567592	7.90070612792018	6.26519963373743	7.27246630099162	7.51272119565483	7.51732912254544	7.20432577489817	6.30721400800118	7.54504851019271	7.68511242263907	7.73567489135994	7.69692828222329	7.01802472359676	6.79657871040696	7.72606846127068	7.30090126311933	7.20358553096889	6.60121288917626	7.12278518006108	7.67854767628933	7.18566089030047	8.32113426644525	7.1834388285383	7.98859408132596	6.99045062552392	7.78613961681141	8.08146511366501	7.16416209742579	7.6220067443697	7.49500946412116	7.38640479480825	7.52599896849268	7.38872939841557	7.30891128185043	6.81670411831084	7.16340391367004
10077	5.87155417614883	6.16941619564542	6.43984323173171	6.18006033801525	5.98510587148121	6.05910876045868	6.25886966997466	5.77176672328285	6.48699157831535	5.96943680885246	6.30738902124272	6.0978548340035	6.43160778384912	6.52946407689423	6.42714330585778	6.00226918647984	6.24180297682218	5.64303713703894	6.49788954686308	6.3259280267052	5.71652739625858	6.01457715390456	5.75837559908075	5.88721946961122	5.90823799789227	6.26913200500393	6.21326609570375	6.63549358135376	6.24386426395594	6.38941755979859	6.27472003533085	6.35996313782025	6.04929567036825	6.6513464061625	6.30863827863735	6.06200560890295	6.23479729319524	6.18412605430818	6.5571122138991	6.13922696571437	5.88764942422866	6.19837227810038	6.16431282121822	6.89532557990416	6.06592100690242	6.05733486260038	6.03520325499574	5.96885369295555	6.13724408848784
10078	7.40888449162532	7.11374468116306	7.11433385692779	7.18130262956873	6.77066844744407	7.39226282857178	7.19989853330871	7.68952833174034	7.15822569555276	7.12181945966113	7.12038513234185	7.75594042779449	7.25765374693688	6.9012528106366	7.4592465146529	7.31518645487824	6.9262275851277	7.13492032065233	7.453801427173	6.90598429525224	6.66442381631735	6.99072065552546	6.95781971175098	6.6882771603976	7.16586500780031	7.63233200240355	7.48318402457562	7.10280284251733	7.25792018320587	7.17995355529367	7.00705102206268	6.76039314363973	7.28182949084033	7.1499833345941	7.33589511930164	7.35190809471916	7.36871852071555	7.50750802234214	6.93227798050933	6.78453799584972	7.33134484815405	7.28626547117137	7.32933788784504	7.84754543735528	6.94395723401254	6.8133871069019	7.53578239344138	6.73965334043713	6.55379406828993
10079	7.66632742794147	9.49375664301043	7.67217897758385	8.88249596869636	9.32909201982126	8.74230686319611	8.6240801778581	8.8836329008313	8.69166730988116	8.22490108578862	8.59112687810928	8.89231996150308	8.98149671298037	6.85321548922627	8.49010906465814	7.41519510526229	8.27884736192026	8.52539898315301	8.30382115312002	7.99157008207635	9.40104118262672	10.2595665606239	8.09565147452134	8.07384191204093	8.87065332656899	8.7080224395472	8.13058605456319	8.81854914326999	8.39645054125515	9.32042625755951	7.76357943435927	8.6640864181454	8.84380103179503	7.4634548075428	8.3740525700084	8.58343248210503	7.93140266462962	8.6413489706177	7.33229676588927	8.93893653108414	8.49727864420086	10.2928638515416	8.30695622030919	8.63700969531297	8.30111196367659	7.49125156358164	8.00523721444489	9.85034096401442	8.61105340533535
1008	4.01564427995319	4.06114506143951	4.11857076923328	4.60813771717187	3.98064985566818	3.99288021610825	4.27284532363878	4.090308293303	4.10562662205509	3.98521778409004	4.17046228012543	4.00650462033858	4.39232110779049	4.5537784994297	4.34496063724737	4.13490899184356	4.17256471980739	3.82684042101729	4.28533204573333	4.19858330901487	3.85395055131402	4.01331886423243	4.00605283619392	3.87961394073275	3.77863574543726	4.08974770608778	4.14595081934957	4.19260892639334	4.28521689224081	4.55189819059323	4.1301030780427	4.22108932166483	4.2295529370888	4.32664201055805	4.4095952725928	4.17588015619767	4.22372090717446	4.33164743699915	4.26868775875563	4.42097987709874	3.9738015509241	4.33663882319582	4.06653332026881	4.34535779830509	4.05786211604615	4.26580124535616	3.77163215939578	3.91120734683639	4.30282313851016
10083	5.62764915609623	5.47387771106162	5.20182696321668	8.20745797476951	5.14260931075255	5.4802378921634	5.61430051660311	5.26936281794633	6.06757747330678	5.66824592226557	5.75304189463274	5.70457682281876	5.67926777173717	5.68811939832304	5.62335816854582	5.53100416865935	5.28841948325059	5.24395071010795	5.86631093261953	7.6064851265288	7.26663579690772	5.12836607778533	5.37558525274713	5.34524260061309	5.05606811243743	5.77945425034497	5.74014504720396	5.44582395767824	5.67839975020809	5.9326892043495	5.23473475720395	5.53286190956403	5.27093230798447	5.46969669246569	5.55709181640098	5.60332916528968	6.69153358836065	5.5770301732135	5.63169412775354	5.53233532663713	8.02876462378346	5.45032559366088	5.38374604472575	5.53452236288108	5.39622947547655	5.40043372928516	5.52865011146366	5.27843839131833	7.13977763550143
10084	7.85478385529824	8.17194140367178	7.76340932260346	7.83034551329494	7.06238859435304	7.68452250903181	8.07112457506397	8.63339631727768	7.90315956763156	7.87958262141776	8.53470397393989	8.44130100759856	8.03605357503425	7.83751259808977	8.87280434772867	7.75512742667694	7.31962925724323	7.83996789408768	7.78152287158034	7.70201259113023	7.70050473238742	8.57330391921869	7.76166834287903	7.90551008733726	8.13895633876722	8.48126382484804	8.27152660754757	7.7121704261859	7.25175040927624	7.9001394788458	7.50304177303079	7.6037689173112	8.05722059057031	7.6775509925976	8.24902147980317	8.14219190822961	8.15202588924663	7.94073403563462	7.5698997231206	8.38448569091531	7.47746234528342	8.12414059802519	8.0681867821235	7.86939704477966	8.08473411817525	7.8713683657864	7.84583512284058	8.13746336166715	7.43682589728625
100847062	4.38025317435644	5.00221149186262	5.16272550311499	4.96057752857816	4.98333936284139	4.28524076566865	4.86829063131934	4.92658199323954	5.30335441583121	4.67572924739691	4.7985093178642	5.39260458005854	4.41043401402805	5.52430977901929	5.25233654283156	5.40441924375009	4.36532804922539	5.10411875914868	4.71694867282755	5.52887441341667	4.7307688949599	4.50839161205382	4.89835787750039	4.74564421019619	4.88650874352508	4.53820022506048	5.87133874425274	4.70321656813028	5.39933314462181	5.13287671653887	4.94605097101712	5.4072517734955	4.77354579689213	5.35459832811142	4.28471660709868	4.94472454416133	4.96712377570447	5.41113621157543	5.22646853065866	4.5251909246623	4.90074090776174	4.91474989391319	4.75560878841236	6.51102080830583	4.65904494236868	5.67602099409525	4.84610754442989	5.10621588387763	4.82205413935786
10085	5.19595375492912	5.05317988654752	5.20023903652189	4.71477159199508	4.76326484999302	4.55976663847898	4.94413258309038	4.72546361579241	4.78698068187212	5.26632821358958	5.01038987592198	4.65054823213057	4.6943024386383	4.70821061244776	4.82356411144413	4.7508755905666	4.7860644849344	6.36034532228082	4.767625509189	4.73627260053111	4.79041098006625	5.39782173799769	4.73178105894207	4.8673585244025	5.02221116179735	4.633892107277	4.61489714737522	4.80267103340307	4.78928966911146	4.73205583789301	4.27689342675832	5.15596645462663	4.69458057883572	5.18422972386227	5.0672842112636	4.81588083179935	5.06892749592972	4.5292948024676	5.33644794909109	4.85698350622215	4.58033697451285	5.19830107233701	5.4633307417121	5.30024944272951	4.56457673314903	4.82589052718731	4.43204861448999	4.79260105913583	4.66657366330749
10086	6.4356586052874	5.93974424217881	6.23648066239827	6.20765526565542	6.17002567991784	6.1521022150441	6.34416788755365	5.99157049497345	6.61537451490189	6.19802728937993	6.7575964352613	6.25193238408366	6.30172978351725	6.34424864983993	6.36976430621004	6.18780113674656	6.34416019564327	6.25335655478186	6.49549161534123	6.45889996217718	6.09257096869253	5.68758320599191	6.23074742006745	6.35728583235627	5.94604835975747	6.15721866860692	6.61787703310123	5.9882324926589	6.34670449716158	6.54901042335828	6.32983528015149	6.52346601451033	6.38862226873948	6.57132745929608	6.08535457174836	6.12772388520564	6.13853693785825	6.31758872443591	6.02076830532184	6.3815475185104	6.04879233910441	6.35379361929116	6.2451879626688	6.56935278154705	6.24726864775828	5.85062474888777	6.1555594419639	6.05842554472033	6.65193226051799
100861554	4.92689919297732	4.96636472135862	5.11528942018089	5.01222791431951	4.67879355045279	4.92136525049289	5.193592493252	4.92459759478933	5.18603494479429	5.04791843090729	5.11215923371653	5.1268515431043	4.9236121819862	5.12669220650749	5.14868737499531	5.11268000713275	4.90954286158607	4.58073894412202	5.15948100505466	5.18623139064756	4.7597537281331	4.81812650377207	4.64615304905061	4.73639809757589	4.63675316093666	5.10562330737575	4.98772304104577	5.08177596731923	5.0202487883855	5.26316485204966	4.85617104799399	5.19831062308313	4.96196317742952	5.16179595318214	5.17072167156158	5.00908540253551	4.90212392392507	5.13668996845489	4.92537704739467	4.85144167079507	4.72569923188373	5.18336098378889	4.84836731007813	5.35926005564657	4.84171845927728	4.92659299055909	4.69078422954941	4.63814269671186	5.23426071702698
100862671	6.62259374254234	7.12097549496532	6.57884288223155	6.96275354817603	6.98396776957145	7.11162816192121	6.81129256835367	7.37424320087874	7.24854720859056	7.58179307771374	8.22897567934042	7.32649189156493	6.88988299956109	6.60127192475541	6.86685812448195	6.72799896226225	7.7295954629445	7.19120287907534	6.65394133222424	6.71706180947974	6.74278157798736	6.91902292434411	6.55769147163976	7.44518282008623	7.8052880205124	6.59862079545029	6.7610003242753	6.76657486440914	7.51621334077725	6.93281115735522	6.8337389380638	6.48623359037434	7.56379754771011	6.51758264265506	7.240522882358	7.63173473117108	6.64745450329903	7.71253663967903	6.59247900391554	6.92844785471446	6.75839235520064	7.22634500826924	7.28104188590791	6.87287835740789	7.44585534589875	6.67647194992295	6.98253616163301	7.30793790543245	6.44528035611377
10087	6.98129654404524	5.79146793557072	7.15182280030397	6.3292706189683	7.11003435007365	6.6548864728764	6.68265735300365	7.19688823342803	5.594742821705	6.92227521949773	6.83119000633686	7.42027023200064	6.17711350825387	6.37768557183641	6.49104004762171	6.28043010311825	6.28606162103323	6.03923118342443	6.15006945657453	6.75072454975499	6.19439414031527	8.27560085639814	6.52876923153584	6.90344503811124	6.98550996690335	6.79224851889006	6.0220257896985	7.75367174312656	6.64546639451583	6.15055345550348	6.22127775506463	6.45724097774937	5.93849458261896	5.97875148206114	7.69239277216969	7.74307232992826	6.73439340964334	6.38025867363656	7.0724876401736	6.43494454070419	7.53180692469012	7.45937339203162	6.33105796330274	6.484261186654	7.22317895574853	6.92927837081356	5.83972623334068	6.15677509560628	6.69892277173021
100873790	5.3299183574639	5.0273469891505	5.29811999384417	5.57909180702141	4.99444436522075	5.04186951176716	5.15988789480345	5.26074244910283	5.45007995406812	5.5263190595534	5.23942414122694	5.64628082080594	5.31682244234319	5.80071506691051	5.07013252675776	5.12579244689784	5.17887955645223	5.09096972127653	5.3459503390949	5.00542640328087	4.9400221177342	5.10934964607577	5.04879915844896	5.04096771781354	4.99011878074008	5.53763129457323	5.50079020382242	5.56756943156027	5.40152441874762	5.26119622253252	5.25151505591121	5.22060340971322	5.58903195167197	4.77492469730549	5.77129235561627	5.27836456683493	5.35895375910819	5.09202234709355	5.02683735004876	4.91685347810439	5.72048180245923	5.33574329574559	5.48153514638623	5.56115926556305	4.9833677081308	5.50966657687545	5.40601220514759	5.14067667559014	5.47105671842579
10089	5.42607580222947	5.0837748143511	5.24218370813227	5.37429429424202	5.33290989951977	5.27831480767984	5.28089603999703	5.28820441720136	5.87875221316807	5.29561320063134	5.34290646991133	5.33597863467951	5.12817357847338	5.52794032416791	5.36959187972189	5.59449218403828	5.07589646264166	5.23763100204405	5.62260152340627	5.32154585263485	5.1861926401864	5.05909894027264	5.22887608927846	5.31547000394863	5.1442435122881	5.6179876746417	5.44558484297777	5.17405449914078	5.30063491286351	5.5609207375115	5.09824382751457	5.41887869528422	5.28775781480537	5.37006416347059	5.47399817777968	5.36337306138593	5.2899870846069	5.52119576429312	5.5587795002064	5.278284730139	5.33881118408925	5.5470598949466	5.12241223965235	5.81034956431692	5.1992662138175	5.09665396265839	5.20417720587382	5.30138442695695	5.37474131745292
1009	7.8010486570105	8.77439580633795	9.07939433925891	7.04327713571471	8.67839275702185	7.42812611891759	7.55488868020911	8.03701782862984	7.19614814287931	8.66515517837325	6.94430855086759	7.95849013460181	8.27805084615074	8.5036032294507	8.99193651426934	6.89433234133199	8.59679383124414	9.77071079317131	5.87262048198259	8.48548644900367	8.14315525488009	8.06108784707365	7.66850381969426	8.22596760063168	9.45965693305357	7.15482611386202	8.02002293965082	8.67928800651883	8.19092779064985	7.75266870869279	8.10930738693293	8.7796525723365	7.06802877668703	9.15517862430155	7.8844991849165	8.75829416297543	7.44126488191326	7.9482072570247	8.88485776674997	8.23743586637591	8.00618854224648	8.36946338107589	9.6695134967799	8.82239721241557	7.21613649858054	9.14721894365004	6.07097362901663	8.65221115262564	8.10780017680938
10090	4.9792405335004	5.06436280952029	5.66937582069307	5.6076842047208	4.94255298810899	6.26542014174289	6.19418328337754	5.03566556159822	5.06439492516273	5.29185427071214	5.17414050789662	4.84012037472965	5.72666440816254	5.01532805025902	4.98256677190454	5.53312904460905	4.98772840182703	4.96548287294166	5.18453979532463	6.28058229858505	4.67356987822567	5.90680254593388	4.80807388649738	5.2334062706666	4.9127361032206	5.86015040229703	5.47730687576432	5.11209093085447	5.07912955705281	5.2349922715857	4.91959549052351	5.02044197766729	5.65602789625701	5.08234736798828	5.89864309271538	4.78622779431349	5.28767454326905	5.20577632569393	6.29969842358412	5.1518693164554	5.03018164590645	5.34638625681245	4.86235627262363	5.71662535920077	5.10793118834166	5.14900600307287	5.17218391676223	4.78427227793754	5.60459950204653
10092	9.46663571491793	9.15086704511469	9.44065488743921	9.7049645411109	9.36720143172199	9.1188331460343	8.48261110062732	9.13985683808601	9.64512649956735	8.97759345163797	9.34235110978011	9.0146407221031	9.17603673324448	9.1734947334746	8.84771137219538	9.23824222575579	9.384311440707	9.68607169345654	8.31148497323063	9.57677431914602	9.68582364032315	9.65997559806044	9.46079450565367	9.06284555871544	9.43846623551334	9.47004884860661	9.62027019928446	9.32124523213042	9.39805596866391	9.50879716642678	9.38070361997371	9.12907660546913	10.0836484694701	9.46271295392408	9.01052072284961	8.62982654793936	9.23826794382053	9.00146454437527	9.74489726140382	9.69200524859919	9.4475286694729	9.26570811787582	9.14694783370271	9.40857295899217	9.39721683700935	9.28719551887529	9.52736926263448	9.1912329223963	9.96729621598792
10093	8.44433684907478	8.38077417228481	9.00482940398541	8.7587597596812	8.66191474448917	8.66657712959937	7.7123400560214	8.20343872624885	8.17723786509135	8.50311608423244	8.03406729529209	8.40079043016592	8.08036279225714	8.36754872145687	8.41511841041275	8.56067273999293	8.47576577723982	8.79351192801748	8.68281353355535	8.14604243305852	8.59763030876088	8.08321895151771	8.11219304203335	9.04231456830802	8.37123712527899	8.50954557916834	8.33186737851327	7.77681232953293	8.2621734491348	8.1947379501671	8.02712293032323	8.28124091568399	8.26694711576334	7.88913136320958	8.2497622087648	8.66347171801758	8.80010694321177	8.6535228919818	8.66930016193817	8.67677726589749	8.72247391244774	8.34092722692232	8.23678288197507	8.18840468784967	8.36313311840886	8.41342535831107	8.21261868755055	8.37209467044361	7.75020290678154
10095	10.6082721922419	10.734799576325	11.0539941006525	10.854195706143	11.1299914392976	10.3085952504594	11.177963900323	11.2877180387003	12.6262167847639	10.8459793856315	12.2777684209904	11.4145506589754	11.0233250979549	10.8231028502651	12.1896613395517	11.5243461261625	11.2314353833515	11.4297156042426	9.85299679509908	10.897754955343	11.0203697397674	11.0465898186274	11.0263106215445	10.8475442403837	11.6183574998516	10.6982912918521	11.0415472252779	10.8154140234589	10.9277097596138	11.1084413413105	11.0427591718573	10.5585432551772	11.859813546935	11.0778762148032	10.1151612737442	11.6277511360977	11.2571319582045	10.7451624843353	10.9480339970156	10.7909844538532	10.893298784296	11.1269249570535	11.1347689574048	11.2948382150561	11.6596317189252	10.887525393144	10.56791842634	11.5331080821003	11.5137958668203
10096	8.83495335832895	9.03187620901896	9.07730448870945	8.7654162858313	8.70426485666701	8.8029453340334	7.63394294581796	9.10107009645833	9.22106218078188	8.96606987143691	9.45909166564968	8.33289386195431	8.27149171547515	8.51631889778869	8.60362796303599	9.20849902502359	8.99993231138779	9.51572456777948	7.47357788772347	9.05190342644462	9.43218125489783	9.20279494143793	8.92669631965447	8.91299210671348	9.01710075109537	8.8857566080285	8.61282391864124	8.85780055076726	8.81517168341362	8.94120264291441	9.44394505990645	8.38003540423055	9.2011803226986	8.99260352808503	7.78124245785818	8.8703981675031	8.28717443983957	9.0913134366199	8.50315496657884	9.82023444455136	8.91125482367591	8.5271465772856	9.21242449879106	8.11945777440603	8.61826409739366	8.91798561705688	9.22376975394964	8.65585602066737	8.82966405074559
10097	9.25753831039521	9.1100823757945	9.59059678975831	9.19473506241954	9.44538142638852	9.08822070435392	7.89649698289144	9.03565874714471	9.64028781878935	9.24871127671513	9.9387882144492	9.36093377163072	8.60942129176634	8.8579867852576	9.25122821582553	9.03058266059914	9.19409247140593	9.8492813812293	8.43133408945065	9.69731057517923	10.1206798893734	9.53498062256326	9.61438632587205	9.74863165178814	9.77532106877808	9.41605871122906	9.07583688591746	9.65733597739604	9.55318889846569	9.38182604854442	9.75728460098605	8.71394582912766	9.21805083994132	9.79834460702669	9.62271594646094	9.33067987487333	9.35995337520704	8.33246757328945	10.0385965897208	9.74527562579921	9.61588348390418	9.35735614238622	9.52595445900749	8.43140863886729	9.18912433688536	9.72701481720353	9.74058817767654	9.58390757478325	9.37424125077683
10098	7.89038826915508	7.33185395521936	7.97690541127647	7.30394985922873	6.78425923068273	6.31945086347775	6.78883922532243	9.52302337800136	6.3731978361876	7.18980544238463	7.01582808794246	8.01520010407167	7.65966692704833	6.41311160499779	7.8230646922835	6.37619006885985	6.57664581541016	6.82794962586224	6.22748913360415	6.81695081570442	5.93015617978963	6.76662985763349	6.0797487757141	7.32420355035206	6.98742460550294	7.22222790301513	6.71024137318379	7.2269782535664	7.40473116669015	6.9809059705477	6.93733999770608	6.51424720050166	6.66402695229328	6.62841693562833	7.04812583649342	6.43394733044765	6.53722566236641	6.5141493455731	6.97597589490865	7.59369195164971	6.29714145703863	7.0931026150562	6.86068749384315	6.89588824627075	6.90871822518535	7.29885003729432	6.9511938412603	8.67018402328692	5.86021806474293
10099	7.98856599013563	7.92305489685006	8.06876365905114	9.88963498420412	8.99511267572367	9.13897028598269	8.71368020852922	7.98726486740512	7.42307032530474	9.01058609888156	8.11719997232863	8.627178121031	8.69840091570823	8.24111865156242	7.67729586034276	8.53676515975479	8.91071973038907	7.89687992351057	7.937667174628	9.25307381930227	8.63876984339317	8.17341081741421	9.05098454077577	9.55438186236426	9.35540298901942	7.69039751733822	8.5423647488706	8.58934876501932	8.83572288893759	8.60378568568566	9.1501103917159	8.45956679344586	7.46960529006016	8.25914034264021	8.62807598637546	9.26874095737131	8.82974297291761	7.87730176841989	8.10589708027303	7.66000750017546	9.27141528490107	8.88864049297885	8.72503589487261	9.32574998653582	8.71566529064488	9.08010874764746	7.74592633569586	9.10958972448677	9.24814093122804
100996485	6.66919804245276	6.55302129811578	6.63989937307673	6.54110202907683	6.47081607175161	6.50455520267447	6.90797622720216	6.770667753679	7.15994507325248	6.84110448977108	6.85288096137323	6.59714676125813	6.72081102794555	6.68777274853735	6.66144506566065	6.89490102876752	6.60868771363768	6.44787774057504	7.00123512072983	6.75472631918674	6.5059677588385	6.37231890763428	6.38741889839375	6.39088159929531	6.22323153932107	6.46859709895998	6.82300846971023	6.57354217137303	6.89315535879219	6.99023952705288	6.41705546847446	7.45166569579426	6.54491653915811	6.52216176106875	6.67387544516726	6.68961899784028	6.55468116067315	6.64834532503069	6.97598926707245	6.52212017697999	6.80391888856347	6.82562402335168	6.73095043031248	6.7422272845682	6.46113975035558	6.68243509344776	6.20560166586073	6.36780244345649	6.44407018600177
100996492	5.15448000254142	4.98768327748101	5.01568995156341	5.28051652210894	4.89559871742391	5.06529694498328	5.17924920238598	4.87162150177222	5.3353005638048	5.14673653405235	5.21144930576726	5.03042754567246	5.355233243811	5.26150804745602	5.20337623116484	5.15774463888613	4.97069845336298	4.99746052793858	5.56786830982269	5.19242961349519	4.85605411836881	4.89235720821287	4.86496671084004	4.93732012365154	4.82540627312907	5.11947855206023	5.1597521351715	5.33116214435418	5.39798602535102	5.52653567720594	4.89500869306318	5.36954997867785	5.08500240367509	5.23212396926337	5.29544736871187	5.18386260497512	5.38144695455546	5.37492615674633	5.405463651596	5.19670305364995	5.28691363239373	5.28673160287224	5.03062539666674	4.93390391444475	5.06530218641456	5.11147695303777	4.8311809287255	4.90568025118232	5.36097261786034
101	5.45590294175503	5.80652830706046	5.87133106906025	6.01860355265714	6.04095032631762	5.17985989612864	5.45621775657433	5.82653922196364	5.83096916875257	6.35116853594242	5.95254548238325	5.83710134595662	5.49714818326589	5.68248487834766	5.85133585814448	5.86294208322464	5.29430309002935	6.85243149326999	5.79775410410925	5.87631824732057	6.34853723015722	6.07035198583782	5.41639200905854	6.45128441317377	6.24234590902789	5.30783082171133	5.87720822166041	6.02095187051073	5.92612145917633	5.5886025782387	5.38221198382408	5.64662899157955	5.78470251864011	6.07340820664001	6.60790653224333	5.59525268703834	5.70896287042354	6.03209077430842	6.09269507135964	5.63327871477647	5.64331613743347	6.42256759605155	5.92574557812455	6.52465815850725	5.55313311164505	6.49914791385858	5.43623826433393	5.68929847474541	5.94986035485737
1010	4.0542307622052	4.001301028584	3.5124309773052	3.76737812151416	3.72808427850952	3.8354742054625	3.93221288241074	3.7906779073692	3.98644422116839	3.76650420961423	3.93878896109159	3.7668119340262	3.84700514313505	3.90144440711987	3.81971630090078	3.83834167486933	3.51665187645004	3.55255732155539	3.84283825257569	3.75367265594414	3.65523091871009	3.63660212650071	3.73651404548269	3.71159353325838	3.68667490749269	3.93470865493765	3.67092373657654	3.99013418331072	3.9003264740219	4.35119913034522	3.60838684371608	3.90560201875021	3.79650659015254	3.74791078598979	3.78939618189421	3.68505881016701	3.87995361617311	3.93792793529422	3.81249558246141	4.05096394104345	3.71743526092093	3.75859872523999	3.65729821853982	3.90231572965257	3.81066027424406	3.30892120308156	3.72102122393735	3.67799578568268	3.72125165216488
10100	3.95460737880072	3.78950903301122	4.01907859321882	3.96705439383356	3.90729175320111	3.66767867395747	3.87688091758633	3.80487365941911	3.80875644733762	3.92450202003185	4.1583066518544	3.87048144228867	3.82586272451301	3.98288234317388	4.03224038814467	3.91674899339091	3.88811057078228	3.83396571468517	4.06948557091753	3.92158952964983	3.83315368007694	3.85714709148431	3.78360769993962	3.91059982383498	3.79178405859728	3.93199668271415	3.8633475816121	3.88383507058029	3.93833884120119	3.78040063912585	3.91087784713114	4.01406868790674	4.17656788207077	3.92664944526423	3.88614755766429	3.85386051054141	4.09711127456832	3.8748573960923	3.79179311986403	3.90201319665091	3.82962724259064	3.72443028190031	3.97467923425828	3.88460243475301	3.74674122123265	4.10395142245331	3.93953056664277	3.93756362377207	3.79020326364172
10101	8.68601665647722	8.6056579498504	8.75346350706286	8.39603046476968	8.57079658683452	8.910532758182	9.19520201765375	8.97980833345258	8.75618708287165	8.68159636938888	8.50022647290474	9.08439093376056	9.41849279388031	8.71782667918434	8.94895892442736	8.86646593594648	8.3229250407789	7.98273350075101	8.8790758792364	8.49080455821491	8.86326465002129	8.63899587242534	8.52099626534963	8.65829221588646	8.79807971427313	8.72722527555707	8.69739428225189	8.52130853570986	8.6844990551903	8.81452743168202	8.92798579774679	8.57783296100556	8.5575807038545	8.23363459075942	9.18529161782166	9.29814744378764	8.86830531142974	9.33156283530733	8.58427708935883	8.81195617085405	8.75614644287173	8.84318799020989	8.36167186445044	8.53649110052885	8.87299309001931	8.35203401285481	8.45374035895912	8.51924668522151	8.14297148443324
10102	6.63917788601835	5.56991095383205	5.63211435377564	5.73727738788299	7.02045416397202	5.77866701893949	5.68421381179539	5.73316007577751	5.7622247149894	5.52484938212439	6.06638604614047	5.53889991688242	6.65923608536836	5.6065442010962	5.36360654906593	5.66384774574375	6.98278945177978	5.19610560090711	5.82316680963712	5.46509574045387	5.4043783794468	5.86766248880904	5.57898234186236	5.69974911693044	5.44378290042374	5.7828694465465	5.98388460128689	6.08011506944256	5.37428016915799	5.78027582679189	5.44547779863765	5.58739580801705	5.58303168318612	5.56180627971365	5.26595286339748	5.94338954617779	6.20542230747094	5.79705031772597	5.24262162331341	5.86193732289011	5.60936909787547	7.46043188836426	5.89605872798354	5.67087518046932	5.60968441759697	5.55572282431407	5.80304682616524	5.6795486948545	5.77767409395991
10103	8.4055670583836	8.11852917501172	8.65073633848972	12.1373397334585	7.96220456494086	9.70548004363031	8.37948390489952	9.24152981415976	10.2924469105792	10.3183833945454	8.3534571538105	8.35724922806056	8.7725672138787	8.4315361967305	8.74147541593778	8.51287824025555	9.03195035452968	11.1515506825618	7.95902222170148	11.6216974160689	8.516356766581	9.57007478965723	9.14921661691461	10.0924080574948	10.5409474011888	7.41540172883701	8.16191318833946	9.14729447398068	9.73625031804731	8.62645211694135	8.91907998558287	10.2250452841294	9.40875204502009	8.78429412565062	8.5662170892264	8.71892542667154	10.3292963417071	8.04496804242789	10.0190129520723	8.66716183515655	11.1716850212894	8.21304157645318	9.83591810630375	10.5452000099441	8.97804309918139	10.1881035789588	7.33141483433925	8.02723055661971	10.9845746929975
10105	8.67965291635837	8.66320234160624	8.73647909739952	8.46474946268295	7.76447775632566	7.65744456500148	7.83227509207439	8.27823227967862	8.98794962409908	8.7877659701422	9.12879662721399	7.81532018790305	7.78904436647148	8.44451245987996	8.42545411939068	8.7675537444562	8.06182811158215	9.00484891314474	8.92175813636055	8.51076168771541	8.91013416491168	8.32892904212688	9.38882691122266	8.08543143807202	7.68718306598584	9.28122425598632	8.79894171990724	7.17634616897105	7.7613098235344	8.77827566336505	8.37516106692808	7.99815125846976	9.18718643712101	8.61393517550549	7.56063105141684	8.99510839407183	8.950624370085	7.69903667174817	7.9421115040993	7.67530540642358	7.72338631737633	7.56633611693001	9.14176050399673	7.77124036830834	8.12514080411274	8.43983246842947	9.80290492007664	8.14146215616761	8.95712081622628
10106	8.30299358857188	7.365837714591	8.20892781629448	7.27907629838032	9.48508708564368	6.72521338941236	7.61926833506139	7.45017181869043	7.43306054287188	7.62984724832696	7.14255060767116	7.42568719178158	8.64736638095105	7.10886348771465	7.47404861094415	6.93519404865287	8.7002591202221	7.17185105345633	6.86208944112136	7.32350751731553	6.88946773837094	7.0776023414923	6.52845464839416	7.55296454141898	7.56080877254068	7.80694770199447	7.70592317898801	8.38969942624627	7.25504513048442	7.40788667053393	6.76341699441001	7.23335727808731	6.71132794055297	7.30507682144351	7.88552104044813	7.84496948152567	7.90302465279905	7.54739345607555	7.69337593534805	7.72621610726446	7.21271344362242	8.44944705614502	8.00035434682622	7.11034721246748	6.73358764699617	7.11409815760379	8.05493590808395	7.4899695612448	7.01950269742595
10107	5.02989309698892	5.07723187455311	4.78899392449006	5.06053352421126	4.8273313544838	4.89209154199601	5.08858485800468	4.79602518234818	5.19944917011741	5.1775530754185	5.12738859894779	4.94269532962181	5.01484726628249	5.17894360677875	5.02856989915818	5.01993670340501	4.92931016203482	4.85138732556694	5.18986324063842	5.05375638844061	4.77550946450276	4.78965950166763	4.83978144264853	4.81998559427734	4.83252017846681	4.87852252581448	5.04438376722508	4.94642016102087	5.07308730211416	5.14556714332813	4.82797774723557	5.05280597958117	4.9836765744831	4.93519627094361	5.04537212798447	4.9511310071416	5.04931752504787	5.04471638056763	4.8995438332419	5.04160443927434	5.1430677984395	5.02546510101493	4.86387815087994	5.08119251085008	4.96139533686797	4.80131450501078	4.9992685334922	4.87306053635419	4.91525767631383
10109	11.0256455510821	10.9571053407666	11.1744223178538	11.2206442182232	10.9396180016824	10.8873667682694	10.6616542628432	11.2069600887357	11.589310499189	10.8909421280494	11.3376611254317	11.3371716935346	10.6666655515894	10.9068744488722	11.112262900217	10.9090501864865	10.7996352242486	11.640195231783	10.3522160755059	11.444905328754	11.509851446123	10.7506966546964	10.8188418949901	11.0436892325543	11.0864501376193	11.2124015575108	11.0111192254208	11.0628981336032	11.2543673145063	11.0529425358264	11.2743049518367	10.6251745032393	11.3078383160908	11.0051163251921	10.829708831484	10.6158890773572	10.8695390899158	10.8789908270014	11.091570832851	12.2349041349036	11.1321723691162	10.8613012428825	11.0744717846604	11.0536756152017	10.9439972282183	11.220313252178	11.1084933512232	11.000473335872	11.3166915922855
10110	5.37618291499386	5.57297493586419	4.67129841577611	5.81909391951479	5.32159574914641	5.64887109041657	5.28841145236879	5.1619178405431	5.56238879248984	5.33577535854681	6.29761008939428	5.34516811216814	5.3853122121011	5.09792658905391	5.38184761740712	5.1327745676456	4.90658338200911	4.90781669690268	6.40435891913153	5.63615978094234	6.05535845269669	5.40628343967975	5.28022842882215	5.32726078128703	4.99093550530947	5.29775402679466	5.39342823638413	5.20446186641261	5.26477190132265	5.17241539936118	4.91640910472948	5.15611406672367	4.95860242017515	4.98171551734836	5.65836859266895	5.71688315646409	5.60659842067784	5.62775298498972	5.04922825319119	5.2972854748011	5.58434942493177	5.23666981649675	5.18881066383867	5.32517236413875	5.20785940264694	5.24620127003936	5.20723260356232	4.91212821604283	5.09189446667178
10111	6.16101796939064	5.8718994677844	5.67837062849831	5.91722674289452	6.23947285812062	6.68556136723787	6.78965657643313	5.66266863217573	5.76888925259707	5.73709983472656	6.08264917931189	5.73342998568056	5.81919497337645	6.25163787572256	5.5887858693649	5.89728949555055	5.76806104459809	6.23297077704138	5.76006499695515	5.92805099523472	5.98813043399352	6.00855453036616	6.58777602934206	5.76428903418829	5.93494086153452	5.68424154599148	5.59331430864032	5.84412524653116	5.85383758392219	6.07958506008815	6.13495182323847	6.10828697940731	5.75571151030986	5.80910808689563	6.38582520435214	6.26325283443991	6.05392942817756	5.09678943123893	6.4711654899332	5.51159002875113	5.3845522083844	5.72782340153275	5.26312098086639	5.65968741062721	6.57710308595326	6.00348878134218	5.45969948069127	5.72697243533326	6.12115088930284
10112	6.58280717480465	6.67184723110321	6.55437484390613	6.22372169913159	5.7712286687579	6.1575608755081	7.85677591287279	6.16120759406207	7.43258847174593	6.58787145877754	7.05201787406231	7.05585270045376	6.50505851285375	6.28666574116356	7.0071404736858	7.05354935557986	6.93678970230958	7.17349358988433	6.0354169959431	6.01891093398805	7.20553132228677	6.26182958019015	7.66820826670426	6.20690434252825	5.51321761678123	7.66462870690776	8.47487070497023	6.32388599347825	6.31230973930502	6.76115824507007	7.22392961356624	6.90474331417468	7.74268907208797	6.94368943968473	5.97973248721453	6.8864329255148	5.58948938240969	6.69951901037202	7.09043332914984	8.62486803962203	5.98640043791607	6.36403587972506	6.57742578256573	5.8056299706865	6.98209691144623	5.66043779509798	8.32126384252588	6.30226510807545	6.5687349775481
10113	8.40999773991831	8.55607020244793	8.88761273074287	8.07752340800838	8.05264902974456	8.44490342651187	7.57307779138344	9.0157739863629	8.85248503355884	8.16840150125019	8.81475869508152	8.43658838369033	8.48159638070322	8.19574840432431	8.87097360413382	8.24348771591899	8.37290904291548	7.97209287453975	8.43634486486511	8.50625308993878	8.76229475841287	8.35383481311459	8.12007368859241	8.25959253798812	7.92867680744933	9.55690441395897	8.50487637434117	7.95231161644808	8.18071350007535	8.57805451005051	9.20735053339738	7.92037527812623	8.37049313714915	8.54119878044217	8.05430472498768	8.29047627532024	8.81928066567193	7.85899983783177	8.6145821603797	8.00736916443489	8.13091785937033	8.28988972764934	8.44457878945853	7.78728094691415	8.56117259040356	8.33550832785989	8.51592503896637	8.49124050208478	7.9631546352075
10114	4.54878344822791	4.45730609448282	5.0228239790233	4.58389933668185	5.36364920916258	4.47634205463055	4.2202482939141	4.1262844998637	4.41719821439559	4.62613595465987	4.34213173403008	4.20360205439618	4.66571611996808	4.54468910027125	4.29817113983716	4.21954156301352	4.52047173953353	5.17150226940321	4.38338977398165	4.44677777123941	4.89164270604355	4.77006276769445	4.74006857384992	4.84658208092943	4.59764974996889	4.4621540980402	4.23432238687293	4.75961826826954	4.62305040912641	4.31125196547752	4.30633822631863	4.88167321970852	4.44470593786614	4.94393161357242	4.79279255547137	4.81209653585246	4.85952285117415	4.0500238299475	5.02563994548577	4.63409286830108	4.58329783416376	4.56922918749195	4.6299062274698	4.28052913985469	4.24373473566357	4.86301895214237	5.01732793984713	4.60458462353122	4.83768582125888
10116	5.33496898462433	6.23089874108382	5.590932274513	5.55084502018849	5.99327711831911	5.69081316093897	5.84259266301835	5.5578223482011	5.87000434619567	5.85757905791608	5.43961266110129	5.47714094813695	5.55877020917057	5.52364175941651	5.57232821457194	5.66943599967618	5.98777286750576	6.0406599607718	6.1601382813563	5.63826991465223	6.2145906784898	6.33320802591301	6.17054340279598	5.77416329839275	5.94360736127793	5.5517427648444	5.4600184047266	5.67379811361627	5.62503597381207	5.38507178866296	5.62819231501713	6.06407913361214	5.5924817964889	5.48237490064271	5.62423271324055	6.31435866284313	5.81052778506587	5.42425231066052	5.5648184683207	5.96733585632094	5.43097819407592	5.64616011785799	5.56289560338015	5.26308103947956	5.5078038519368	6.08716037821402	6.64067614946313	5.89298503243218	6.1397108664571
1012	5.23163213067463	5.62090036802412	6.88335465384166	5.27635741866821	6.26452723475869	5.18287529279531	5.63419737350348	6.03117538249404	5.4130704164348	5.77289903198446	4.94044486925569	5.6917651248393	5.34325942213183	6.49534021508296	5.86641241227601	5.32438447188028	6.38875187451024	7.04810532659291	5.47389648033973	6.45559627901708	5.2125937680419	5.46850637488898	4.55909570409804	5.34922696996766	5.95697095677337	5.2373004580156	5.53000538209919	5.90073287822899	5.36295849922056	5.98538491473232	5.33071993353839	6.54773222217329	5.32692931221399	6.76369529461848	5.69671226778901	5.70738742757202	5.51276341636608	5.34749112490452	6.30198785771334	5.44382385651483	5.53673782262366	5.30134343015105	7.635901541687	5.69609339582497	5.67882808962034	5.07955675789466	6.35997987258986	5.63332262889778	5.42269540732107
10120	8.46157205440148	8.78949232731951	8.48612150264142	8.88709202893521	8.99346947517122	9.16348327289411	8.77760399136607	8.73200529217752	8.30303985607109	8.71124980783975	8.65912986390996	8.34975952846063	8.2826599095527	8.47383182954703	8.69689836070812	8.57894391487274	8.16680310767778	8.68182952356071	8.6857747052676	8.64354058365025	8.85381903700071	8.70529829327602	8.93865774565508	8.83363022271163	8.8462707049972	8.75739961698891	9.1800048436747	8.81453832037809	8.69961942371036	8.92221618076788	8.72289453474601	8.44923579648896	8.23881242611883	8.55309174042081	8.95616871745543	8.35273445803845	8.80041900667928	9.01982964111697	8.45281804891573	8.75082943767016	8.63417598784336	8.54313893628497	8.63869169698257	8.94836757845994	8.96709312311921	8.50274664262375	8.84988426239713	8.68068889786183	7.96237817562851
10121	8.5072087404298	8.70759970504083	8.31411281709107	7.94064207951989	8.13080628648982	8.11635415599162	8.25247379825659	8.75486591108317	8.34607618816262	8.29933516126029	8.66388194468408	8.50210320111979	8.21651373606499	7.87379699419595	8.54823660322328	8.02069995175147	8.49040545981932	8.31897601810537	7.85642839067758	8.00237215440812	7.9401414811275	8.52397948257905	8.85384177660048	8.26788645902226	8.37432174666315	8.80934910385523	8.32495904666657	7.91447539739266	7.81536345496437	8.55752318443518	7.88004432530504	8.11569055124679	8.54830677468246	8.01052938383359	8.27776013926836	9.01424067089533	8.30271397845608	8.09687752548506	8.05815859530174	7.64616458513257	7.9656929499932	7.91001394517134	8.67150110422977	7.97240201971938	8.65112418289625	7.76308462533398	8.20926616721719	8.33217357737727	7.88427343248857
10123	9.77649517239343	9.48084521425193	9.15735605419041	7.29546452505407	9.08931349789526	8.49893944691456	7.857111541493	8.53045197653861	7.66711041783832	8.48778884070788	9.27503460234579	7.83473206876626	7.72123205567556	8.80998016988636	8.6948354561173	8.95047469599147	8.5649350753107	9.36661819160721	7.30159530460661	7.99337918225476	8.72035384392807	7.43023797727498	6.89547172075625	8.3607513375254	8.52579072158313	9.56318837921483	8.50009488255716	8.28701868938354	8.82001013251509	8.73069701012678	7.76938748135404	8.3729061377805	7.77694490671926	8.50681717964157	7.54379265321324	8.28254459078519	8.04720338656674	8.59424745292434	8.30376166180932	7.61054192918863	8.43807567743368	8.56904513030893	9.29751915804466	7.5741723992161	8.31973931273247	8.50963337771665	7.89624365240559	8.29163616272911	8.59922641997733
10125	5.24886395001287	8.25593763528716	7.710549810352	5.89869383191562	7.10683355396779	5.71936414468073	5.70738163203761	6.79527445496722	5.51834398011997	7.59624803526448	7.09291062287718	6.78064357897696	6.01403507023259	6.66231412168568	6.73346506110699	5.39944368464509	6.72330138968694	5.73311676537905	5.78638869654039	6.68309283782725	6.69476408752026	7.8614775418901	6.17747279155319	7.71487321274594	7.46717319266939	5.44580962341126	5.60353183966653	6.55626986518435	7.30390369798673	6.01484847848961	5.95790443461607	6.15802482549099	6.16505298023621	6.47213199918276	6.51611675860163	6.35838175715411	6.33559358965039	6.36062435510314	8.43381676132145	5.33323716363414	6.75171658122736	5.72666227419313	6.25873404388444	6.12487352627527	6.66582109272864	8.03489131934553	5.76445695525518	7.73467683763643	7.56195521230649
10126	6.68552589155045	7.21951305881071	6.87553358738937	7.23543126774408	7.27123437922344	7.70978041751829	7.75101661513884	6.89285875019168	7.17969492997166	7.35023281479163	6.64330177775764	7.63454511709363	7.78751840309199	6.51419903072332	6.74405034427577	6.92182556277831	7.85040765941277	6.57970538691063	6.8058637244302	6.72042232908434	7.46037219519414	7.07030655343182	6.91830126347803	7.19587632715699	7.00928286692958	7.30699796791335	7.07297520359189	7.15852260305241	7.1953321713907	6.74614312070506	7.03495043012646	6.6325885902861	6.64263371500973	6.60989766005594	7.00511283147547	6.80521681320939	7.04336062854507	7.34424662504959	6.51154264953961	7.06042541919433	7.09898301828134	7.74089703413056	6.69675281214747	7.71237460841026	7.11464706576332	6.81653489076739	6.70171053790129	7.00462403820182	6.42659152699818
10127	7.31448447204315	7.3249995083431	6.72494174535361	7.18487605537565	7.35897622531621	7.55593507159732	8.00470003246821	7.57625048781498	6.76013195597959	7.047044060225	6.64586190555982	7.44234507975709	7.70496268739186	6.98944159806272	7.11087533282695	7.0110266027543	6.71538733581232	6.8064878780956	6.93727463768006	7.28707399684728	7.2940835232616	7.42418177733866	6.85137401991895	6.85666915853022	7.29091789643238	7.36632710781859	7.24357285817987	7.25331962005718	7.53561273582579	7.80374346825178	7.49347199082254	7.23484310073276	6.62989575798127	7.00439467885885	7.46607944515319	7.76077519619077	7.05603790630807	7.84003108313397	6.91310003908159	7.20408184286555	7.33653239612463	7.61269153274513	7.03099412834781	7.33003923752161	7.12522667688208	7.10677687734129	6.71483495980773	6.97368552005724	7.31459307384198
10128	8.41420215511588	8.2910799220924	7.65389320735049	7.88655741869383	8.60176233828402	8.19055365004306	7.65267771144776	8.82715144092439	8.36619264841464	8.06207391942269	9.23857729417249	7.54124291646226	8.16423963747784	7.66272973887371	8.13165740631982	8.61675303374711	8.46487757667723	8.61512990230626	9.32230948122049	8.0063997878048	8.7154535986929	9.00739374602115	9.37061612469378	7.87367808844097	8.35139661828815	8.63860300694384	7.28798361679849	8.17713797864221	8.04664358897271	8.58235589602639	9.1782634336693	8.6052651592666	8.79867575544229	8.48951758264125	7.68899937801593	8.19410592963777	8.36715111071105	8.32538285794293	7.91639487002421	8.5724345356679	7.44764952833685	7.99579343133517	8.51619064217923	8.21825511955861	8.44303677691146	7.72839044147383	8.83900304401486	9.16681247615826	8.81506047813117
10129	4.94565417259499	5.38884364675139	5.51759224948113	7.2119487019145	5.91308194826198	4.93265071369853	5.31504315411335	5.46244331486695	5.05496416684114	5.39492925681579	4.95276197894221	5.55254660782944	5.65199276478486	5.49828512015679	5.03977268134297	5.4694023252345	5.90297229610509	5.46192625844596	5.22930174338803	5.99498724604616	5.14990456817374	5.61880143267384	5.64244194751844	5.63829446353971	7.23758664420382	4.94577910141912	5.21494385998354	6.30390738434072	5.63346982434514	5.44650157675621	5.45430336215417	5.60253573423405	5.55306012475073	5.33807001324397	5.85815914447805	4.88784959218811	6.41584408547144	5.09136568157878	5.88134954468799	4.66309584914455	5.52936156402065	5.28945103780401	5.91550195076585	6.50123049752383	5.66831029856176	6.73019163556359	4.94952295148356	5.58521315250483	5.66377834827116
1013	5.63106762687035	5.61004890974934	5.54760603059737	5.64640354499802	5.51679724130718	7.1300546274465	5.93665024170718	6.2801403867672	5.80024441876184	5.84837446724269	6.02165753623988	6.13458628241901	5.45914318366735	6.07101855656644	6.20922213942981	5.97470492416371	5.56153664019501	5.80700151198402	6.29388770806761	5.52276360680211	5.46887659106923	5.30239310672244	6.12405948506674	6.09973060834217	6.09051888066881	5.32429869752463	5.87189044815676	5.60625905149027	5.81872804078849	6.39093923981265	5.41461000041971	6.33888776443339	5.58076077690075	6.0548748979669	5.64694939052814	5.8899009862725	6.85579014737124	5.75508796544016	5.8760546613755	5.55532833806194	5.45192316288563	5.89787290195818	5.43765071392644	6.25637671559447	6.00353927181126	5.85140095391907	5.35668112547273	5.52026144312672	5.63721018215854
10130	10.6207838601321	10.6657771771129	10.6181180176628	9.70955613829253	10.2027562088318	11.1487834245209	9.49327274979745	10.4711552115648	11.4092397683188	10.1883440868496	10.6605704034537	9.67561063243522	10.337818557083	10.542123104912	9.84425911133572	10.6900554908925	10.2343772207185	11.0849332452419	11.0474747039374	10.5618381264871	11.0426326017069	10.9798142261746	11.0484882400614	10.4913377125636	10.5715126477299	11.0799957097941	10.7279212928768	10.1938432200931	10.0160885008785	10.6736477167839	10.5589091133837	10.3437655008019	11.0990017715588	10.6729749026305	10.3467795880574	9.83980694842352	11.0753425557215	9.52555977964413	11.181274948642	10.3215980705259	9.96206917189132	10.3729721089941	10.0572020875379	9.86485008339035	10.4556598505671	10.1418608631631	11.5013362399854	10.3982960532126	10.439582855561
10131	9.4887463263417	9.34160497956381	8.15495211745701	9.09274595799444	9.02476527842725	9.12037621395304	9.17541360816704	9.47634661793042	9.07657517473771	9.04284631227464	8.95312889553521	9.96603705803024	10.0360395972491	8.88298053913528	9.29525255231537	9.6813400409591	8.85983969089171	8.75134173288603	9.36323488140752	8.87472918667968	9.01728747880925	9.22708209264157	9.10393334839932	8.50191356402559	8.92741393659426	9.61925374205485	9.05897464726402	8.77916613670654	8.76717212944517	8.9559415139157	9.14974856454174	9.3916380865892	8.9623680764432	8.85901448754726	9.99800268356088	9.60953916843202	9.72782445924002	9.44846969756991	8.52683333868817	9.02406778666699	9.05013437377427	8.78890912127875	8.65834205215757	8.5908218015109	9.47559514341887	8.62517579359935	8.96186034486973	9.43838128899419	8.79529141114278
10133	6.53182328333201	7.69349571724423	7.892403218282	8.20604491677453	7.95321890154476	7.36516469018783	6.87329827018367	7.39428614399296	7.11733474671276	7.80247154599566	7.84538791407651	7.12040748159891	6.88208189911689	8.10588754763389	7.2328032404155	7.07757705601503	8.02746747786193	8.07454476322934	7.53005483962832	8.15026942588285	7.82817004139164	8.6246904225568	7.68170507387103	7.44057443162048	7.52910909864709	7.01507292548225	7.18504121806239	7.16317894821228	7.4871773193928	7.05450853988617	7.20406814965425	8.25032395080081	8.20172620686226	7.21953381994973	7.04035723332681	7.89789880858672	8.12655206664688	8.37032629577562	7.95186858647892	7.37332665819567	7.21834342130461	6.95916275426904	7.33940553227524	7.35837260192307	7.36932790779292	7.84082125873558	7.55684697552247	7.63969457515567	8.46931534438913
10134	11.3111858666372	11.5827337714038	10.9355514729527	11.0675171043257	11.6017245201251	11.6606255390864	12.3642034107935	11.9784680364077	11.6485273121902	11.3357250773161	11.7018048590346	12.253230848531	11.1295647081207	10.9770113688434	11.4086911219806	12.0255759862329	11.561866792037	11.12939217296	11.4545428366901	10.7987556077562	11.4599979206342	11.9743469984979	11.6431380281529	11.6875398371435	11.4045756636083	10.9547624244861	10.8778969240322	11.357152152475	10.9747967918763	11.2990143647652	10.9985197041507	11.0503691037339	11.7255317689615	11.2494848424906	11.5086408156468	11.5177688182275	11.5875842167251	11.1310438534792	10.7122519101302	11.5272400514307	11.1186949795766	11.5459354519007	10.2238714348635	11.3669033408095	11.7414759290644	11.2112760821649	10.9948576971377	12.0200646570419	11.0907906983243
10135	7.9002306358059	8.48947567926882	8.12187442812114	6.86011413718363	8.52351877552753	8.65316498580349	9.9693189251531	7.27208465626734	7.88358852094286	8.24242930685904	10.7041924672982	6.31747411055938	7.35052244863648	9.16044897957485	7.42401720488382	8.78212542071941	8.53162282018476	9.17220795435191	8.18522758597397	7.2527473278998	10.1875672574314	8.25464245442551	9.60881919430476	8.73796134448441	8.97673210482498	6.74958343165057	6.36918140588048	8.16152101319939	8.38602545233076	8.23817657691671	8.70778425452235	6.6692989971162	10.5510712598244	8.93020347215021	6.56360948449295	9.42170050910981	7.9736145126404	8.0938803642876	7.01635611781584	9.72301319412466	7.7737404830279	7.53535475359237	8.66682486073052	8.37930096038712	8.41148345999302	9.58945462699249	6.66473495970458	8.10788477234702	8.03405416760706
10136	5.48423931818092	5.29255991645485	5.58807632299	5.60687446354429	5.38855811742844	5.42500152396891	5.39403324216538	5.42673857255943	6.08545978805591	5.45532563579258	5.70804641316956	5.70764619770412	5.40426102131848	5.66780292587489	5.57164794464	5.53802499406076	5.56976925455118	5.66864115688605	5.40210508885524	5.40065081618137	5.18691874772505	5.45046216217568	5.04704667520223	5.17914748037433	5.11562812286494	5.77896481170616	5.8845571928181	5.58065594614432	5.59300489518108	5.85758890447031	5.58033739567879	5.50556579575367	5.46033883427046	5.81252277405518	5.79071995279771	5.42802295648121	5.64046337988659	5.59694099644436	5.37446628676854	5.43846966511465	5.45906666472978	5.51056043970524	5.60685291056333	5.7765274802762	5.38322194489312	5.71580256423407	5.53358776051845	5.36235604284708	5.46681129089458
10137	7.22750693198263	7.16132042199655	6.9882993985521	6.67579991152285	7.42470255080357	7.34152254719457	7.22614111087632	6.95618963567985	7.06057857861364	6.87334834314615	6.7618185045761	6.84080637858561	7.1772630108835	6.33716430886769	6.60588061239068	7.02994001506864	7.0672910292306	6.97790749180024	7.25256463685346	6.57783390538471	7.41570515538708	7.5622675423894	7.21907230434153	7.10819406227758	6.99444823027694	7.26693118137394	7.58269930529097	6.54521438536106	6.78209949109875	7.18926142616101	7.22448909828343	7.22023883021743	6.9519994889038	6.82747470599713	6.67193385890108	7.42678678005175	6.73202386180575	6.76736359228143	6.96080796975792	8.01863150941033	6.58513769862094	7.19493463216886	7.23035976224646	6.216432546676	6.951745015476	7.33586060286353	7.09089947458484	7.59413265216396	7.0703848027697
10138	5.43605032800104	5.42865043145677	5.2177367361831	4.83275621989058	5.24086627700559	5.19426895454315	5.0715248052214	4.89081596409085	5.61632801549481	5.11296203855884	5.54169380065279	4.83003495048994	4.91283442364698	5.74652352134398	4.86541956456868	5.0971388019718	5.15204663761352	5.06612753189643	5.42396498606315	5.2206843770282	5.17450355587385	4.84000105534463	4.85985281177507	5.27954989225858	4.74674532890011	5.73589569839039	5.15322884875052	5.18842559788667	5.10163256818804	5.28227709443883	5.05127850173612	5.13044084604307	5.37743935837135	5.36526234338423	4.72974504178187	4.96530407212465	5.01821641125219	4.96429730586379	5.43123047859391	4.83504796360444	4.89569209148055	4.70276049814905	5.27457794895107	5.00099861382921	4.81484159912598	5.19118331651769	5.54166535068543	5.15683056816089	5.22808443520389
10139	7.26239762497855	6.80263839574795	7.25677767624506	7.17671369041389	6.93730786435347	6.94758655011918	6.97765861145471	7.04144016158628	7.5182983518916	7.40744574407007	7.10816147259421	7.07405369999574	7.08095125201737	7.16901408943368	7.20684953126692	7.05241559547899	7.25177114735457	7.60615306668919	7.56933122787879	7.14630854943231	7.11614028956237	6.98871448997945	6.95263801884006	7.6754073525527	7.90460424009403	7.02948979052797	7.14382460681492	7.15628090140924	7.21271844963263	6.99652419578315	6.68993789745509	6.91507561813307	6.8829647592984	7.14504470514278	7.29982504054866	7.67808163598235	7.5468853031431	7.31260448503715	7.24583151874031	7.23523646206062	7.29113870042527	7.7058589716665	7.60507433304858	7.45791132924585	6.93012582125375	7.19494758856263	7.0202190575056	7.14692439824052	6.76428458740117
1014	4.6223208403075	4.71350901304336	4.78339859719203	4.86036457213846	4.68828738328281	4.66984409646945	4.87568534014471	4.8088974090548	5.40114904181436	4.55870420428797	5.10465156598428	4.72767873611177	4.79106892348813	4.82984578460094	5.0878841793186	5.18127410918447	4.62944740476727	4.6498297395822	5.22152357875789	5.00003348959897	4.42686239606796	4.61237339691085	4.56754031647962	4.59839233399693	4.59354916016012	4.59157791446253	4.87395176897179	4.54788571663698	5.06983345327108	5.52391389978152	4.75803746869753	4.65568823556792	4.8026341544135	4.9591450846164	4.77298945067606	4.62087273769097	5.03704617200774	4.84563280880086	4.84031616510844	4.69192762126227	4.50291215027713	5.04454342706185	4.5323913239659	5.5777375725807	4.88374813422331	4.71470464494373	4.68469877636818	4.49181704070575	4.79441368460865
10140	10.1841735660953	9.56210839810675	8.31332610093716	9.73343565937576	9.6427979961136	11.5834917103967	9.72497196068822	9.15199348127426	8.75126822793846	9.82863307219283	7.75867953972898	8.54265745208121	9.99155744229957	7.97036207081993	8.46169341923548	8.3482481509539	10.2508635431981	8.46511324887713	8.56094733592554	10.2793550576763	10.3986728209743	10.0194112951919	11.6402487187299	10.0294142498957	9.66420463203723	9.15804383657122	8.85278823211143	8.96859711417375	9.554813785684	9.65923185469526	8.46707393562633	9.91493389545874	9.80807155144911	9.35807654815311	10.4039830102851	8.96850022507339	10.4708613598021	7.76270767343495	8.48455204625271	10.1822921761799	10.7834092434331	9.61411111227174	9.63434007076097	9.68500025055289	10.7846306026494	8.86352383341871	8.81440721616427	10.387384343193	9.76956047651891
10141	4.47933790314437	4.39214849904252	3.90389840226156	4.38039145836911	4.31964438517184	4.33550793242322	4.44721591787783	4.59199646269895	4.33621117692918	4.66878911801996	4.61638640094511	4.32291214376779	4.56658326840398	4.60552812609929	4.25690131575791	4.31763939179204	4.17910566953824	4.25260943793311	4.38889914850088	4.47534943273737	3.9969590726781	4.21667924444156	4.1576400698744	4.14632392260872	4.21513023322745	4.44446409129858	4.62867936440083	4.535065950351	4.88210668613245	4.30340603548126	4.18539863634431	4.85728142980933	4.26135008022074	4.16790524890737	4.36992660592572	4.3907020800654	4.54302577935782	4.42110370584893	4.54057415116043	4.28597967882911	4.38919768402306	4.48477303131275	4.33512176609958	4.15965112679279	4.2955804610823	4.35740882094124	4.25136736559874	4.45422611515507	4.45592460563411
101410538	7.8822428514105	7.71582917418721	7.48550644672125	8.08724970009373	7.46467705929452	7.45481196384784	7.96988668679661	7.57073539695309	7.80197330428934	7.625987968083	7.7987353552362	8.18669192682809	7.91551393095276	7.51708016410179	8.19510824908235	7.63930113447346	7.58163187340705	7.78532930263711	7.34349993785616	8.02431798103153	8.0094381173444	7.42963697445041	7.72173385981561	8.20766974063141	7.8435182465594	7.2756640050775	7.78783548881042	7.47607738983946	7.72746739455297	8.19355799097441	7.39817342615243	8.16796271597944	7.85228941007005	7.6389213539554	7.63452137407904	7.52365768923448	8.02063313693354	7.78780876357508	7.49515186626996	7.19574198365635	7.71530278694622	7.77421853188301	8.09707650587817	7.91558719105105	7.61491401868618	7.65469281362806	7.48613305849366	7.76553626124171	7.61835290507559
10142	7.41600300747574	7.40778933336085	6.81561205766411	7.75215761089748	7.89665580049951	7.8376400029258	7.4415234896709	7.8404882195258	7.69430063917758	7.82370305791927	7.88298307582988	6.95410338736228	6.55618878224434	8.20418347535774	7.27080822632754	8.00208591054011	7.79611383279074	7.88020340975116	7.85065628610639	7.60003408937991	7.59588376290966	7.68847746676031	8.50458933037028	8.31042208096368	8.10076849841136	7.32724068521036	6.76056469985194	7.83799541177276	7.8725338795741	7.09612935854772	8.03266354077191	7.44619815929062	7.40158804328973	7.77242516779998	7.17572106121813	8.97153827962149	7.06087752015408	7.76371197705471	7.65499377305032	8.01778164514593	6.98792766029788	7.31547888287611	7.03226986389664	7.84722458222279	8.08076680584005	7.77291057253734	7.20843698471276	8.29892030926366	8.10965229536117
10144	6.4025911562354	7.94566391066891	7.39009215011124	7.79869373073257	9.34117249227174	8.28952810598676	8.80656660093008	7.40114289598269	7.16717915303088	8.1771434677792	6.40684250985705	7.9218203766634	8.62828474591482	7.53341267881193	7.78034359431496	8.39250441590428	8.30412805316528	7.69938685346764	6.97684590430889	8.0966510107623	6.75522155689662	9.74328006551041	8.11901947733785	9.06762290952896	8.8288227707082	6.74600598325356	6.7191982154233	8.77997326770781	8.26730763445073	8.02928469656617	7.43937674134416	8.76978749894143	6.47466819764874	7.95126639335361	8.52395980009891	9.83624061905022	8.34538021935303	7.54108729084775	7.41697987411619	7.34360863919735	7.39765253289426	9.06254808465482	8.22893818928283	8.3818525013425	8.95262891904917	8.57130657969346	9.26831515228181	9.20381811657317	7.88757970324208
10146	8.09576777512121	7.58005313416019	7.79508527244149	7.28451976155169	7.54344115690007	7.70473940250743	7.28348770447184	6.74828693756651	7.19901692370842	7.70981514997572	7.10125256169699	7.39917147207544	7.47596115921391	7.33048104676112	6.99253572368938	7.57491984761419	7.42961389013439	7.82091332459177	7.23327289677556	7.47904520514603	8.62430072045766	7.9347138153547	7.64454009095965	7.63728827380668	7.42550759273134	7.49789788366521	7.57217441777994	7.45054049833071	7.32423560725635	7.31219035484482	7.30430861161352	7.42788213284396	7.3645534057757	7.71060893701266	7.73648632799221	7.58913423269533	7.55942300593333	7.07217329480293	7.81963624673897	7.56349433702484	8.06995646874698	7.27941102910587	7.52742001001103	7.19665584094136	7.27984347797193	7.58048357304268	7.5220040591729	7.18313174823226	7.78466978050782
10147	6.85960659797873	7.77779460531429	6.94117174701843	7.06309594746866	7.02230321293266	6.55604762099681	7.80171824766233	6.98122120491996	6.43568585893767	6.90545266649591	6.70599101353167	6.81287407398742	6.55205723403813	7.00604473408986	7.00805335729905	7.19855540562869	6.6527932835458	6.98632542998671	7.65092116796971	6.82615383962035	6.98661221927291	6.49631865442968	6.99264450099621	6.99409497400789	6.8876511674904	7.11709113516783	7.59491356490064	7.07956064151484	6.9297516921294	7.02725568654272	6.99784818304399	7.41009667404001	6.89567690408313	7.23352044838917	6.81321526337073	7.10730727776085	6.57827841083892	7.00213572721048	7.26288439039246	6.85401215303593	6.86962433411242	6.97188775937483	7.14787112821907	7.18231895411954	6.78755594171326	6.98812785207995	6.58658409850766	7.05786876542641	6.60035923503735
10148	5.25083866380149	5.96559489432664	6.35453720431796	5.16463447583685	5.2792559703849	5.32046267545764	5.50052672826678	5.46535406995416	5.5569144975005	5.5101789018624	5.99028277860958	5.6207605009	5.3947352069832	5.96001010759473	5.41943009560233	6.17843159625856	5.6511233321066	4.87234864010984	6.06193603634242	5.55452035388301	5.59062218988914	5.60328990949111	5.09633799159464	5.29379039135678	5.15528769692867	5.30572800209719	6.0963309989992	5.17946757772143	5.9639061049011	5.72309199372153	5.32776903959343	5.55871647478838	5.60370842002693	5.42841865831237	5.27282874061274	5.29656285454532	5.81744277146685	5.59912714368223	5.33766805619007	5.68204153434788	5.1952807911026	5.75203297428253	5.39511645872547	6.11829107971191	5.70307173524854	5.83509357455568	5.20888300891475	5.6037260414833	5.77239239345097
10149	7.18434657362555	4.79514433933447	6.12426213367495	5.36279831581336	4.77672950430307	4.83654930843315	4.64352275473004	4.54434188557195	4.67266751675875	6.85506401668098	7.00150308129507	5.35648167181652	5.13796486373557	4.99467590633144	4.87061478062093	5.3623916552808	5.24065191707281	4.66629848550568	6.00301717240988	5.34502731947262	4.50697819143319	5.39306057803275	4.49059780403589	5.29584573461072	4.91784742600612	5.03736858560143	5.87121714892233	5.85075591028898	5.77626883854183	5.33085995252972	4.56367774115289	5.52695292892394	6.11355382091977	4.77204416458045	4.75943155977193	6.57768553618375	5.96781902178196	4.9799868415795	5.90704021580809	4.54497289070121	5.93775305346224	4.65037644985978	4.28560637587832	5.00484293691218	4.91115658503659	4.80624151223024	4.19534094418459	4.55866765139125	6.53432549295584
1015	4.93881103407145	6.84630276216743	4.90486637288483	5.50361168262012	5.15831429887668	5.53789923489124	5.61871161723972	5.05926549357439	5.30645321139627	6.5606318069718	8.42452123027761	5.54015544206678	5.63074254855594	5.7097828219481	5.45400372025924	6.1669299639843	5.52011883789396	5.52011883789396	5.62754917126038	5.71157021128808	5.47441847595289	5.48608879865252	5.46212131685434	5.72748467288934	4.95953217706476	5.43911756663851	5.56218619413881	5.63749272479116	5.80950902493161	5.98836631703389	4.90268794544213	6.56609766757764	5.01272757524961	7.60460736274737	5.40804031015031	4.95747179457534	5.49263117050238	5.19541357510697	5.02393011122246	5.04198014292254	5.01399892570108	5.10037762635718	5.19330151241675	4.96982107455634	5.038690684137	5.10030554343773	6.38822643648699	5.02918228685765	8.26534110012006
10150	5.47960055953948	5.74488254836375	6.08850677034782	5.76547466074477	6.15353453151944	5.9148688318602	5.91663384290145	5.61270438443486	5.86053850983452	5.70182417175815	5.35497486286257	5.66067186038551	5.66530162754817	6.04164235949838	5.91799203261283	5.53255858857707	6.29877398577861	6.52028202051559	5.59619757853313	5.88950073803471	5.69286351124627	5.70154427380066	6.0825272126215	5.73469728999025	6.2813387357002	5.17835204468347	5.53641934223903	5.83540326747029	5.7142030249182	5.40712646236618	6.30292454277568	5.58062767905809	5.86071850868539	5.87496353602285	5.77960687602938	5.61129974255256	5.71378674943468	5.40601248745881	6.08855705124489	5.83292277515428	6.17463148821703	5.54152300207424	6.06681434287366	6.03792582215252	5.65921142324216	6.22903291983853	5.47918656591474	5.45216186329153	5.78269812709708
10151	3.92286786285561	3.79975936971574	3.76983992313167	3.68552000270652	3.79051127018488	3.92027068857749	3.90336584556962	3.78549978834515	3.73439303354335	3.83282373962746	3.70999493584155	3.72900716108395	3.77252585317075	4.02486810102719	3.80839825448869	3.81014308186527	3.72795699187505	3.75508768609212	3.8522322280693	3.87423353090908	3.77931613627073	3.72876988696834	3.73072443128444	3.85109601784124	3.8843241825219	3.63663002466458	3.89484892215023	3.64665115011947	3.74317738435368	3.78837584883418	3.76856491892144	3.98816031027233	3.69578732220162	3.853519055919	3.74095145121135	3.74008771859688	3.741609529335	3.6404328943812	3.94353753696983	3.87510235159686	3.8550173662148	3.7333056234389	3.86253835046956	3.59830796405876	3.69805273061066	3.70082872714679	3.81883836759645	3.73241975354096	3.85245759352906
10152	7.97213492768607	7.35629731199376	7.22667374556251	7.31254063982437	7.62564312167301	7.41508867349506	7.74855271433056	6.97042390051325	8.09010259810302	7.6339414973211	7.94816188957458	7.3148444210849	7.56856310150893	7.55526250821719	7.54185565164863	7.63313431260208	7.39156636664148	7.63376335366599	7.45654639160765	7.22529353539137	7.3684026504709	7.52465673272968	6.99822324973026	7.43389169989632	7.22755122809011	8.29200139312921	7.94686606324809	7.38347095973206	7.65271866848072	7.8156240238105	7.75177023927173	7.30455919785232	7.6858970821051	7.79387246655977	7.67746365966875	7.43393290264482	7.46227927228564	7.48235011553861	7.6083864868192	7.99741133771915	7.28568408861226	7.35178285881103	7.78757430060296	7.08290305302001	7.20770507836363	7.40815940522835	7.80646212992194	7.47274083230775	6.99407770872065
10153	7.91939789454692	7.72033446995854	7.79909716593654	7.84272593692445	9.00218076554873	9.04749534755652	7.59785544415007	9.75186354358912	8.68651889338637	8.43446835441856	9.08529053632695	8.92805479699833	7.45190372220892	8.049312143503	9.35174918219859	8.51736442906814	8.85738217253365	8.79672372493433	9.48784567601785	7.65211196341143	8.60300987158151	8.6465312146666	9.8910013303203	8.36399036756982	8.03384762014009	8.68100086310432	7.7016851106803	8.05564128038355	8.50072675547917	7.54229773817732	9.32781591158327	8.23663850430733	8.5124091101048	8.75401892898312	7.91625710832972	8.16996890855866	8.04429334771093	6.95974325669923	9.47605517956849	8.35066956289378	8.13120234143833	7.90649642292856	8.44326013991915	8.30760993309752	8.47930217843354	8.90250186927576	8.93335467393643	9.5063967793765	8.4176733973958
10154	5.70112905441531	6.52143541380417	7.09445100152976	5.62772755526708	5.86205477243574	5.50049360050232	5.65695649675528	5.85875674850415	5.62146086239737	5.96511360808036	6.1000769944725	5.55584991705404	5.61139976432893	5.9288175210087	5.89746882036905	5.82970638314572	6.24089166707481	5.35098751385964	5.81425627670429	6.02822661276041	6.38375365594614	6.19881237526897	5.2876368898272	6.33717892225795	6.2991232572134	5.46004278867641	5.75418372253354	5.86523940216623	6.07656448092566	5.99029440637003	5.73028041267426	5.66786196406833	5.52819861121908	6.41139670431072	5.84177432102396	5.87190649040848	5.85214667904523	5.6908133058833	6.54714692656311	5.76658683441172	5.78919224834019	5.84022753370009	6.24778252578471	5.769610004045	5.73150818386802	6.30259865379743	5.46137624417446	5.85438209785167	6.19514878429428
10155	10.194495312349	9.14194282597431	9.61383085479693	9.1696035885425	9.57022520568908	10.3682506018661	8.85458147739675	9.44831778544518	9.0423882922118	9.43710317281217	9.13011809751204	9.48338113340897	9.15620913452259	9.03061251445296	9.72222796607886	9.75089135940748	9.05019876338206	9.29608837783263	9.44165428784068	8.93857110101436	10.6924214496504	8.93444938218085	9.68671817614812	9.25642180658528	9.6411091042079	10.8390636386589	9.82886983080815	8.77192872773981	9.13397994285449	9.47001777440936	10.1137419878039	9.61013462082982	9.41728024000814	9.60442078904558	8.75460474679765	9.44484267388187	8.97918720080539	10.3042705641033	9.66895907869728	10.3423649639459	8.56337784140253	9.39960430532295	9.65648459378007	9.48714485718541	9.8102463289028	8.76121148036022	9.68898269694365	9.22968491220053	8.30688125045874
10157	4.98772507896767	5.20302875491995	5.65843095040171	5.18596421346103	5.19198256174242	5.31453480057038	5.41914640357906	5.10409900560331	4.65721755509738	5.09961943712633	4.64245930294766	5.04976595932008	4.95081808395078	5.25825284113522	5.12560284070575	5.05945861867228	5.41309544027514	4.64316780562119	4.95492160986255	5.42664693452319	4.50193242577512	4.74825166813224	5.9988483312805	5.718480873821	5.77125980468535	4.955715816583	4.92390361674123	5.40022284808192	5.38423709910463	4.91949622100305	4.7391815341534	6.02266240515291	4.32139043780525	5.64831239302258	4.77290753747683	4.82673795688492	4.99866764526873	4.74994832252174	5.33602659203011	4.48138123517834	4.86727955065757	4.83198956023247	4.51583175514886	6.07531855276239	5.35926431745218	5.82405077928957	5.6065707764304	5.81008373291862	6.98382539378248
10158	8.43788568908701	9.62576557372631	9.85154486857798	10.0618954081509	9.68491649717353	8.22827101191136	6.67561852501161	9.38320874263137	8.49122301675193	9.50631793281655	11.2416337464053	8.83081877912234	9.95240953827378	8.05651064291831	7.92144798272463	7.57865611200896	8.3485196712039	5.56480169262483	6.56440288778055	10.2981312791097	10.2038984820763	7.86346639640146	8.73753075571273	10.5356491790094	10.2015997477434	6.86917849195737	7.28909621178862	8.30821909701816	9.51386433245473	8.30520132405496	9.78170719504176	7.33813909210307	12.7701870121211	7.49257453631334	8.08544375109347	8.1622466867413	10.1172947392163	7.8889824623236	9.22862797224889	6.34958263809963	9.96321732169949	7.75906403325768	7.17911879728363	7.53919743355956	8.97618632775861	9.98167105267819	6.19306551562855	9.09844545370855	8.14105016158726
10159	9.91224372774223	9.73665857181782	9.81761821177242	9.37145418896131	9.62749180461998	10.5540884589298	9.8548416419276	10.0233681822006	10.3184651514942	9.65898812222821	9.64295034624377	9.41776347384611	9.52586793487512	9.93194664506885	8.89302198968412	9.50832273504112	10.1803109351575	10.4187915192859	9.5683023749232	9.886917680552	10.7873616957161	10.2297140038504	10.2359466214148	10.0450082820729	10.2941989388313	9.97710050785535	9.88366249456323	10.5227138684327	9.78407462382965	9.67566378084842	9.68192520417016	9.34028041908268	10.4224955774116	9.74907013316159	10.327632153431	9.69733918570478	9.44628118272876	9.28218812729077	10.0260511188673	10.4009695342018	9.72171055445973	10.1294030346074	10.528283994949	9.74349408427041	9.9671136466097	10.0632865581624	10.3338023447053	9.37298301719498	9.96776928000777
1016	5.03096733846071	4.97798619548535	4.85144521318045	4.96023085671683	4.68645567438763	4.93468853271203	4.95643149622624	4.69666640103812	5.45606898627893	5.1856552855664	5.46770784850649	4.75636197159986	5.23039182753011	5.03567789817048	5.29907512647753	5.36229361632888	4.84474778729835	4.76725641733979	5.62718175824082	5.16564410661824	4.62331390737071	4.61286334049275	4.69471658541708	5.19288686554751	4.82753270232656	4.87707558343926	4.76855592691719	5.19833563957419	5.33296643221924	5.48520312932732	4.77553241625456	5.02806954005898	5.02396254672173	4.90411093385353	5.07523839776627	4.97887253184667	4.99736610053738	5.01094661396593	5.04229675058015	5.05188488498541	4.86821762007938	5.00988561057869	4.93262969419203	5.17896005706889	4.95648026666681	4.85129060232259	5.15278226748111	4.92479713444302	4.99192227134021
10160	9.07170771642554	8.46140302389807	8.4897584529665	8.04478219397991	8.57214313419338	8.43159532306353	8.00685026082943	8.70047185886739	8.50436109695804	8.52058873503352	8.0012848947587	8.04278553770835	8.95549714693467	7.92656939270527	8.65913446295088	8.3474300528393	9.24577097310563	7.6414360062648	8.98339802356792	7.94139483540942	8.0074192153317	8.66314909473446	9.05974236146013	8.01976844652956	8.5423797495064	8.1081028932347	8.2265604875598	8.10370004397492	8.41123646795831	8.66203259120691	9.19808995201142	8.49201968738134	7.56640218424465	8.1572950633102	7.61551102422653	8.12245950165777	8.03483446345681	8.70371367872141	8.02576399941232	7.98505480849101	8.14604193907105	7.8577662830894	8.7279061966675	8.62855924466414	8.51953405749762	8.53037304633114	8.52714589513469	8.47938341443104	8.09116325618862
10161	5.69081871067414	7.13470121150983	7.19406718153434	7.14437921284704	6.28545968531996	6.05836203271297	6.12725603756465	6.6298759538021	6.78203501991407	6.38758865101517	6.72536004415523	5.6481290397155	6.63257138450326	6.74232289233988	6.526396036849	6.53913576401381	6.73337694344845	6.92950779218784	7.09153918929748	7.30345240167897	6.24826338671184	6.11503323128608	6.32935780245622	7.15557926973582	7.08979279882725	5.31818478034241	5.73051377284029	7.10197590675179	7.2603050563421	5.79242181936183	6.66659896250547	6.52348192548641	6.52011322356367	7.51785120262501	6.45590802851086	6.22069195702472	6.56299753819235	6.02835644238156	6.64337687359092	5.52499840113498	8.41315684327309	6.57771907332669	6.62338888173805	6.4612881679065	6.05921816238434	6.8364543553581	5.4559006780195	6.42090845139189	7.02866407855413
10162	6.65133607212251	6.51835569551507	6.50612240519186	6.85425998802549	5.96477734347962	6.95432341357868	6.86775593162851	5.94800061080444	6.67798495982122	6.15857401929448	6.03273470506132	6.24353175384097	6.85191746189703	6.30964295282138	6.11490837521545	6.09171080147189	7.23110681396473	6.94540918219803	7.75819074865364	6.67815232585113	7.10442981646892	6.55700846117379	5.95799642532564	6.51390884859054	6.71559611319762	6.87153459944307	6.53491462262225	6.04834604338175	6.32126313820633	6.39815802009054	6.16014395635319	5.94537974244937	7.53253076521391	6.31979582935266	6.38592251565106	6.12632982873821	6.06291030024092	7.31872449889544	6.1961125368474	6.49373110872748	6.56335727661696	7.09661758321111	6.90036820552421	6.22207814036465	6.3642024382725	6.44068092517779	6.68143732480885	6.94434161405642	6.19066217999378
10163	8.50458835661558	8.26994246977543	8.23333737524287	7.99524565784044	8.67994931534307	7.96093212659426	8.72438275104527	8.68678888852071	8.74423776442765	8.460884324992	8.32255901249228	8.68106655409011	9.2934701572537	7.85728992594637	8.36540846165576	8.77807070025617	8.5484086938173	8.39445398424025	8.36068616842438	8.52839895541808	8.58755401144635	8.70459773609575	8.07816907404926	7.79634149739233	8.91423560879604	8.98758010431023	9.18458388671391	8.64946205905434	8.58297521180531	8.98632775586012	8.89767167838242	8.21505967811626	8.16044444631973	7.88490189366886	8.76500429407337	8.10128788627202	8.35536579341957	8.76028199540419	8.41203756147554	9.15261933990117	7.82007957490181	8.74866359317604	8.15811353444118	9.04798823021997	8.82677302456511	8.33987849056258	9.36452423086404	8.43912078298875	8.92706399911394
10164	5.11336439765034	4.98733708711473	5.32249839901454	7.83381682948874	5.43204350606121	5.32029011162948	5.38000209700046	4.82298679430998	5.82978243206218	6.5164883491681	5.49618518198614	5.92975324112741	5.58504651606815	5.43238457713808	5.73798375986187	5.27227158921505	5.33599702686913	4.86062676964919	5.57465873524675	5.80070283066752	4.97422421268249	5.43619261120431	4.94815236788148	5.31365168573412	4.86183177494573	5.64301550236215	6.16962079911676	5.70533721257896	6.16294557665241	5.69543257490685	5.36852875027042	5.39130272016204	5.89469695095584	5.56342196632503	5.56950245487234	5.71325976679765	6.35228611698649	5.23678226961567	5.68985999007818	5.40221990765976	7.15663699452109	5.24901892838836	5.17588800244339	5.35315840124086	5.27473474998009	5.34014815504097	5.28639029006934	5.07398522443027	5.75065534966519
10165	6.95396411164773	6.82884551024764	5.83857319631154	6.59928110920308	6.4621721395256	6.46311683956948	7.75016946729884	7.10122272281727	7.14684454018398	6.38884670834742	6.88471761443083	6.59081679579423	7.04634673574246	6.70656709216973	6.44382762617401	6.50347359652534	6.51975913103637	6.94253620014204	7.15854526014401	6.5978959857707	7.22583759868188	6.55413029273161	6.82964034061376	6.37389451182618	7.01988817222798	8.16202755298507	6.14029768596263	6.42633934029157	6.12509359373796	6.22386044209411	6.34496291845283	6.8076897729123	7.82473861766647	7.04298204443496	6.12334253780086	7.24294187516424	6.22995117582159	6.87257231800042	6.16661110745916	6.91110503800787	6.50707436268097	6.59661826660449	6.49888598328249	6.01587139528506	6.65374895650805	6.22976119027611	6.39725309834518	6.96717590998731	6.8848794874425
10166	7.15912226633288	6.40865721545257	6.55821376857778	6.4595515999206	6.63831340011859	6.55582967638624	6.94616885992463	6.77924463319103	7.3437629747295	6.81410880807231	7.14961014534911	6.44825406464503	6.74145942002411	6.8241250244171	7.02083657747298	6.88453973251498	6.68912029048672	6.04221610088184	7.66633801653672	6.78044180207519	6.38948952300889	6.54247559759928	6.79872547899012	6.34032921350222	6.48236745465149	7.74563663470846	7.25845481074704	6.84386475674132	6.91557061658598	6.8035084005786	6.98086457700359	7.44897299735077	6.74450943268143	6.76856942004257	6.31804575180686	6.98382448148987	6.89463882299541	6.8786190373216	6.73212073518484	6.80813841361366	6.27288037082672	6.6544466532393	6.80193849683366	6.40186163965684	6.8729959954241	6.18422804727559	7.12312614726616	6.80566897928425	6.23738596434998
1017	7.76415804513117	7.37801364329667	7.4144675504252	7.00129754388808	7.63936559137718	6.9596884139312	7.22878783553106	6.71394724840388	7.85196361176646	7.07958446003553	7.59994843880414	7.1046223042077	7.29436563660772	7.17296629706053	7.0350254579153	7.36731315355359	7.51840699222804	7.29837884265655	7.11870973482964	7.34597020031931	7.57230336904854	6.81322885447733	7.01999656479355	7.12609392423644	6.79009851890057	8.52452274848996	8.51117489732307	7.10572984351005	7.19440355383643	7.61050664975819	7.81977695878451	7.11823233205544	7.59903483645429	7.13589524757875	6.85906264902205	7.15966714340598	6.96616262984186	7.52458636336194	7.48529111557388	7.78889015481742	6.91601702771601	7.80549981093291	7.65298060247135	7.20579733763048	7.00948001620739	7.01066945505293	8.56648665045727	7.23260897882126	6.99778605203811
10170	6.0277914733106	6.52865833431365	7.05678662365595	9.44166634975923	6.3641729073487	6.22811217702061	6.40798774868754	6.23590636819973	7.16875301523039	6.66066530927229	8.44773238195382	6.76184825470456	6.60005754812744	7.01814984111186	6.54864065809614	6.27249067140655	6.7349763452629	7.62628895662736	6.57976709009578	7.25508944232765	6.15055941592966	6.41931377101558	5.40460004708353	5.9517330599525	6.66272727869139	6.14864807385243	6.89391594835294	7.23002187265321	7.2113527477665	7.05505107823532	8.2092032107158	6.65300159817937	8.39089514329385	7.91579833701911	6.78319711382675	6.8254885348476	6.34999660383313	6.68646012952904	7.00679315786124	6.40299084253061	6.83204406271258	6.68708833383746	6.23643716361551	6.95088536918195	6.728532154764	6.60366766296696	6.0342938115367	5.88316976923623	6.8486302505838
10171	7.60652676270742	7.46604926231703	7.06402206190129	7.3887953086433	7.79524043905789	7.27813956124312	7.50839876739348	7.10193474419941	7.26682392505017	7.28263788839205	7.7032939116702	7.52624438870937	7.96734773356636	7.19212742307257	7.730360803787	7.30404631079266	7.22379377204336	7.02428076626032	7.25684896188863	7.41112878257003	7.16314225695246	7.53692777429473	6.95510026704418	7.3387648202295	7.31036201724624	7.54979839887274	7.416025198603	7.29965224886479	7.16759618962852	7.9394262837792	7.05870416970219	7.61599912309919	7.11304053227044	7.62987672579015	7.35819982250546	7.5087454354622	7.62327171343887	7.42730618857933	7.35883699179691	7.10267527407145	7.37003432639673	7.19342501569219	7.3180958353478	7.66658581859264	7.15553299624483	7.30687655600218	7.08723246225496	8.07148581269485	7.59703176035421
10174	6.58867491420498	6.34219174973336	6.50834982796832	6.46419838441935	6.23494942256506	6.31241137250225	6.2935116114294	6.16883801858936	6.36745593255549	6.54505790237453	6.89540790271491	6.34457372505455	6.31511637772792	6.5836460027443	7.03573014217694	6.62102747263814	6.70404969566461	6.935948461114	6.85547344889755	6.48107166256876	6.53537996770944	5.68640069462339	6.08042861164962	6.50259833884073	6.71185148117638	6.0534987228432	6.23978773741103	6.31862950672309	6.30757315682738	6.61472887907914	6.13648997262661	6.48222854143139	5.75248488143486	6.11621313519979	6.56881007367198	6.75208155441416	6.7864668009832	6.48885643154016	6.42190716240153	6.81517100671488	6.32835759615992	6.66189714417174	6.56545131073262	6.93828365328164	6.31582566320057	6.47916961078991	6.88390706880705	6.26910406737937	6.19630565001373
10175	9.35232847205553	9.1939535604812	8.53365192490069	8.71342585053572	8.91437854426632	9.21142887318609	8.86038409015273	8.98575380439803	8.85585233214344	8.86002200624396	9.54866447514063	8.57595337164109	9.23186254859481	8.42150831728977	8.75742503815211	8.68896314392373	9.00531725314517	9.5184778613862	9.3922570471138	8.78105672414013	9.6826311961591	9.48452872318363	10.0851590182686	9.13447450828173	9.01941625105078	8.99784335221914	8.21805899350687	9.04733218299503	8.42107881674285	8.5190742398085	9.84818506219942	8.79755333739833	9.71872695134928	9.34777040166334	8.21571863565161	9.13598934157677	9.04459059838186	8.77495854413703	8.50555967216257	9.40946055427973	9.16885184681448	8.12130524294123	9.24568951438068	8.26112651190315	8.354844898258	8.66434813560259	9.42474993707242	9.38831055642319	9.18664556864767
10178	5.40659238924962	3.6599655123965	3.51165914961582	3.84021483127069	3.86094435524568	3.82359860212079	3.83759284346556	3.92273372254978	3.88104751462891	3.89720341857246	3.91192692473419	4.07632648748249	4.06044512158902	5.03029750589568	4.0277362160039	5.20937011497962	4.05139155151942	3.86674608333353	4.44661313785643	3.90277295409711	3.92638696103067	3.92169395696313	4.20578944558901	4.33676214347551	4.28291370794176	4.70757381312873	3.95855664159124	4.41266836670549	4.01314942073917	4.13264871036448	3.47715259387905	6.78666851989995	3.55452604935189	4.10134720609418	3.57992384383788	3.52038357977898	5.51235633586657	3.53342308618366	3.85358861979883	3.46680962866052	3.49084081732764	3.48123023435333	5.91249567169724	3.57341390243258	3.8261004700905	3.54213580980226	5.386961350975	3.51968316063561	3.83548391243494
10179	6.91287542226899	7.77767375121361	7.77719746066829	7.23394342319553	7.68165102164612	7.79404347734489	6.97188306447241	7.05893201037825	8.0128781272069	7.3910899798815	6.79743058604412	6.47889776690937	7.64944177581184	7.24218796795469	6.96545200387711	7.35334376750539	7.71940424173192	7.66517220064877	7.44950612810751	7.25271481670089	7.0820548698354	7.98104352057222	7.17580529654706	7.81305368461577	7.66396466674946	7.37301399173501	6.74348722200107	7.6742530436835	7.42580983368818	7.15899490847394	7.43650340903719	7.04750607905064	7.38012618370509	7.35838697380249	6.90012840024094	6.80325567031915	7.18385889607319	7.72221806187349	8.33546919325582	6.94121035334851	7.46106036975176	7.07104149175367	7.20647966229047	7.09107556449735	6.95369455560568	7.63708173724973	7.64858108617783	7.77241201519294	7.70938099674467
10180	7.79293993763343	8.06229442673987	8.41697331896173	7.76269423939383	7.92109644503846	8.16370238404081	8.10855256841081	8.25620413367216	7.05773492082852	7.74636484895551	7.39169991798266	7.54900256528949	7.5921380526105	7.9069412408827	7.61840254578639	7.87233261268493	7.58292780631575	8.3158566386481	7.97659254389191	8.09998012264501	7.78919512468559	7.28804717459611	8.12643303596977	8.9167322177492	7.8699518651831	7.56374589843446	7.88569242618705	8.48101212408755	8.3397430612807	7.60066695503254	8.02733141496616	8.30287087713402	7.63002181905217	8.10196552841057	7.66897645976895	7.47390204851604	7.66531665889754	7.66531132871957	7.86075474767897	7.36878325992432	8.14566384820452	7.68254081221518	8.01013208805407	8.66566698010185	7.75231673461807	8.15732634424078	7.3153984343481	8.50241081778555	8.34230360675974
10181	8.22036859788285	8.44726847473308	8.8715653796671	8.42761775960708	8.60484099430842	8.37814013060322	8.49595689746449	8.09248616743269	7.64573648771688	8.4598484793661	7.61172995393116	7.9239222107155	7.91105907856887	8.37786711562094	7.88557785810277	8.31613264683231	7.99688703537451	8.37521896034951	8.1948581561166	8.38930997800455	8.67526440852193	8.09402083192206	8.35019494553073	8.83473248799077	8.44524495516759	8.12959792064293	8.24354542587736	8.79310541971004	8.61011713004438	8.38892426975956	8.00197053727173	8.59759206110488	7.9101642351885	8.29401421831876	8.48306391224099	8.33442189307472	8.28014274727966	8.13867828509858	8.45187060730868	7.90884000703869	8.18135541369737	8.47301002298597	7.93652438328996	8.79872293612095	8.42669979251499	8.59181199936417	8.16798878606782	8.6677739019509	8.37078261349501
10184	7.64705214428047	8.5107383950482	8.35269875052073	8.21471957192519	8.32868776454922	6.96962143409468	7.62979787819136	7.76736891964179	8.21952501010328	8.72325586463496	9.05612308250699	7.78513279914479	7.72688023619226	8.35942132142865	7.9182736057645	8.37316811113804	8.41976942277081	8.43580709699207	8.08246024448337	7.82018587957043	8.43493733120191	8.80327552990656	6.65638057059097	8.38405922559222	8.1115978422782	7.46573411278003	8.37321600090933	8.04172018311128	8.21126078408914	8.33567005562897	8.27836906269634	7.61475825277606	8.00786051503135	7.58591214605045	8.43361988866083	8.58310772387618	7.70943148236783	7.99970402024882	8.26973605518326	7.71892986044042	7.80218641034979	8.2363264874121	7.99165503895891	8.1160256029108	8.9522247720435	9.31480152641735	7.21797132568113	7.84281991051125	8.34542114937935
10186	7.80492569880853	8.09973257915953	8.15083899287564	7.6176343904581	7.70881976466019	7.95843594329016	8.51470420969817	7.51008563826378	6.86042368036424	7.87235025390696	6.30507886468171	6.89707996446899	7.85299739191457	7.86530239473264	7.55545171636616	6.68527403494405	7.85627005946041	8.72876182374082	6.3177022463152	8.3473090170303	7.36781937907783	7.57915504225627	8.31664878996185	7.45662505997724	8.59028190438335	9.74068041702064	7.63663168671622	8.46498456620674	8.14595156047842	8.076428144723	8.21909447465086	8.54941086772136	6.97549870551203	9.34452752380216	7.7784083954503	7.14619693573274	7.37004617636159	7.50931334094465	7.70638790118276	6.60108082039938	7.22812529824391	8.78485694442031	8.62791913104213	9.72514648891198	7.18104578208894	7.59564043985153	7.21121936612205	8.41225762477041	8.53557169909587
10188	6.05234935408532	5.73885312112591	6.0967278587615	6.08118079978412	5.92288137719987	5.92590157397967	6.01496236026452	5.97751684786569	5.99414687489024	5.92402223410141	5.84131083765516	6.03325485814522	5.96302680910804	5.97945915424788	6.10511779681736	6.39484077089838	5.76197473300067	6.29328883196011	6.19208218327158	6.24874502920933	5.67571658390776	5.7687173409075	5.46973689069625	5.99301412918402	6.01314962923814	5.91541958430223	6.1135270863754	5.97158726726547	5.96887951830452	6.18244894938137	6.2327140649278	5.73269895608443	5.73079205728358	5.99642241530238	6.3289225834602	5.82595777031863	6.09823323477602	6.44715642234741	6.27561694324805	5.94303735282869	6.21045339102972	6.09169438204492	6.04970145105318	6.59985628013405	5.91234763310951	5.99449150710304	6.26319959216245	5.54855236639741	5.6829519998633
1019	10.2938410169868	9.5857954374872	9.43173716295617	9.07115593832031	11.2568574487082	9.5671897651558	9.65712417918535	9.43643400019762	9.66538397593312	9.38577516577942	10.1550182266973	9.78416977391456	10.8604779900547	9.54929411899958	9.58888054431122	9.85657777372717	11.0135830616932	9.13092097576805	9.9183913272589	8.96304918627334	9.41737374489389	9.79394924474202	8.84483294879214	8.90693735289799	9.19498185618675	10.7416366355015	10.5662968971057	10.2275839087303	9.05239591246146	9.5792552550701	10.6707367855279	9.84710603823475	9.82180299712453	9.57198656336362	9.03979188556579	10.2183553599254	9.34142926523068	9.68745286131517	8.95995765382032	10.1169674038004	8.82526233449518	11.7325773930164	9.98831986929461	9.34244024249752	9.30577468750567	9.06260807304963	9.89448038103646	9.96863894381108	8.93403166523589
10190	9.24757886058759	9.852686983597	8.12038745519825	8.30473140304711	8.99679152039634	8.58946981606787	8.35389289786566	9.00288702152632	9.4091055132565	8.59308070852729	9.19863494505392	7.19524719890149	7.93263759457025	8.19959105965374	8.56379566838189	8.64969189324971	8.81478555739089	8.91749180452506	8.3623345143967	8.43829300091622	9.0182962532129	8.69860862133135	9.84582016585298	8.73695732907644	8.256143492439	8.74137163392542	7.64064540224166	8.23684146259204	8.47744528843608	8.39633921414984	8.80014077857323	8.57526638046386	9.06093823686494	8.22605049649444	8.31005797461089	8.46861208383985	8.29252743119898	8.65276017576914	8.03062169430939	8.78857699022787	8.51139459574493	7.71839750056641	8.22869967902206	7.05017131672926	8.14533746865806	8.01684558004476	8.13608048439607	8.78921678011318	8.60153584858756
101927051	5.19188143612203	5.28462274029789	5.09064124945066	5.14616325148759	4.86512158072622	4.94762578299357	4.97591977895265	5.06297797738077	5.68503684197413	5.2531669333716	5.509694683893	5.36510680203698	4.82073376578994	5.47644416537118	5.3020783085599	5.7638896530308	4.96642071914731	5.21023485707754	5.74959426239463	5.07016468476189	5.05921718874733	5.1849926980288	5.12358953923263	5.09309127276079	5.14001544215022	4.89167033585765	5.12400524762907	4.84860199674912	4.77051648065926	4.9468068608232	5.07887544664653	5.16324312063127	5.54612155339795	5.17305734253898	5.13564957437346	5.11265732037535	4.67540236558981	5.56813639917179	5.26434253887312	5.22751279222306	5.18556827544214	5.22636316273563	4.94758606694622	5.83506891370231	5.28779335663264	4.64721638281443	5.08470185796365	5.15494419691677	4.94509739395682
101927446	3.64968411779589	3.66381691299354	3.58241164617462	3.59773403679076	3.51655289686951	3.57244650120899	3.57544419266814	3.53773506737267	3.55714129267362	3.59319662691958	3.61092295286246	3.49616480718844	3.60187037091523	3.57963585712339	3.63145341113596	3.67175187899982	3.6222275817771	3.43293289930236	3.74230782150219	3.70606526105753	3.45106940338379	3.4404313405195	3.50206830818964	3.66941905559413	3.57294706735833	3.52885094295416	3.55525640673899	3.57355274049895	3.59979120057611	3.74803198794687	3.59186616094285	3.61899195751306	3.57414766350256	3.51301397978383	3.64704610642685	3.52709099692857	3.5369189434038	3.56333878327021	3.62718635415014	3.62891028439567	3.55027541768969	3.52067318090271	3.47284824154782	4.02217885084661	3.5363002817202	3.71292066720445	3.497816546461	3.52309024421885	3.64557994755284
101927498	3.78270852598808	3.62791094435943	3.53519350022224	3.72501946417615	3.53353569948213	3.51580897466978	3.74963664276331	3.39373720809422	3.65338283975424	3.55519568538932	3.74500390348615	3.63787222639537	3.71976182134422	3.72253173725834	3.67810341558492	3.83130703176728	3.55969798894065	3.50797432074254	3.62771714969028	3.61184121223053	3.5158701026105	3.60818602655039	3.44749784841403	3.59992686763097	3.39750419107401	3.6584343815362	3.71075611990971	3.59024205372933	3.55778591862891	3.63695251501824	3.57292153535655	3.60767746292003	3.65958192052326	3.47069934618967	3.67701892160596	3.63956685995624	3.59185146514382	3.70691304912061	3.62470786342718	3.68620997929	3.53732785421795	3.52096183070186	3.55614222598239	3.79288812670007	3.6177249050607	3.49831972522537	3.56718179743355	3.70574525449815	3.468091857218
101927550	4.59194275554417	4.81881487965526	4.58411740442513	4.81926063657086	4.45152025715477	4.80765377524864	4.79576804838801	4.59160153874875	5.04484171777586	4.6120864086849	4.57442410679538	4.7036174168754	4.54907296026868	4.5867851756607	4.83528261750748	4.84582663777576	4.70008104061433	5.03117093180599	4.94658593445011	4.64174333892182	4.65174431413286	4.5202645391396	4.67912825357733	4.52792188061976	4.83223541675762	4.49414665841901	4.92360750594574	4.58639992059284	4.79624931330634	4.91578543161138	4.44472323541239	4.47794800093806	4.53890567375412	4.70773002282221	4.93348349598101	4.67216913326445	4.74442380378116	4.9419718900138	4.71159001094878	4.78321858317409	4.62860512388394	4.86395612030012	4.71192310200096	5.21969551142933	4.64972411282448	4.77969392943942	4.55869829690663	4.64353012384444	4.70398404306711
101927770	4.2794606409921	4.46713038626539	4.17772381239453	4.42961521606397	4.1979815041546	4.35814033440521	4.51265778987086	4.53847827865613	4.42895242350413	4.48761785232738	4.37758431380157	4.79539452616804	4.25574083861267	4.66555149905835	4.46638155792594	4.38552652040166	4.00208385168007	4.34770303509446	4.39161594238764	4.32258245776695	4.24405399836594	4.20398958105526	4.32290821472018	4.42212562577637	4.17876973295349	4.26861141198231	4.58952813021252	4.58010508102593	4.7303954630137	4.3644785905514	4.25343444186913	4.63531719216459	4.24462812081167	4.68511309980927	4.29917880507683	4.54035751569825	4.28205376020624	4.63046524934716	4.11580044744557	4.1927414882721	4.38466565985832	4.38051426331142	4.78578923997721	4.95568797306678	4.16218957029702	4.66464044314025	4.49620325818439	4.42274647921754	4.44990230929902
101928104	4.47534474503666	4.75938480580662	4.36807528451214	4.74430962922209	4.3213665024273	4.56204362386303	4.62597357859218	4.42426883716628	4.60023602982246	4.50684602481374	5.06716354142623	4.53848964431626	4.66181456140609	4.86613710640943	4.61582015398745	4.93415666716455	4.71708438980634	4.3198226079395	4.72120502576755	4.57849607447297	4.43071452052395	4.46890305048396	4.36622918271673	4.45089472026872	4.32131599222725	4.5183701363048	4.70296579024538	4.76084872432629	4.65939991311381	4.89201522689034	4.51598701909911	4.71875156169199	4.67968251540036	4.89769400907697	4.6861085615959	4.50736165274256	4.60889517470874	4.554939042371	4.80083975774162	4.59200560581347	4.62552632446849	4.70356363299334	4.3581767217188	4.90791691870681	4.42569365172047	4.54535104253307	4.4622363375633	4.30651642877538	4.69906625978043
101928378	6.43890233508057	6.17778659737976	6.33250914874297	6.39823693528717	6.09453051041649	6.22849609640015	6.38022223996943	6.59516028705477	6.25944886389816	6.06100281434762	6.38760532591685	6.27062335579282	6.11336214642024	6.73368761650103	6.39597919072443	6.59932899301993	6.00297302716841	6.45122118210843	6.72145195698443	6.16403617529194	6.66733998819821	5.91184407201034	6.77194993668901	6.71518315065848	6.42216068753745	5.96878153448458	6.33993156459089	6.14686996949617	6.15053091682448	6.10742640378806	6.25195868602984	6.55321820896633	6.10414661152563	6.47047690924255	6.09367164263256	5.89468587183077	6.44464367297831	7.04854440677166	6.10831091773587	6.23227934011216	6.41192647092766	6.41411795253032	6.17131638292918	7.13499866978915	6.24835664102619	6.36528452453813	6.05735879991677	6.14833506210645	6.29288760756972
101928649	6.49787527966934	6.56473443388442	5.92695623752018	6.63453734550991	6.36918841497769	6.92728640939455	7.61097020077435	5.69087384015238	5.91916800128188	6.20538952409134	5.89131278302912	6.4239184940604	6.67056495860214	6.2360511056704	5.5966595132733	6.19479126802802	5.48855347956245	6.21041431076629	6.45728427583467	6.3345572386612	6.83712888661993	6.23424415852086	7.30246512790723	6.52890642930122	6.3799180667864	6.87128172535122	6.7761485688392	6.45685217652234	6.24429710419943	6.43371601665687	6.18072511298299	7.10660138880341	6.87238363938343	6.30144448740326	6.8624621390421	7.16354841897197	6.0750246144449	5.97403433547927	6.14708049968624	5.9502936618825	6.98531400647826	6.07392477674678	5.61673378108366	6.03299579508715	6.5981243225392	5.91798370835383	5.70800322524054	6.12021511264174	6.35442336849301
101929272	4.81745209182736	5.05397061523309	7.55233281264605	4.92660996942809	4.6410295468534	5.12788134832009	4.59655603571012	5.2707762309209	5.08468093252723	5.00410879386324	4.97001868230453	5.17836240578966	4.97334943927532	6.46018080082446	5.38168896948123	4.7612584662316	5.16871240982113	4.41697520703428	5.30310530028655	6.47245454094432	4.91956282304267	4.61672336697585	4.63889107793938	5.40553931041591	4.82392302969453	5.23427905817046	5.12671620040513	5.55170330011055	5.27175025464493	5.53070642343512	5.53099534596593	5.74121820243697	4.76261202781725	5.93139913831623	4.47998492521826	4.66118385249348	5.77357224846756	4.86517169461754	6.62469558835902	4.95678883327286	4.92454434266984	4.57866736264866	5.01969658839174	5.26872023570861	4.53074487597551	6.53395419574153	5.20251442878769	4.90578372338725	6.55361448544999
101929550	5.5996814526085	5.39979146009316	5.21864346866091	5.47745161805383	5.15349060981505	5.31701189850547	5.49079895482636	5.00529188107616	5.43269777671164	5.38172544353591	5.60399993152871	5.33435669219481	5.64367484622782	5.3855266891154	5.30121245523921	5.57242779190168	5.33156292936374	5.06726335882681	5.53236685436652	5.5679201582256	5.10042082089483	5.20593117918786	5.17286695868379	5.31317751469211	4.95034787827562	5.49999410735462	5.36866222893533	5.6124268487365	5.75475557008297	5.81594011186129	5.17008309084685	5.80210500218196	5.58776043953585	5.44217508341704	5.69322691790548	5.48024372106691	5.20597494275122	5.3693791050398	5.55059176938218	5.47038357014933	5.33467901700896	5.4336331494249	5.32458760815648	5.0697373498066	5.20551285285279	4.98072012770053	5.36831239552593	5.37575266604877	5.60174873385369
101929726	5.56607426340119	4.70697410790422	5.70101437187099	5.80534189584534	5.36954154741024	6.20861714344322	5.63818280968032	5.1397471638559	6.04120431782153	5.675423760684	5.86481494233518	6.05582323532234	5.71914614266465	5.78644092692267	5.3901990758173	5.64121762435353	5.32562777805186	5.2276146868569	5.97259838539164	5.77856365275027	5.11919965069896	5.39119556438606	5.16191283750189	5.38154408987719	5.19828579455309	5.56079514341736	6.32492202167658	5.50054531672963	5.81482987169396	5.93093813248591	5.48215679191951	5.87146585423845	5.47427430705647	5.62594126292977	6.19892735237035	5.63337299027977	5.89368248912425	5.60366531996013	5.87369696044089	5.59501428338747	5.65047275769655	5.55677353328977	5.46844440617219	5.77378957314791	5.53440098778621	5.14740400371046	5.04309890302834	5.36645780429426	5.55348317418692
10193	6.99449963131096	6.48640461295797	6.43970142565963	6.52956705217871	7.08601841593735	6.27379013995361	7.32732448774959	6.61801238693615	6.65875344925677	6.49732711988238	6.69117546148971	6.66254860959846	6.93395714849219	6.31533030019776	6.83743048703688	6.43138736425159	7.28055628401567	6.16537443548311	6.49103195301119	6.56349463868103	6.51901061888286	6.99111354668137	6.34734831233113	6.4441799700667	6.52601796344757	6.92761437510221	7.10828198854491	6.43035660286375	6.60787886402025	6.85239234716676	6.40030004623036	6.65879389543503	6.65779778115418	6.57331677444732	6.66433854581695	6.62941003071583	6.71210950251299	6.86312136586948	6.44273736328717	6.55879815701345	6.16978600586036	7.47460175558071	6.47532913772596	6.72307245910452	6.45631610159971	6.54036911142497	6.84606812537957	6.85841633984818	6.7103909189603
10195	8.78638449393094	8.5961394204616	8.59688248294437	8.39512300361696	8.00078612086992	9.28750764491813	9.08491594778026	8.22075687066044	9.49699576579905	8.61007983436499	8.96892119921614	8.82124410504762	8.4983887704592	8.66213845692818	9.03177671247148	8.14503461195934	8.64641785026125	7.96475079317697	9.03870206179552	8.25410587664227	9.62164310316695	8.07442524999773	8.85897678157933	8.12726159920327	7.86329313176191	9.06520400380607	8.57635576084241	7.77553190612866	7.90730268668581	8.27704862703037	8.84596867021769	7.46263478640409	9.63903200840298	7.9215631752344	8.2788558272023	9.27606361177853	8.86756890469522	8.56249767227991	8.51956332606138	9.09100582238825	8.7965811825232	7.91466273995528	8.38772734423772	7.98767075195106	8.49815872218478	7.9522699957928	8.00807184963333	8.03202886859344	7.77046120313865
10196	6.11656833573013	6.21701824368145	5.2162533434475	5.36040095658179	5.71803653094521	7.02698309903807	6.28248741051286	6.07031764674953	6.00688842171364	5.88327339142723	6.04681311558133	5.42737041566081	5.88679622623908	5.3747268859443	5.27440170641751	5.82507665868684	5.43647562986736	5.78655742188107	5.90283613835515	5.79643653382005	7.12680140110035	6.38063752851092	5.92603551922565	6.0099471368616	6.0929876628949	7.13781653884935	6.06478898026282	5.92294158465881	5.75824829627002	5.72342433575191	5.83833187356249	5.97867787231561	6.78550415509451	5.82116029211048	5.82395833782488	5.78743787996877	5.5421720921202	5.0930550606851	5.86428210206728	7.31989038760094	5.93078740450452	5.18592287571883	6.20667085941421	5.06776001344187	5.70644150033638	5.65934854851293	6.20023799122919	5.90594122522276	5.71765713241315
10197	8.2970119459557	7.53640147603796	8.07760743110458	7.84793263007234	8.01921032372174	8.3823906141385	7.57973372151214	7.62684285937008	7.77289167127735	8.05235434400988	8.28211095657653	7.7783404747601	7.9730630908599	7.55664484219763	7.76758115931261	7.82907392631633	8.05803696267551	7.75225852950538	7.71999694335577	7.87015803490571	8.86204448518529	8.13694245174474	8.38867565897928	7.82528327939628	7.7416833731028	8.8283116746978	8.27712313605847	7.39235560204716	7.68701393497702	7.9487777144622	8.48254360937065	7.39006800339033	8.27968665379933	7.56721776123934	7.94315009019445	8.28744656270841	8.06238026791376	7.59425776354473	7.92610063531875	8.59562378307111	7.87312468301182	7.66552422423784	7.63916318745312	7.21940163653378	8.36538758294489	7.60317550761834	8.47828739954779	8.06014792269141	7.47914100259605
10198	6.03922095186071	5.70327670231712	5.80184538063595	5.15149630755041	5.29086042327985	5.54632791228233	5.51507132278386	5.6296105320978	5.59645838905224	5.41676358591274	5.97930481165301	5.56397385089326	5.53204048883417	5.68535633032434	5.6038309157848	5.92649917520529	5.73541580002247	5.17460485562089	5.88930361032033	5.44612863312218	5.5703794787192	5.72985488250946	5.91267638636231	5.3019408118124	5.34875912977296	5.76260567122662	5.78589906139339	5.70714194048405	5.68577727389156	5.9310578229581	5.52848585909554	5.68190519569054	5.51761117154865	5.78152353016297	5.34332763727489	5.72817492430883	5.53651293445817	5.52274750008158	5.55835095215158	5.08928569376705	5.07943770552815	5.4543101562208	5.62305384448456	5.11317867636668	5.62013422687616	5.42560574344592	5.89053148554482	5.99751155385856	6.21221071283585
10199	6.92759995931054	7.0355218350972	7.05332810384041	6.99621176097031	6.77883703488557	7.05319673494606	7.62213982022236	7.84827769784276	7.49769115231177	7.23298021031167	8.03207142414983	7.02417167145814	6.74936449933064	6.82482630263119	7.1727690461764	7.31904989683906	6.96965473948243	7.47568374279047	7.45421825402043	6.86685302062046	7.78485563177923	6.96077049954044	8.43229373141586	7.51039428947072	7.3490117082646	7.74041057927859	6.91532504847822	7.35338877029416	7.01935046464442	6.56662844454697	8.20281709129906	6.48054615794472	6.88972213445438	6.79969563500274	7.05987041435285	7.6309977434122	6.8867444876714	6.6931248743932	7.80926507052186	7.16877016643784	6.70661784314524	6.84518878709757	6.88574842317188	7.30939387398243	7.23705483490025	7.26458737062763	7.55563749490658	8.09465917300017	7.03872368637657
102	6.1825484740014	6.80699650048931	6.35860832548382	6.84548101165643	7.36847633028948	6.41301378676088	5.71789799164736	6.36073590889999	7.24140565263974	6.19182944215335	6.12680032673048	5.93503013567718	5.90760882800265	6.49007764948787	6.20361965869191	6.4063206676777	7.05576846256055	7.74293695249553	6.82830653795686	6.51986232877251	7.66092393191626	6.660555704831	6.87042056218515	6.26879592897559	6.54169932671753	6.09796624253273	6.1983020072202	6.34776075426153	6.39721400464704	6.20199951718373	6.94656835390695	6.56322700655788	7.24112586007264	6.28822992906603	5.77788792240409	7.02950430712811	6.12229272778045	5.77068730035321	7.01073015748867	7.58145207740418	6.77761783546251	5.64001182235815	6.2686845723987	6.4609748110209	6.1840752937007	6.3329323669964	7.15256735651436	6.74547463801286	7.31260521963283
1020	8.2531383278475	7.5977506225244	7.8137650076677	7.24185686142981	7.34939867099845	7.69057695073188	8.12565468525685	8.29597499949757	8.68592306210154	7.29044612423096	8.6589032687789	7.60345160993023	7.87558147223905	7.44368695840547	8.71890225088822	6.94798030755397	7.61705636337045	8.11761849487934	7.4698276156097	7.69093370770139	7.54266029099276	7.41740580450432	8.28634486892092	7.5779493258013	7.95794405642472	9.03190222516692	8.29052698186861	7.60171794486323	7.48832419222931	7.50066430725757	8.25089041368467	6.93042660812195	8.32727272192231	7.64436767392358	8.40879969996809	8.10196281815598	8.48624406449783	7.56329520919856	7.92317200377415	7.51443381681086	7.13109229923542	7.9232953488185	7.39323858679587	7.53729772694777	7.98767802020166	7.39885255223175	7.77363453699838	7.82610762221731	6.87451983375502
10200	7.87367855868984	8.32276367662761	8.17222372001439	8.21030921554351	8.15045044764809	8.09672497886721	8.0004683647882	7.73265298525021	9.61527825466916	8.42271100505478	8.03044828662557	8.05211240424217	7.87944124656448	8.83467835058929	7.88074313375627	8.39147200940974	8.14903916897349	8.58687207909573	8.67441497896065	8.49568064622218	9.30439719438786	7.97208834489964	8.04841349480921	8.21133083732369	8.32508181574492	8.30655527370154	8.3524507870137	8.9883289639657	8.41984345247552	8.41758309900856	8.16521704735242	8.5267903705981	9.6783400677819	8.37587994567354	8.48440153890738	8.11851178468842	8.1987898014417	8.36844188475625	8.27694721573792	8.1676436488646	8.20316215719994	7.90957694878455	7.68256037439358	8.7268603227278	8.12947634402517	8.77427825502944	8.65465723098435	8.04511923685724	8.4836074533568
10201	6.64278273413251	7.03148593672864	6.81274960428144	6.90501017509176	6.78507901174781	6.94826094927014	6.94432978431426	6.75957908741845	6.8386886011139	6.35751606893155	6.71112851348951	7.40866917208897	6.6039857656412	6.39852979631882	7.23744288996016	6.24998628062267	6.95081170603079	6.43605265811088	6.53879369495949	6.79116421264754	6.5439324787292	6.71156822094678	6.66209774450078	6.69403584038172	6.44267330369339	7.07396202938518	6.8661486124167	6.74727713093438	6.86508441859648	6.34471606967495	6.7223570343491	6.68344183644545	6.922270814746	6.31725196815701	6.83664615582127	7.62944711944615	6.82365263936092	6.24242470711752	6.89687181321209	6.69571552132151	6.76185958336525	6.7829470653274	6.4114490803111	6.09870035015383	6.77116715001432	6.38634027618043	6.43168544659854	7.07252377678893	6.58270543173466
10202	5.03298964440253	5.02685170584551	4.92206843749706	5.37612357220735	4.96515267225838	5.52940081087098	5.43389910230707	4.91281964574311	5.71299492738271	5.2135253428675	5.21604893654269	5.43830783353395	5.14665125639855	4.96591040694014	4.98889276718485	5.03190247953137	4.76537028367522	8.10479741199757	5.40323372075102	4.86018399787946	5.84438350261118	6.74237728919682	4.76421526638327	4.83231415330843	5.78842051603785	7.07625877645062	5.02655443597777	5.36611598200613	4.84714381268519	5.24783157461312	4.9141530702662	5.07675871551508	5.17601548605837	5.13953327655156	5.41660542461941	5.03711324619801	5.02170326218706	5.59875342186312	5.13386779353219	5.6449223162	4.8474729346644	5.39545364712139	5.36634436635334	7.01998487457562	5.287765939375	8.77501929211585	5.50166841552823	5.06313933917755	5.04051583967736
10203	5.22054139981151	6.09055388203037	6.66482539783534	5.4770948034467	5.7666076482061	6.03848002526105	5.1004622980682	5.42628053316703	5.5355573571161	5.74249907763479	5.63081662467622	5.3572445952172	5.60259455796544	5.47978996580605	5.58700620811097	5.76874090248663	6.52080828273522	6.3328894650502	5.3538824347426	5.87523015509561	5.70513793006912	6.50728755008367	6.47970436230415	5.42213401290082	5.38157107217399	5.06998162309942	5.52669042798309	5.56927800950198	5.96940114973828	5.91316397042324	5.59152983819924	6.49651256600412	5.94806595204729	6.90696827328602	5.68457832668999	5.66560820502928	5.55064573870372	5.22193465459	6.32796545325523	5.64300358642458	5.88209797740846	5.36990208221631	5.85464701897035	5.99402085962567	5.65096164111324	6.00599479098324	5.22745165650314	5.56376360063254	6.29467485833087
10205	6.10171042532263	6.69006836167077	6.85356645547505	7.04146024938285	8.79837659177693	7.36773255082663	7.47963118862804	7.2050239572666	7.47960976432496	8.77771871543148	5.95612645203615	6.69575704911349	7.8715797824135	7.01216584069922	6.8312353867478	6.47869309404977	7.49534581941663	6.38911822711375	6.82913491541049	7.55312080645986	6.43731599025304	8.52162428294713	7.00945778444647	9.62545708463623	8.45493687951527	6.53741693234439	6.80488161994107	8.42131545146387	8.12403514171036	7.34593665212436	8.59232321381533	6.85401089844362	6.704422669299	6.59452032021993	7.14644454716609	8.2355092477036	7.47675572570942	6.79750280053852	9.55750691310095	6.49672236102475	8.02283907475742	6.98322949646632	8.07143263454575	7.88065375673504	7.38648252364455	9.11678196737138	6.94060480470626	9.10899680479394	7.48579159966229
10206	7.07937516446565	7.77513088207129	6.91006386373469	7.16957208959745	7.15348048391434	6.86227553014402	7.64625142622152	7.40731898924646	6.71326980599028	7.33595387500664	6.33207499988829	6.57778970081545	7.6325053742461	6.63598218486609	6.95108088938228	6.57779222108907	7.08641097484595	6.7334078921842	6.95280308200339	7.32724946238307	6.56326581326633	6.97539836447103	7.6142808334	7.43454493016458	7.38479197186592	7.57776926152985	6.9558289371606	7.32334996996081	6.96559193207744	6.87485476186025	6.51689461855617	7.13262738035125	6.45673100536671	6.97566376374031	7.56454856122942	6.55859643387196	6.46508894779556	7.11362761722335	6.51638724082702	7.51200682214214	6.70493048656134	7.36427830312276	7.2219986837888	6.99578822553171	7.06858001011009	6.89549528436986	7.47446833921846	7.08026364118358	7.49940735074459
10207	5.27012726696639	4.74709822023413	4.40038308523885	4.69855362422875	4.61973823474298	4.37550576444525	4.6650796489818	4.71085120441443	4.76527611548711	4.46600480795076	5.81239282578535	4.93007121111522	4.42608819441057	4.78416482049954	5.20903916656439	5.4418168973302	4.7706618757448	4.95215812020585	4.80329353396568	4.54127327412461	5.20867174336741	4.80796757774704	4.76437198131841	4.95255348459598	5.08404995349231	4.51296023587569	4.87346610408804	4.8992841785627	4.74391074178539	4.80627611209831	5.00139429349912	4.69088472476019	5.12886075628593	4.50859137114365	4.99259782197294	5.30281120621913	4.71372017706694	4.74587857837061	4.44797942956473	5.0289909390046	5.09268903165355	4.6683844581986	4.73752732065122	6.30244242362485	4.85231068589274	4.53870545927658	4.89155499599621	4.93795786222365	4.67868892154865
10208	6.65746288791833	6.88557625976583	7.10802838033918	6.4908410083709	7.41874929150614	6.62220345177576	6.76035021125172	7.0782090722726	6.13706216311346	6.73838533436139	6.71431213819893	6.42918778643514	6.41743386150818	7.24836931688447	6.47619356187138	6.66303965232281	6.84572280560799	6.63000209576986	7.24067317242995	6.71517903759538	6.67337356961191	6.78989275524068	7.26040149619873	6.51321717896487	6.84538146976302	7.11204059388685	6.57680126501558	6.94406698135191	6.76420855283094	6.43495739585272	6.91103321789357	6.75157718809712	6.36683123563707	6.99063503260749	6.68023748790819	6.5804989660368	6.72337109304697	7.39276219572403	6.57879883391859	6.15876013356703	6.52327530543417	6.55350234528644	7.09325373846105	7.11389226041084	6.98231225918915	7.0240046218004	6.24267130841008	6.99657493497779	6.97150767990609
10209	11.581557916414	11.2219350104111	11.0511189305161	11.0870611885307	11.6782677395761	10.9814583875708	11.3111842375536	11.4834676215263	11.142065654647	11.5794356665868	11.7299833821756	11.0760922963136	10.9900585950567	11.3477490944192	11.3898518999715	12.0229553398377	11.3176247001887	11.2469585198872	11.1817797876651	11.3296668467347	11.0958858853476	11.6813614515423	12.0346572096519	11.3679795923481	11.348177036852	11.5821666633463	11.5862526007182	11.1049998212865	11.5501456392245	11.65424421607	11.4796047675761	11.489271887534	10.728251985972	11.181959141928	11.543029172701	11.0826817845396	11.4422572567038	11.3919303276201	11.1172991182278	11.6049294621622	10.8888629659031	11.1356114121614	11.560230882088	11.7105468147323	11.7416905581253	11.6440009040817	11.1737523642167	11.7309352243218	11.54282520917
1021	5.52826112180748	5.12553683658042	5.20103595434699	5.06055416868478	4.81572547328538	5.13993308201316	5.68002084791071	4.8074595416736	5.45390023371732	4.95910202422933	5.06575242957747	5.05351996562515	5.09725617137848	5.49782425267427	5.44850505943977	5.57562405896823	5.28293283390105	5.49969143639859	5.26552263264242	5.60899195455012	4.70089958786706	4.96286896264217	4.5747411382648	5.03612223975535	4.91398372531745	5.09520055164935	5.76366532670154	5.32408002997502	5.3125848784862	5.3803762669954	5.15922598387538	5.28053731318249	5.30547562631642	5.37384032493706	5.4270867689139	5.34183075722266	5.55052006590107	5.38245262281506	5.27037416386183	5.77810621270558	5.41501172480228	5.61996316585044	5.09567979782469	5.97410838510088	4.77669704831925	4.88516162024111	4.99099202402435	4.8208513691729	5.15300046623194
10210	5.4939756535199	5.72354529374197	5.81832227479883	5.98316696381364	5.12015201511574	5.45966070740506	5.54884800735659	5.9062683791023	5.4371904278766	5.8653482971433	5.96630093745234	5.97262804201129	5.71478693856396	5.7545261158311	5.78459696400631	5.78206619239255	6.25501567378106	6.25803462499901	5.69046884153958	5.6267473147029	6.01190837972771	6.34278723605906	6.33493135499119	6.12477477534659	6.04563581534919	5.65595612980372	5.87519984084967	5.79653750030854	5.69542139035017	5.70052469785286	6.2021033325815	5.52698667080619	5.39869459594799	5.87632253513752	5.59996434417425	6.63376125131957	6.44349283397574	6.80515270669289	6.30317306819897	5.55546287773302	6.26352752864193	5.33034257067878	6.57163511831091	5.34393853656768	5.67428617878279	6.82593083305026	5.93372419362943	6.32263707702393	6.18959596434322
10211	9.70365293444881	10.1456442484472	9.43256568575922	9.96767111848165	9.63899872573483	9.20261893371205	9.68679908443023	9.55170330706958	10.1530925857778	9.81955242219956	9.89759549415744	10.9291294042395	9.73593376122184	9.58686727228945	9.87867567199361	9.84625398571866	9.84540688713535	9.6536780725616	9.71765835890771	9.45079258440414	9.50163755039529	9.86806899080146	10.2535419533112	9.47221651089066	9.69974102181933	9.91072077416498	9.89686484576311	9.46632278975619	9.51465159097415	9.75992945567351	9.85780578095832	9.69824576617467	9.81174587374394	10.0205684257368	10.1574002951726	9.37993689292827	9.99580049790934	9.5558418146049	9.81555180512245	9.7064421193967	9.00237443849658	9.67323293710154	9.83479178702974	10.1978967051597	9.98673389462907	9.4940018031789	10.1136611483578	9.66746564040197	9.74311919715587
10212	8.74361665729892	9.15636257240691	8.77399687272473	8.4140335153758	7.9860724642382	8.6218603530818	7.92316332014413	9.11430942101177	8.84564862234141	8.94325223955852	9.40536059025513	8.60700772680881	8.21099291513009	8.84902823016989	9.470896726906	9.13879939224551	8.23855769541134	8.82398716782724	9.08120184951635	8.37816475329311	9.19725780307102	8.11623316856617	9.44293119839763	8.1421248859015	8.21112608199054	10.1152981246059	9.53519359935985	8.23474663278071	8.47653934774545	8.93531673520491	9.406989451342	9.35091825147907	9.08192725025566	9.26175639467497	7.84217727716093	8.88918279801655	8.17996897077663	9.0912687110531	8.54891347928431	9.17221489570721	8.52744713441741	7.95031321924871	9.51775716922432	8.09860724452818	8.97413818712576	9.03327272190758	8.91378607720183	8.66960569920275	7.87571052859614
10213	10.3229943107941	9.55663307345629	9.40155531267517	8.65226662057624	9.37596348313671	9.78738220045906	9.41920960668227	9.58733569572052	10.5714115038028	9.06513529732162	10.1490981774608	8.38211951837712	9.11841659985893	9.57369416404921	9.46645815722354	10.2003518532307	9.41205060295969	10.5423419213757	10.163253452643	9.27998314407137	10.429803608152	9.28940524682832	10.5797381450734	9.34081264869174	9.68986808698456	9.92257816079821	8.608710902733	9.50887130100404	9.37461048312842	9.12134783083038	9.9791871216692	9.36251336437767	9.94155442286154	9.45256649205924	9.01169367548481	9.40553149638059	9.32508852138086	10.7094908128535	9.36371880388499	10.8139373182596	8.96694943237939	8.72495780575768	10.2006540393771	8.60836369571317	9.3995282429285	8.99716153857372	10.5508489450481	9.25682134092376	8.9977041303234
10214	5.64168209610751	5.30537209509768	5.42549452435138	5.55639847284452	5.09595681486316	5.61840171063555	5.79074665141805	4.99865016079566	5.29905851844371	5.64454513112917	5.6143905880262	5.30340510538094	5.44502049407804	5.42287383041438	5.59238565177551	5.75307312040418	5.09425502398483	4.93647993746249	5.54272489077089	5.20694687011539	4.96713123438779	4.83512749839013	5.0532651314892	5.33420505106118	5.03822825835447	5.26950509283472	5.62139176225649	5.48653354110422	5.64808309963401	5.81180423326715	5.34604480755328	5.72786589935094	5.41577062348333	5.43760194058758	5.39289349831535	5.34597972101782	5.68608450984759	4.95162904975777	5.3748723836607	5.44095191132264	5.38839298324978	5.8658125036917	5.51088863938176	5.58844646764079	4.9362575258617	4.87077619240228	5.53376574137231	5.27625139604511	5.59624155552457
10215	4.38027653714269	4.39324813646347	4.13562841544542	4.34365729113288	4.12311869942662	4.19326956402184	4.22972210506102	4.27781880198241	4.33422606266514	4.47998724469228	4.63621279180735	4.2686117541004	4.25539838058136	4.49991435652124	4.37965168979418	4.27127376841462	4.21937991849095	4.14406440211137	4.59743783520854	4.22458375411513	4.14916645736803	4.12107878571012	4.20141814415486	4.2127270749177	4.16689876083981	4.67771657720855	4.24240428098698	4.24881586824686	4.2378553053772	4.30415461442471	4.26812756102681	4.32997009097562	4.3869866156343	4.21941518116842	4.46212257259499	4.32944442590284	4.27366053530042	4.37227320034579	4.34483558947233	4.27412804595221	4.27412051139757	4.25592534465337	4.10888827445639	4.58085770658932	4.20670556884378	4.18298027411956	4.07089037369489	4.11689911060148	4.25110924911146
102157402	7.56645430865772	7.4297548781082	7.46481646651841	7.8630377927709	7.4651842132052	7.9576826418774	7.49739015455854	7.38902121762556	7.66442612319076	7.44544478914604	7.42397947687017	6.94357244006232	7.52597941886119	7.73758643413484	6.96044829687564	7.61609676247011	7.01720307628214	7.72676781899045	8.10775149544161	8.31675717900932	7.80301784887455	7.28546390704372	8.93868577575213	7.52492513378042	7.3602769560966	7.39217147058547	7.09089489497677	7.7565482267288	7.37125522613933	7.55957478415338	7.56061879858508	7.71081910508886	7.57502573673715	7.54538504566945	7.61978149390838	8.23535835180946	7.31871983093818	6.9790954538743	8.13796401033061	6.87556191911851	7.47802766153152	7.93855040411756	6.97840195761091	7.50487336397166	7.7590866667206	8.04213038738679	7.1992997667028	6.91476987348425	7.76634866723271
10216	4.07194015995294	4.2591695253714	3.92291950064194	4.13393625051581	3.99873329567636	3.88644510118898	4.73408903744859	3.99256014663776	3.84579558183492	3.8078686750545	3.97358113384447	3.72110417937443	4.3339914071763	4.60161762413024	3.95313441995737	3.97470299856301	3.87250163718631	4.59265669673431	3.7673066042	4.04657071618193	3.7242512327666	3.70872132003344	3.88448756296513	4.18901709014758	4.49943986553207	3.81980153653799	4.162880058891	4.01282107658414	4.33901060249915	3.92147865254971	3.98306415168405	4.25886586115658	3.96454403724504	4.14070330891175	4.49010464139964	3.90323043043676	4.04088484632946	4.26473239689472	4.12606504067258	4.0180054696544	3.88506599034132	3.98428311553456	3.94428532351841	4.50867391574217	3.99722030780031	3.55755945747117	3.75017234672665	4.46209461330001	4.39719847089675
10217	7.70765652796823	7.82072903879757	8.1808427954792	8.62705003998358	8.71390610938251	8.34225388564017	9.04892778930294	8.15845095336267	7.62244116700041	8.18200902839224	7.36113966046398	8.22142562297817	9.00503488455005	7.47451672626808	8.31752313470869	7.36392297823573	8.22414827165631	8.10396139780268	8.54715251287101	8.33466384640311	7.77523710165513	8.17569861993713	7.67319803995784	8.29648938539275	8.61338628274335	8.30452046600845	7.90262878519574	8.37760740975764	8.01109452521036	8.27055340791967	8.14258650232759	8.08626350374776	8.08432684581228	7.83228877054647	8.40488299043681	7.73790941905186	8.26443183554899	7.55079589305787	7.95876082016275	8.1397034480848	8.74828631868408	8.91721681304211	7.86579051216295	8.87454212839332	8.19796052713815	8.24227506849992	7.46468786544496	8.36296419637948	7.77085973384473
10218	4.71414843524083	4.79907500142536	4.67385994746061	4.80144571418773	4.75766487455425	4.68417845382171	4.80311429174664	4.62872401459906	5.14783371688765	4.88155466432052	5.15786485593464	4.72165944030402	4.85947758633965	4.8526432117143	4.69839069707189	5.04069232127649	4.69922281016937	4.62042035711633	5.2653103890691	4.71252892898435	4.45483853596237	4.66971303557065	4.44487847481357	4.68447744232621	4.56837145239437	4.66853132280778	4.75818865178472	4.89713020761935	4.94151193171126	5.02842670136159	4.75022767638286	4.85501352040449	4.75344788363681	4.75807878205337	4.7862905443133	4.72432950396259	4.62476520234039	4.75113796046952	4.83197756194942	4.58302428671552	4.76069493541758	4.83257470035391	4.73494429694717	5.45113143805598	4.55110258905702	4.85830083625102	4.71026459304548	4.55714359661374	4.90680186555035
10219	6.23152578031788	6.63883901324691	6.65230383524288	6.11366579125774	5.90469824066668	5.99942375788913	6.05573960100955	5.57897338060619	6.36902397648174	5.8498099029062	6.45856509612284	6.13266224831316	6.10637517896339	6.46635418596907	5.73858523296422	5.87687304076159	6.49070479150195	5.61327873158453	6.35394565562357	6.11060575887335	5.86683513432401	5.80755818439809	5.62233755671549	5.55415625805608	6.03631315648535	6.50335598204026	6.33990697236281	6.19073303201597	6.30177027426815	6.34185646425739	5.77515947514643	6.21905282591826	6.2688193778576	6.05009336212054	6.32642821808175	5.79481034552434	6.26614255019562	6.06377777276996	6.35651129369547	5.96541107254192	5.82420515861953	5.87246185379694	6.00160738080831	6.45473123213532	6.18433770156798	6.05163363637571	5.80598448705496	6.12421525487326	6.32006367426995
1022	7.06872410178387	7.26479992215812	6.71279750844785	7.94537281436378	7.6205951298466	8.05413727059513	6.53882383804924	7.16788300861095	7.92242612270547	7.71337068910811	8.29171671545313	7.34622599790495	7.063434715892	6.8344916292479	6.97732078247949	7.21379383369017	7.36009965394957	8.29795209392841	6.9813637418473	7.93794079377271	7.92163839537231	9.30253606059146	8.40993377132779	7.55753240382094	7.11291486990559	7.65976700236774	6.72775179421846	7.03380179845968	7.08361931581366	7.0053141949602	6.9945971859851	8.2126574863273	7.92505594863214	6.75117370860193	7.99126134793114	8.62195790900805	6.34217440909904	6.91869932539346	7.03813014531203	6.86601206104213	7.09233118214306	7.57627066308175	6.70510043048493	7.02079759483187	8.37850093931218	7.84949925209189	7.65311091814458	7.45599619954308	8.20127954768079
10220	5.52435823651277	4.90512937875703	5.13955852499656	5.17977783011758	5.06644133153937	4.99169139945597	5.36734379186057	4.97451085358304	5.68570379885719	5.17422845109403	5.37682713324159	5.28045019081887	5.65371610240637	5.38780683292346	5.28991802872619	5.1538197562736	5.34401385003754	4.89447283013518	5.49333911956599	5.14999356425794	4.78239333050506	4.94149340092246	4.89369024424303	4.97071803123358	4.96324974348864	5.48661819361073	5.7111977471328	5.16180197167961	5.52722898296503	5.4592204004299	5.18652955176041	5.36763623713413	5.1787154817589	5.41432285120138	5.23607838772902	5.04005167227312	5.23023221192071	5.20074944569998	5.22730795138084	5.49608089225232	5.29034423403955	5.42604508940975	5.27940738344406	5.16767921006012	5.02937143571259	4.78459901179244	4.90097013049447	5.29747145636118	5.05350095425401
10221	7.09828257689298	8.58019766735139	7.66240562670274	7.61793761743451	9.53649205365238	7.688382664195	8.51575589568599	8.65350162238876	7.24972514567077	8.45970492911327	8.31117389811995	8.92693937373407	8.02549174130897	8.17590129985425	7.87756148221508	8.29194545166437	8.32567587128024	8.49179492939407	8.12872324194839	7.6677106182738	8.00082119530952	8.55818657074099	7.70589761780574	9.53039829798916	8.70915777676776	6.41255406810155	7.4601848195389	7.94266061372642	8.53359935698887	8.40998514753741	8.4652829086634	7.97348737915839	7.61156069994733	8.21872350413142	7.79347255808111	7.92384961359495	9.36261145804067	8.59403159029094	8.41762722538263	10.0166821887659	8.27234773592488	7.82929352289123	8.72998440240966	8.20158143989055	8.37440164022139	8.74231115277051	6.76450885551193	8.76561936419518	7.62583526156802
10223	5.76402946846731	5.6857156027971	6.11562217651993	7.44267691810783	5.88967269390857	5.68105900423153	5.96880204073773	5.81993302603164	6.53195111244014	6.05400178725568	6.03296477878623	5.94731353170758	6.20345024089408	6.37270555477179	5.97530344654462	5.80171107829989	5.97975241881549	5.3439121975447	6.0003826831141	6.42015480530975	5.34000237381568	5.91479130361285	5.39055258935482	5.73594375626312	5.58812460217486	5.99893545152732	6.46998841500758	6.03095948997103	6.31344474214422	6.64812812884468	5.77979588981857	7.24146969291325	5.61654050972185	6.46667158232474	6.15341037084299	6.12142424121557	6.17505369060422	6.09152175113199	6.01080597992334	5.68933436479851	6.20885969824808	6.02299392155204	5.54941707763328	6.31423214052872	5.86872438412722	5.87734386694734	6.08462217625515	5.52427554620766	6.45317358664176
10225	4.54120991505066	5.29500892259407	4.83591314520498	4.44860158476381	4.26494085213876	4.32287054178745	4.22063071278238	4.62752466772917	4.33760730618854	4.6000419001386	4.85395706756409	4.51965675440862	4.39058816157561	4.64216248162119	4.37408524340224	4.48357696945232	4.56148936118537	4.04310195705503	4.55712202155101	4.47247389965374	4.68675145542936	4.37840285847739	4.06084834105573	6.19286310449819	4.39356504010106	4.44427503475271	4.44769060828695	4.50040474125083	4.60621357914294	4.50947328572314	4.20424964812116	4.87778178609353	4.05371036624192	4.77849937610144	4.60289590860204	4.48959132200733	4.40944319962282	4.63478243057034	4.63057836123318	4.43449814375114	4.58736173217773	4.51748539927147	4.54213821796437	4.41515677396564	4.09368198818295	5.59145606022869	4.0145460033422	4.68346318834424	4.92358179610205
10226	8.90732619431394	9.00876044583204	9.08075311475902	8.91081877758484	9.17603820655654	8.28078460438071	7.8492207047602	8.90997311616864	10.0169434706405	9.12102474699601	9.58758072879766	9.89534792756607	9.14312567074356	8.44227464044796	10.0235260808268	9.00959756909048	8.80180637976628	9.42787320475766	8.24005354081101	9.19058267905845	8.58769784249417	9.54692459626284	8.72027185834808	8.59701572709728	9.1489205861023	9.18993616537547	9.1702957279024	8.76724720889689	9.32144695326497	8.74614525346772	9.51615206267209	8.68430171465637	8.56365981117396	8.26769273694246	9.12809217082319	9.84472920264891	8.70353201780283	8.98305889026023	8.61387429315829	9.28427301067629	8.95295297413206	8.45349549336615	8.76112542286576	8.64648314480966	9.42223874584101	9.77930465101089	8.71715118193165	9.23791960864508	8.91824800626362
10227	7.87416314449136	7.26522464696797	7.09666302785295	8.22030154772701	7.75962330366213	8.93368220264815	8.04233764080616	8.53285336632369	7.42979312788108	7.85675500538147	7.28116488534951	8.328315570981	8.00828768135351	7.21621379834296	7.14268313585544	8.64108196228505	7.93530502725229	8.26127470562303	7.44414144403697	7.56167743868015	7.53137878190424	7.48046608196892	8.00492093127952	8.09747793670627	7.90026439966232	8.04194847769093	7.39915257586298	8.39915544322212	7.74076614934121	8.62444627218161	7.65735707521014	7.62667661762869	7.56111991185669	7.32360873404858	8.1244027850376	7.19860273070403	8.53949296878609	8.41016985644402	7.3551072780543	8.52047342517475	8.15523653765255	8.89474562192169	7.99494218563168	7.98935355747847	8.05603677814938	7.6772435478938	7.48979913395624	7.75700651259893	6.91409492936863
10228	7.22937156264354	6.95580550233451	6.89830898640982	7.01179314719518	7.3166727411849	7.29688105120381	7.27470902760043	7.18757809957226	6.92892087945082	6.90363500123902	7.48858195998315	7.62457061950705	7.52543481653774	6.7153434676331	6.98910058552956	7.17919869347519	6.89013622588861	6.95549005556877	6.45955493492929	6.87622534684914	7.3779668320835	7.51606174620254	7.2280272126298	7.26042362385182	7.17136823751878	7.33815692389813	7.28334350462294	7.09848140001128	7.26035141301585	7.43662408150682	7.37024831248499	7.10015550978724	7.77011738300474	7.32246062794615	7.27828158364432	7.21052676546915	7.1750341323712	6.95002280946765	6.93210467885589	7.29868699909039	7.10235835637946	7.63825721917039	6.82303693808319	6.7473123404273	7.66705684618045	6.91977922616892	6.92038869525168	7.83304216028263	6.9218704050912
10229	6.69885176595327	6.5157663593241	6.2121288972938	6.51353227535555	6.2998856266455	6.51491994878624	6.629808455243	6.04643626001999	7.39175352870424	6.37863169854321	6.24011931950307	6.42894113387078	6.394570563181	6.83986121788991	6.25893973914352	6.95629472545923	6.44135117623449	6.08459909601206	6.6959419598865	6.43078483979322	6.08355853497128	6.46998312807496	6.18891766224393	6.27224844884993	6.36518730834448	6.73437239629832	7.02440529675078	6.33240637408329	6.4721186283773	6.63648378871714	5.98077590426445	6.74198601707311	6.36012957845942	6.38803660022707	6.83552734989188	6.55367708241495	6.56582240243467	6.0616316227149	6.54994472951033	6.7020374696325	6.51206579895216	6.57485058118114	6.62803826920946	6.7901524913739	6.24313501168526	6.25378909695955	6.6959468014767	6.12225915455817	6.66487956736745
10230	6.40012732698135	6.69795222693624	6.43151117999549	7.0374321940079	6.75036028368745	6.38879834150328	6.91894419726043	6.81654704031256	6.73857424651285	6.22671461460359	6.07182174306523	7.25458548855431	6.0709582472753	6.05528146589949	7.11513718321234	6.92962610649828	6.10576167385157	6.0945357407245	7.15055693597759	6.35666245228224	6.73866858999247	6.97809487273001	6.79894363315513	6.64207627521999	6.45882415781291	6.78566320174711	6.47456604958218	6.84489301085599	6.77333918938081	6.88517760737971	6.31396149723739	6.61498687820147	5.87924197222107	6.41718550987461	7.72890985509095	6.79351857817051	6.16651741938924	6.61748853804212	6.80740202605262	6.51506744395669	6.52706087440402	6.87051919655803	6.5866547449393	7.23437485020967	6.45580286096828	6.25865995592603	6.51682798634093	6.88524778787646	6.39227948880785
10231	6.77205784404435	8.63813101666233	7.21009739804551	7.04678106779009	7.55053109130153	6.89508688168126	6.96476407745855	7.57198841304523	6.28714341015504	7.71423652993859	5.94851343914548	6.91350251812086	7.12803097034742	7.44197576507799	7.06497413427358	7.57762969171699	7.41341100988417	6.49073091340923	6.31807271162915	6.65731955617462	6.86054562451283	6.92165904077248	9.36235988235523	7.5916281610364	9.78732763629915	6.17449357560915	6.90648212187957	7.01394722672626	6.914115281666	7.02864557282594	6.85000779817684	6.94406414903326	6.29539402149978	6.41070999215857	8.58880269324789	6.21009509412853	9.62782747180862	7.77326093273797	8.00738026954042	6.26174867506359	7.19327953246365	7.05421715015802	6.87388773207959	8.51415847847471	7.17279795807364	8.7838090147803	5.77155109999481	6.63561715781954	7.42122067175741
10232	7.63231728567908	10.0592550673079	8.36052682570024	9.64912795725088	9.84338528358994	12.2160394821664	4.76658919473043	11.3819001059058	10.0144267740937	6.43799098572001	4.75706055523755	5.20370422436516	11.3000040117526	5.15945035850463	5.85813361631203	5.67333913700861	9.91283357606479	8.77995208621906	4.98293248960211	8.99258970217177	5.25341158431896	5.1417728452581	11.1895099606389	5.97132092692239	10.5448758320806	4.91845475058504	5.37328585006914	7.51731163238284	11.0937312663969	5.39106351460422	9.98809062929197	9.86305585094565	4.56025066129466	6.152666022496	9.05770057704391	4.43389934875431	11.0528054678522	4.68291018798954	10.4892758005573	4.48337248451467	10.3013732151234	4.50297162765144	8.63068765593698	4.91055373340015	9.85621402100123	5.24167015795004	8.36324942870133	9.79342830497267	8.9618282676067
10233	6.46341032373135	5.76209759001175	5.26268185665204	5.44589312816097	5.29103137633779	6.59022038494605	6.31336687150873	5.41341069143508	5.66889033719524	5.84374083819949	5.48480093960973	6.29295905470077	5.87877648302099	5.72399697629242	5.7708876360683	5.69435622195306	5.44489777878304	5.57984437682925	5.70186474090192	5.49414526017572	6.4088726130306	5.19377233442919	5.30528000368837	5.587746941936	5.74499507061726	7.45003896899704	5.32431873024413	5.60350863283533	6.01167549361814	5.57062207549928	5.27043773113594	5.42670996419872	5.42299845045562	5.61740276779355	5.71614852182858	5.9713275962921	5.93811337886047	6.38728593568399	5.52861160605988	6.55343334588186	5.76412374693185	6.30935575310132	5.77605687972951	6.59625407857068	6.12086943312236	5.85593709113856	5.29848748585476	5.30099426401736	5.1180611806645
10234	5.15666665470319	5.51372021688351	5.0926699759393	4.63863429962718	5.03796884446369	5.3109572086227	5.32817298172602	5.76075526399274	5.6234897788682	5.85315314343409	5.40631896377917	5.64916510052704	5.27341982754649	5.7039446556434	5.83790326005033	5.7658391977812	5.73519041208628	6.01479149666071	5.39772324678103	5.69439915511647	4.86379578795165	4.74404364831977	5.50445891300957	5.07198238390734	6.3453071303487	5.17304417293959	6.76542931319919	6.09479643212429	5.87257615020624	5.22395973072957	6.0492672422128	6.71810863126086	5.09800520336073	5.85454802630834	4.8489975108063	5.5303597201601	5.23164365374606	5.86813866609785	6.0861079307451	5.7328629599341	4.99462968846267	5.98072914579651	5.72498982621656	5.55626899399163	5.70202838991343	6.22907122214908	5.28705108059995	6.63082029389575	5.39921016107176
10235	5.10992332604876	5.34415518888326	5.73786143382523	5.22927168654438	5.61956267640498	5.12110510597521	5.37731792590369	5.45693521753703	5.39653323612623	5.72350655368457	5.43313510723365	5.39788223552894	5.07363051090904	6.14843913509089	5.53088932481376	5.26418094153141	5.26101873211761	5.20834744290216	6.06923372245164	5.59734335429428	5.19807168091639	5.11843890025801	5.13901382037844	5.23990401664566	5.30659423785448	5.56071525997098	5.41756831767321	5.35153831752627	5.44363584139256	5.59371227981066	5.48094549265566	5.61207709455151	5.31684824286109	5.8051377460922	5.4167502438715	5.1299752851228	5.54907403231383	5.63706557215666	5.49647359192504	5.3475950215963	5.09809746650272	5.37510567876272	5.39932942369964	5.91842934582325	5.42860920559073	5.51383068193648	5.43256545262095	5.07194528807351	5.89151404863587
10236	9.24891735992647	9.4718628835829	9.14431355220865	8.80790176489843	8.9636455805743	8.61839981991436	9.0342879161164	8.87483177267741	9.51229978716769	9.22835016973666	9.15831332811393	8.93357083569283	8.36979230333634	8.97426711069417	8.9355522109979	9.46082305215767	9.07215967018772	9.63331567450105	8.89932026554266	9.0199066462031	9.89003884562766	9.02106231074617	9.44524561802734	9.52749035209955	9.46196980616084	9.59045231970799	9.2488591285685	8.98276866967088	8.98671520408588	8.90921723522662	8.91493977736083	9.03352872433845	9.26388467701453	8.897327282549	9.02055902906322	9.33269791656936	9.00301809760542	8.81522844255945	9.51689453310771	9.77199373880434	8.84507847394408	9.10900022772494	9.26902726723488	8.48312805632147	9.10120547411115	9.28732361833058	10.1320510930559	9.51652559256483	8.99019208762256
10237	10.6946996205775	9.11089597223379	9.39121776424596	8.84642823409051	9.06162899186824	9.61102937408844	8.8963037352931	9.57832239313392	8.95057227586177	9.4274479424761	9.97497994865195	8.85352864524553	9.17327012345823	9.75748669080183	9.14880525968461	9.44945784912125	9.27610095581376	8.614306296752	9.48116246251929	8.94767553437722	10.0052263991596	9.29625838991643	9.83717832730145	9.30886533216505	9.15105438377992	9.67013638609228	8.94508539835501	9.16076534927851	8.77948106361712	9.70833536427344	9.45162543749867	9.09705310823272	9.05413005346653	9.13687597577577	8.89970806403216	8.88779836814733	9.53840154116028	9.04578031309216	9.19651137445106	9.23349425381633	8.90766697083535	8.97884119322145	9.177489622739	8.61598894134464	9.56229783162384	9.14456587716049	9.08596440175948	9.42118107418136	8.98640133661562
10238	8.50000734032093	7.24046196466543	7.80182389781367	7.12323881177447	7.60836777433068	7.19067492265411	6.8259643178397	7.20246785116635	7.59093951844885	7.16646937799431	7.99542872425672	7.62694555879076	6.96151569266424	7.07069671789141	7.87651563233555	7.08895549143146	7.24331213011103	6.89307593512208	7.1100225843036	7.20934009433321	7.58207358469506	7.6748966173414	7.43527433114922	7.26097428735116	7.46554765644122	7.76734591079987	7.83028877662094	7.21126283267146	7.23545016065473	7.47516164150381	6.98745039268683	7.19798216274229	7.20112220264866	7.30564604962	7.39889880453867	7.7129704212414	7.44342521855833	7.25960350451625	7.28439526089589	7.44600078176592	7.3138868844197	7.32553670468771	7.40187479143184	6.9826813906665	7.33832427149617	6.99911116728386	7.422670189794	7.49440873093487	6.90211993472536
1024	5.26389717483059	5.57902257438108	4.96168037048904	5.17785527764891	5.25669644535614	4.95381131936315	5.04535336073447	5.83894099498823	5.23355240250611	4.689300595743	4.99918981549152	4.87792363680528	4.74825616629913	4.79379253695276	4.94494642506644	5.38089478671982	4.88847862581922	4.7719099673175	5.39723812988963	5.183611967751	5.08805149254964	5.32317562655727	5.67778522454498	4.88891937713512	5.05637044503853	6.1871892300945	5.31011202725002	5.40724591497872	5.29948366266724	5.21699286764346	5.71876164167362	5.81614055051515	5.68179250130437	5.39181846982172	4.79283318472135	5.18699657279424	5.29080295470645	5.47856628022601	4.82883565231526	4.98657286778959	4.96858983908096	4.69224086872184	5.37064818492309	4.59716095378319	4.90218919332545	4.70279293297436	5.79316086422846	5.15057049472545	5.31368160522971
10240	6.43783324322273	7.05366942933777	7.17097628829132	6.51443265376049	6.49968060281514	6.36692984122567	6.72858258252365	7.1019006448036	6.62229684804025	6.77713433858854	6.61917130264344	7.17111709030654	6.20736238504985	6.48395063705882	6.9055291891446	6.51908028103064	6.63722288217812	6.30584028466867	6.86159704060501	6.84781510556181	6.50855915830025	6.35164203423518	7.16931800768786	6.58463587046699	6.62273988254961	7.52684411040346	6.45346796156792	6.71552713797252	7.12647431018049	6.20761110949777	6.61815864582738	6.60997656068345	6.36517152770817	6.88685186346621	6.3795398884129	6.34555117269658	6.63822209331422	6.50612142752736	7.04675617285892	6.89000638484604	7.02872720644504	6.31120310785473	6.77828451635501	6.37211274838697	6.83566812247247	7.004037162937	7.89494074278191	6.48525261668699	6.61401304552366
10241	9.09584423861928	8.36251688503732	9.14926750424638	9.23915273520329	9.07762058159191	8.42772704181761	8.9666423636166	8.70506889480394	7.75405890518808	8.87543597479422	9.21597077137606	8.80337273635412	9.31543083645467	8.91058773765736	8.28356707171923	8.36479404181272	8.94452105571913	8.65201080524544	8.50928717123855	9.03544144610732	9.14130068620253	10.0483640737467	9.28506107689995	9.17888135527684	9.08861294610744	8.42587959651233	8.58760008587224	9.18792473554439	8.80456074130667	9.18531285720877	8.78687886465322	8.90943147861195	8.54315673063418	8.84002107665318	9.49378832748269	8.59483665230109	8.83736488598941	8.33083813551594	8.80808885580507	8.42348842748499	8.7815530079899	9.12945297226374	9.36367752380856	9.27603334851655	9.23238607434562	9.07442544397486	8.30696081274192	8.90650503251183	9.24271333669719
10242	5.37682331594076	5.06383689208778	4.95024835986859	5.47539866855878	4.9936088667436	5.25475997187328	5.22814633226159	5.03220371575531	5.14996963943258	5.40101558183038	5.47308895587607	5.12644225242395	5.25393883715355	5.44416684385053	5.20800038666966	5.42365541713728	5.03780166634323	5.02745612661807	5.50530660978279	5.24268910265091	5.18991883616363	4.89826068023868	4.88122111638393	4.83645085784338	4.8304833576843	5.12713645831844	5.37541120323193	5.30880905652857	5.58783467362217	5.24557808373656	4.84283786537956	5.47929581974016	4.911074317888	5.51337467401667	5.27806979752569	5.09295466327855	5.32147344197332	5.38767470797066	5.32497517445777	5.17255288592278	5.1554895489533	5.39136094515022	5.03215820290969	5.56828557235709	5.04127901225594	4.98601522432843	4.9517496116118	5.03386668188811	5.53946478453511
10243	6.79737457711505	5.59262782881725	6.08173299735996	6.12716649800556	6.19469251188724	6.319762763434	5.77304057585993	5.59811580798928	6.07993778680053	5.68465854374576	6.35211383104286	5.55146814599427	6.53573010410641	7.54371606264016	5.79182437245165	5.77337014552231	5.84685922536907	5.77744963662562	5.8272692956852	6.26412729460977	5.93358096908266	6.09241064394705	6.30759367121075	5.79686793376842	5.83555430155464	5.95838831311122	5.91196493090082	6.13374559420197	5.96952320697251	6.09385608710884	6.01177203820569	6.40683908867392	5.98713344074854	6.18081092289168	6.14261906175921	5.67688296593239	6.31568886988277	5.89968684397729	6.19492634101278	5.83532057183143	5.95119381599798	5.78767550739381	5.49302117789778	5.54150817694611	6.23585150322299	5.68403532640504	6.9973960736541	6.225239839086	5.85176209058166
10244	7.74646320322087	7.81214240969274	7.71988954882971	7.50943353025551	7.34454353790548	7.68868491875586	8.02362619019707	7.76089858426211	8.25889705927806	7.44500543240789	7.89516690329328	7.64127585237501	7.56096950508652	7.67969394725665	7.76989075687421	8.11103918760059	7.36701873011804	7.87331454594136	8.42272983283206	7.59993007848065	7.36331163009736	7.5988302244321	8.0915405051435	7.39691430107676	7.24177915303245	8.08605450994641	7.63943952411621	7.08497837786914	7.64857571139543	7.59938421176565	8.14402934113357	7.40454204411046	7.40939688005869	7.96904579990491	7.58071921440934	8.31846712090682	7.30329855647293	7.34984857008667	7.98120600180217	7.81292364958685	7.63213295535521	7.24361926903419	7.79385992081427	7.99819775589917	7.85334640395649	7.1601266354716	7.59811236614707	7.72518854711782	7.98017778112198
10245	9.10198152281807	8.5408126311346	8.7039032521146	8.74818814126296	8.24418942665861	9.11668068320851	8.7557019573976	9.23370141588908	8.97738131390784	8.72585432351181	9.31221670572028	8.90215793931021	8.73459193357737	8.67958797851865	9.98656774152177	8.69327103788576	8.22416922091683	8.30219387790324	8.7909932251561	8.48114969750987	8.72252806256156	8.58986051881032	8.77883960298607	8.49108497915193	8.28594343377785	9.42605281956006	9.13218332102369	8.29180986333973	8.60682188190197	8.80690424139837	8.62522784332199	8.22126896249674	9.51604774584383	8.62361674346528	8.82106446204862	9.05332674935105	8.77932710408048	8.81622336720986	8.78307936794599	8.90043143293546	8.51203313211427	8.88766675657444	8.97146224885917	8.25951794680026	8.95676259241213	8.11855033275852	9.00420508547125	8.55482957189047	7.89963480111497
10246	4.17064603580589	4.08257071331643	4.24223739973805	4.29598535782701	4.07316812753483	4.23370905638735	4.2856258372279	4.10891999851722	4.33966309265768	4.35635647397423	4.22376673843839	4.20174340500868	4.23707102780733	4.39748084776536	4.30084101689687	4.26337584439708	4.11323799087009	4.01770224717565	4.72988587268679	4.26443225631986	4.18523667056284	4.0985283780213	4.02268046398205	4.15859265831101	4.07038842743036	4.09175201733148	4.14392518564103	4.43793298408524	4.36868911642933	4.40017513525709	4.12146100224294	4.25321300961568	4.21764752695076	4.0920741080441	4.26962264670785	4.13269729194996	4.17187588652231	4.19953998356029	4.4886279054178	4.17877526178571	4.13652717623127	4.21463215084811	4.1304631080936	4.75010384387008	4.14126405147716	4.12700221360941	4.09079363895352	4.25057482304727	4.18086838482097
102465452	3.69587968164732	4.13417599844881	3.88270383219162	3.81455644988457	4.37117609434934	3.91367874120452	4.14172295851264	4.01183503813556	4.0537758828267	3.95390626691847	3.76677445397866	3.94561642509474	3.99409476424672	4.43063727808391	3.90468658302831	4.05178428874222	3.93903157737498	3.73902218548928	3.97047070966088	3.91459975207156	4.47818834557454	4.06035739491447	4.09977033769867	4.25084222901851	3.90043904812071	4.03800223824005	4.10896263608756	4.39160281327453	3.76286787228391	4.45446937783778	4.49056378629185	3.97766650343487	3.92138721970903	4.41537004740815	3.8923849803591	4.86301134068252	3.84947719660604	4.20964791367507	4.41633480591236	3.5224484869548	4.27338166306422	3.63511603675845	4.02294617258156	4.14156443531247	3.77810214748256	4.2197872816488	4.04431830556585	4.38864857556492	3.88106006085473
10247	6.82663987096249	6.61705374518476	6.14747456028866	6.97662606005342	5.98375607156544	7.28080560197511	6.76777694352908	6.60218319592665	6.82020096344996	7.00844998674679	7.70616484707237	5.94304340061512	6.66663313161466	6.78431658204735	6.09665343303135	7.43870546671395	6.35029085046809	6.57902501770738	8.04201230900228	7.30071800691137	8.02477686688931	6.0515360946543	7.71941791487093	7.13798044465811	6.75570543996265	6.83627402551892	5.8655419887926	6.47467181943137	6.81252767988426	6.48827449150686	7.14583023425002	6.98404754895884	7.05009722088431	6.72830264606388	6.88994727336398	6.15373570292909	5.91393540821461	6.18027264023407	6.65633631332189	7.22308194847005	7.14976562091277	7.16526266501277	5.99071907367978	6.08412219552695	7.12805159029305	6.44956642441367	7.61622087949499	6.62498554594104	6.52243233790301
10248	8.11054836771624	8.51003975080898	7.76855231631597	8.33457152793955	8.31263985376137	8.34838131943234	8.84952804759543	8.59317419620505	10.5924849709315	8.17531079127076	9.08859566342662	8.3648227128501	8.52919177124519	7.89712963816955	9.21354714462843	8.55117549572487	8.31197109288844	8.17415925058665	8.99556939208939	7.87285676802191	8.44823561760854	7.96015353080142	8.71855165896027	7.86728114635003	7.72311455821622	9.39060172588885	9.02605934841743	7.64619604423116	8.16633997906874	8.68245059693763	8.56529267325108	8.28234998759985	9.29735392155064	8.48438918678971	7.5779504501124	8.61873415143615	8.14033420241031	8.36004593942259	8.2975536749001	8.29365867949432	8.20392615525222	7.86180135876048	8.17485608559739	7.71275551325058	8.85157658384112	7.73149324197037	8.73172061444126	8.78527516471696	8.25673069846559
10249	5.37221280303183	5.30067962789821	5.22182551641521	5.25935010771569	5.187128122165	5.13134722019901	5.45395376315994	4.94189459629628	5.5084622632542	5.22152342036863	5.42059425648567	5.21255790423895	5.47588492642192	5.28141070899746	5.29624998208348	5.3933999646327	5.21427153885478	5.03654859265079	5.42483713410723	5.30898689934495	4.98441047024054	5.18466654803226	5.06934860044866	5.08615472906772	5.01520824708396	5.24918575461157	5.32106046558137	5.35030275062972	5.43174976400337	5.53861497305798	5.10152277903578	5.64371482261686	5.29277488307472	5.33818737739796	5.42558477812001	5.24396976571412	5.36219923150118	5.38180864754642	5.39672141287526	5.33296996993859	5.26335597109494	5.30669513824724	5.14265167104445	5.18970105998144	5.07900302968455	4.9019299322904	5.04091852305667	5.09116473976807	5.26142534769629
1025	6.97782388798023	7.02335838321458	7.02620757222413	6.78726670438173	7.20420591390942	6.95152928753137	6.23916241767008	6.72310408142387	6.33337207425991	6.89126110144996	6.61397693638813	7.00049361587696	7.15352056353577	6.73379977457129	6.69103797767665	6.86385365506066	6.68393269975208	6.89435482561012	6.79557492437618	6.43878828043256	6.79436495416587	7.3827971817289	6.96751158654049	7.11137903429158	7.17422641701541	6.81059212838064	6.51481633074529	5.74436371555461	6.32189320838561	7.28554856807865	6.83677443296038	6.36104914162462	6.74088676161086	6.53769836382715	7.29553434537255	7.56169681679408	6.86487133094516	6.56578974084485	6.81782365203496	6.89304694893228	7.2427707718715	6.76555422652375	7.79795541356483	6.68757728417593	7.1409238359031	6.68165531882919	7.26144392224013	6.78821711109537	6.14932861818565
10250	9.58695256956208	9.31690131726485	9.83436432154434	9.23322147787811	9.63189487902431	9.30867986138923	9.71885555794923	9.48638039857117	9.93065149121388	9.87630188007258	9.57733206857736	9.91940332475215	10.1935846949512	9.36554738136499	9.86009676811089	9.80024625057501	9.29967428776386	9.79899533150603	9.12419747398037	9.70081231126405	9.77880684600286	9.28030949831852	9.72247979543017	9.71409976125903	10.1646978577886	9.93041938943222	9.83748821668481	9.98520681452641	9.85386298563251	9.37545379376537	9.66099469671001	9.66210464453175	9.28766195317766	9.63147311692379	10.3724142279285	9.67550282713986	9.80556392801871	9.71880927470811	10.1129841928983	10.1810129104383	9.33217657760578	9.8552023666018	9.5530280013035	9.6215094665034	9.82123138241957	9.95610825556786	10.0391810833187	9.534686519975	9.77066958945539
10252	8.68764896853372	8.8863997377369	8.4510747956809	8.89530460593464	10.0722650393838	8.36495524194613	9.1950804586426	8.77766992349143	7.90225977438606	8.61684014887632	7.6540498406693	8.13271686208831	10.3393540906788	8.8509444078456	8.29689359132691	7.6849978315607	8.90211702977403	9.44528096516751	7.66148472580379	9.02882891982314	7.99865366117806	9.17654906389975	9.25717145350154	9.18523974191438	9.04653435225437	8.02135017575889	8.11083304444732	9.63884378587547	9.06365847923844	8.58727006596454	9.53273645563429	9.40117588531449	8.65680603639845	9.06681353694268	9.37599485233904	8.34745470593613	8.7697002078097	7.7484726204864	8.71711940728169	7.51884412133789	8.49962797948902	8.29855456081947	9.32682586974787	9.20797287659563	8.52235393224952	8.1962026796821	7.53459389689646	9.1786765293248	9.00628440753527
10253	6.68839589769268	7.68380242453292	7.28769341962113	7.75995565798649	8.55035372571078	7.27733188749917	8.22574702913083	7.03765930229447	7.94957432053652	7.62211222732973	6.63467692990354	7.20485036664095	8.57776008929586	6.75794250142933	7.65614351504061	6.79003182667774	7.82384822517516	7.49893959414285	7.43897355253974	7.65998440458041	5.76051365236464	8.08072696965095	7.57920364035545	8.21345126658509	7.89790592673288	7.64403571885511	6.86374029510579	8.18939348900462	8.16320531499021	7.51758695832328	8.58867972768676	7.46872380655636	5.85587089183523	7.16202065586618	7.89882683756073	7.87213798527048	7.3717661146464	7.73704444916817	6.89300085275538	6.66964280818049	7.07659673598835	8.06125523892756	8.29183206913267	7.91820234486167	8.45575783194796	8.29197711038934	5.92346006348625	8.53016685880009	7.36298193678904
10254	5.57270265666336	5.85838119481544	5.74426411113964	5.79528899306778	5.46282160183423	5.95269271981377	5.56384628348309	5.59525850689274	6.54383447694924	5.39988076740566	5.85850765266246	5.44492905725966	5.76204353481765	5.65999445179003	5.47671464295015	5.48386977266355	5.4632547320229	6.0241907942225	5.80809659299066	5.62016356558349	5.75057004504615	5.65030634655736	5.87524371350547	5.60642107702538	5.47617229321326	5.82766516322338	5.64315518130635	5.45912717407098	5.56346027349559	5.55737359148389	5.67267168977189	5.30254475511845	6.15235323909939	5.78946711966511	5.75969050767331	5.56336407504401	5.49283221365515	5.52383978550347	5.67246386127812	5.62780954819643	5.39620985565134	5.43703003049077	5.63159584659828	5.36696116194535	5.47113777993193	5.45654338347314	6.94058034632174	5.77866264079687	5.41349642466711
10255	5.13274153676972	4.48146665834941	4.85648131749242	4.81713848393975	4.71402815038431	4.77284640258468	4.83989472869068	4.57769966231503	5.37558461551971	5.07002448607643	4.93468583119934	5.00395983540419	4.95222176132774	5.49109285043064	5.2277098856634	4.7970692702517	4.83279518974699	4.62780737128622	5.20065042858204	4.80643367646246	4.55755920903057	4.65275723827072	4.57965195837634	4.83196356371179	4.61926640155408	4.79254723218636	5.25528892909393	4.83662080243958	4.78237914785406	4.91944570163915	4.51245227998047	5.07003097993142	4.94717917934185	4.9956639223452	5.35228795773231	4.92906763509681	5.08389758128822	4.92665669677293	5.06846809523014	5.10332328783076	4.82312028485191	4.89362281870659	4.72161143590219	5.50632184072541	4.80018224424815	4.78277117294399	4.7359191126791	4.60967459712713	4.7234580318126
10256	6.45674938922303	6.90272458353564	6.60363602282033	6.86379530525328	6.98749523608176	6.94242029381353	7.40153197811002	6.97034328959206	6.94036377913578	6.73624235477921	6.5599293303367	7.55866987180436	7.28912224143545	6.75312987579007	6.61147082875149	6.93078623912142	6.63666443830662	6.61896597067755	6.77195431879598	6.74487787210684	6.85053750113938	6.89588766373644	7.4817326300046	7.57511089856246	7.53250094238028	6.93605036591537	6.52024919656336	7.32090262765804	7.1091835807296	6.49290394451452	6.78364666258481	6.73350392151969	6.5090995198863	6.78275118270914	7.8308242563107	7.28673898885027	6.80347041108288	7.01547590423826	6.86802730805279	7.25601733100569	6.51040736280894	7.60718267714186	6.54544045635398	7.11060597224661	7.4148128486538	7.18680908307424	7.9031605634742	7.05691308046022	6.56663200800967
10257	6.35969926162462	5.85865873686037	6.30600174904321	5.72213494037783	6.04275676747001	7.80126663445319	8.6350573095368	5.97794990978763	5.94537038401875	5.81838451619102	5.89096350565013	6.12786247853143	7.19143699604233	7.13627024553098	5.95751502006063	6.55912924184546	5.87210690348249	5.83345352789275	6.29868796966826	7.70847427927047	5.98527274495705	6.89249958882037	6.73101247786621	6.16208331911151	6.75962100603522	6.58675814091928	5.80868682350809	6.23549109808455	6.03650802730243	6.68833251193659	5.94786964011575	5.90406440782294	5.878612869617	7.43324691447173	5.80720413772039	5.62783856400077	6.05426733843129	6.77093451548088	5.41226265801666	6.65990477320114	5.80134530038515	6.57606986691729	8.41262124876132	6.05832923604633	6.43077309139223	5.75053282852176	6.9362394073101	6.48089056357813	5.61578791235018
1026	9.65242553963093	9.69070157854975	9.33530769820764	9.65802774465244	9.80414415103979	8.49513186689732	7.71153045759728	9.74503945309859	9.38254870412839	9.54185291960825	8.1828931663192	8.88712963329659	8.62115562028612	9.68655502844788	9.19646687825696	8.68202310525114	9.43601341525655	10.3098623034933	8.48361146180413	9.31324550570384	8.5809913509094	8.17175713295882	9.49392632992875	10.1467175749251	9.06935664089047	7.91988280989989	9.54298996030869	9.20867246611074	9.11894373119169	8.9094628893437	9.06590169895187	8.91540948186249	8.55829536822083	7.89523867748366	9.38838587529697	8.41929312619899	9.68506710253437	9.27837417280568	9.32999028325182	9.49801020960875	9.79118549519799	8.2997025286662	9.39745358960972	9.30346105426018	9.15747768027358	9.94545899826754	7.54047702845427	8.51621464159136	9.29556956772826
10260	4.43925220781695	5.0998744148512	4.51496173034137	4.64125872323542	4.58750576896478	4.56009178614215	4.34112759672813	4.59290071468127	4.1904569357667	4.76799838758243	4.13196549628486	4.29892258646655	4.38658415334825	4.86030213146634	4.18390348658321	4.60204054503774	4.74081874425307	4.17334461989385	4.85177531124809	4.59125179542911	4.5741384708483	4.49127091142138	4.40830709221019	4.77827464660883	4.3097986841188	4.41647300251086	4.27940382823962	4.47849779188107	4.5042351518998	4.44558766466067	4.64982269565729	4.20937911806741	4.23611984426298	4.18983940012338	4.36809936647952	4.79449778982606	4.50995181749378	4.27360395447692	4.27550662753326	4.43183087942661	4.4848439911543	4.16961959896314	4.06586703675935	4.24662042165088	4.25720692908809	5.06712241756788	4.59402480127629	4.79083912879519	5.10713887522528
10261	5.04100579779264	7.4465379301917	6.89306251830441	5.0658028861205	5.50075070575154	5.39679325960711	5.31734633917209	7.4217697808333	5.32390038910987	5.71802489911973	6.27476831111716	6.96449409351877	5.28687724747173	5.80895573406574	6.06800868279517	6.04361589805518	6.99932707296099	5.04574630180437	5.34576449597545	6.25735501740435	5.614358597915	5.45248669430002	5.10682382932861	5.87870335212758	6.14408046945339	5.21450334284257	6.22050272501529	6.7344121954855	6.23429523961807	5.10192353909217	5.60035073964134	5.71500743286835	5.06589442569796	6.80619523120901	6.36960783146132	5.51297650581604	5.8197721995616	5.72265540076901	6.20669357911643	5.22795265320141	6.49386150092389	6.00226936059779	5.65594531761428	6.04140127842228	5.67438938132528	6.86141762652834	5.0743520922129	5.67785880742175	6.1248778147702
10262	9.11075468508115	7.84329017857749	8.5587428933808	9.00144746358707	8.23132437950652	9.22791626247272	8.31910712739468	8.3626253433934	8.64658553462682	8.04616853479605	8.94033588487269	9.06142237375165	9.01745323248724	7.81783084895034	8.52196152654169	7.71705837820686	8.87833536554808	8.47365077590719	8.01062093849989	8.02771715425889	9.8682594726776	8.42261464232597	8.94028032239326	8.30190698143527	8.37462632180927	8.77821994256856	8.9999286747507	8.12778391109032	7.93974946886502	7.64346220272243	8.85201720711696	7.76197488123209	8.25470714552826	8.00315000291321	8.49429414286003	8.523656568937	8.62747397139997	9.02649019268548	8.2887223611635	8.81138838669205	8.85112233976459	8.61877819735404	7.63216517726366	7.58088382077072	8.8436861730499	7.97230098391468	9.6405574886499	8.14945349789103	7.48607243051228
10263	8.5420618900286	8.89011966152163	8.51703626148601	7.88840536711265	7.9231476567855	10.2296132156047	7.97671991168255	9.10562322005195	8.65421118382258	8.23838586844646	8.10098974864169	9.10295445179865	8.33890222503814	9.00640610100018	8.84917286181655	7.94529780027784	8.13583270306795	8.31912102708747	8.31643943506412	7.99210635424387	7.94798941117643	8.12864870257161	9.86220433680756	8.54067664990655	8.3545646298039	7.99175172552861	8.04194076282665	7.87896968095563	7.88442423289445	9.30701430528111	7.84140999180601	9.32667661941693	6.93758801208856	8.2983711465888	7.93829178816736	7.85172737254593	9.51749923740848	8.44336758851254	8.12230037995176	7.70467286948328	7.84223563227847	8.1539055196092	8.51709592698945	8.3998472791133	9.24390478682353	7.9336335054721	9.42346563730054	7.33260718049648	8.06185106686863
10265	8.78063688849911	6.93065352628919	7.16718346959767	7.9999706784632	7.68696110569919	9.74905999050325	7.91637780546753	6.98072677071404	6.43452913378214	6.72944292583966	6.1968178993003	9.14991265055861	8.09313010365657	7.84149162014416	7.2779210739301	8.64418711212073	6.7932207218869	5.43144115691129	6.02703114862912	7.77582480576439	5.93957563656413	6.42718945421992	8.68296984358232	8.03639398899572	7.78174147167629	6.12652094443351	6.86235282686486	7.46327857649381	7.15164913385424	8.29984469890656	5.4842908357076	7.15283536189041	5.14103216214273	7.07243480243501	7.29386980476453	9.17192820260593	7.66523664746813	5.89641766026053	5.99064028040288	6.59585652973726	7.80419366766966	7.14287585513932	7.6562024828797	6.8109258160595	8.95607640052199	5.77379168919481	8.74727302310389	7.39591766432904	6.07874437371759
10266	6.470636725365	6.17611314887769	6.8749302842793	7.06033284108567	5.74083322106545	7.00723151547437	6.85870597423978	6.89747720551701	6.43860172306982	6.62967983541821	6.09449268472997	6.7677003958368	6.98116246087849	6.87890601106541	6.96336308744766	6.22322026254217	7.16375118383274	6.33143241625017	6.36652870754141	6.83766517718127	5.95147530805011	6.45366223455274	6.45749068457051	5.9993536523223	6.34069574175379	6.55934648574689	6.99132310737072	6.73415001788253	6.93735359702551	6.92233193298921	6.6405311828368	6.60589515082277	6.2863934751714	6.91487561144235	6.49720507624761	6.26707640879814	6.74270818808583	6.680752422824	6.54907967142582	6.51229051582953	6.69491933918477	6.51465990722525	6.84326211305501	6.80325269137721	6.58930362721623	6.79226008560649	5.95980282153736	6.29846489245936	6.8917361558703
10267	7.54035020826873	7.80078516492432	7.01623356544034	6.82944281442079	8.12443833979295	9.07311168634049	7.44598094194314	8.43527980835518	7.42783356960332	8.30866256267102	9.17854441679169	7.53430003107243	7.92532410068707	8.14287402969832	7.76878619922195	9.42265025854409	6.96877362149841	8.01864324429825	8.65803558952458	7.41225312849626	6.57329223423544	6.48051345167985	6.83895559612239	8.60578876037403	8.85807534804892	6.39669639069387	7.10104735824019	7.96122375053949	8.00741226281817	7.40429704145033	7.09514110517039	7.77855167776721	6.23116214643196	9.15040306789497	8.30248714154622	7.25595373305324	8.85879614704776	6.87533188602563	7.11984612775727	6.39601059995621	6.40054139903689	8.82834002748907	7.24346463520992	8.08182094511999	8.59951757845916	8.29490543075988	9.32686317884394	7.60229991438756	7.64991989992454
10268	7.12472130588554	7.66613500283168	8.20897190473787	7.58520994651195	7.64993215831875	7.71336754509031	8.00797398297108	7.41874557097993	7.19281002227958	7.30284095949581	7.11748342243028	7.39364025477145	7.46106465141671	6.74430021077934	7.74199531664368	6.2135849718461	8.17291392227154	7.03397117934942	7.09676326417841	7.64093467534937	6.78359530841996	7.41728774578148	6.93937744954211	6.7127842778429	6.3962053802967	6.80013814242668	7.8127815783104	7.5565057555588	7.6604762955083	8.15128057819592	6.78947271747445	7.64323630621879	6.85334118755645	7.8785057102481	7.68696853874143	7.52240781284965	7.59335630554008	7.54766860963378	7.78455485770838	6.81444789333029	7.11537285888843	7.11784528909626	7.48235324175046	7.64831204274381	6.97813877017387	7.55761056813483	6.84318004175644	6.23221581219147	7.11814688843413
10269	8.96878980802266	9.20778213321772	8.86325492165749	9.77733935948901	9.08384836120506	8.71284802546073	9.66373603311212	9.44965701419393	9.09073602585985	9.31835258215946	9.16281737537648	8.61661800751012	10.1999676567147	9.23703963876723	9.26940643285221	9.4374813868301	9.61924897391885	10.0825980116869	9.06179792050234	9.53456603881285	10.0641117182457	10.1396189919929	10.0061071541158	9.81251681265832	9.8201130233463	8.80844736551683	8.54047110692325	9.45108976227031	8.95641593519814	9.26791908155959	9.43045613658997	8.96461481645317	11.2761792662502	9.23049035017532	10.1870232209101	9.44353485734773	9.29979324510424	9.75093049055675	9.1520948314744	9.61591565026926	9.85711655040051	9.73031440279381	9.32118229821502	9.24498941839702	9.01174981870099	9.37982958100118	9.32173686751681	9.18146185850972	9.53176188102354
1027	8.72763154990804	8.71491155293	9.42235727162004	8.30106245284897	9.26078686402043	9.57692914428072	9.23567027630802	8.37187185313952	9.81380461124206	8.71843606839996	8.42524160761587	8.2374514960604	8.99794525400428	9.49177545125057	8.32258928179713	9.05324073293427	9.58475768399509	8.67741454144343	7.91954786674272	9.48403978207093	9.02841429170672	8.8362474848816	7.69998324429142	8.72976630686464	9.00256860348648	9.27538024119773	10.32749608286	8.6763882829537	9.47069686791525	8.79293588600825	9.47325547789753	9.31546080426258	8.9328476796185	9.4802769626061	8.06186396746419	8.68295228966532	8.68855311091522	9.4452122981812	8.95945208713898	8.93989119062551	8.9926302396744	8.85191768042546	9.80204531368587	8.48024065332313	8.7950036406942	8.95151531247506	8.02185779255659	9.29049854752325	9.50609195513339
10270	7.20346920624766	7.37237588104017	7.2853759871312	7.71169438329793	7.31045282354146	6.9734531168129	8.03795897813343	7.33449190794036	7.7019105968541	7.42660996188521	7.26508593461948	7.02580176745366	7.21939045111207	7.4467379541509	7.23179178707471	7.54194285634416	7.11496938554211	7.59974650644261	7.76553288201418	7.40142340281536	7.44057839507274	6.87563798354155	7.2139082651928	7.46882837558522	7.36926253860396	7.42358517996198	7.39625919577389	7.30770139021463	7.29282108618123	7.59140153938089	7.16741917005594	7.91901704202828	7.32673763065742	7.57574702997322	7.599372863025	7.28105924814547	7.17815671803739	7.26919412506124	7.01885066504636	7.29440230600069	7.31631038509918	7.24773795230787	7.46523175225008	7.81171077884442	7.1872351788554	7.56814841405564	7.33909090128797	7.25973096943865	7.56430138431082
10272	6.58352055566354	6.96435778295996	6.89811121453982	6.89637138929148	6.86080007313174	6.1606251072375	7.01953434565215	7.46989366588249	6.49122190015084	7.34894218833081	7.18745104283005	6.77767563642299	6.59319983587143	7.50603550697878	7.99749847713344	6.76228455602045	7.80342272668443	8.23658188347602	6.65015418316324	7.02845500191144	6.46063954942572	6.20532096937104	6.50269420195811	6.68485855850776	7.65883661587789	6.21837401608509	6.9255063969078	7.07410081977086	7.36352286377264	7.08603602198176	6.67448507433681	7.46568125356431	6.63188694529076	6.67148219847783	7.59633353653296	6.94942362824925	8.19376200570552	7.09361601721519	6.89560334063217	6.85208532363056	6.6330157173831	6.46963468082321	6.88648928852855	7.56930228230729	6.95520646075358	7.6924930793761	6.96752924236699	7.46075287744969	6.75419382763942
102724368	5.97227732956404	5.67579544451189	6.60803821073935	6.84972894402169	6.25658398852214	6.34812823067416	6.26164168472054	5.97735915161081	6.87036328784683	6.40980823141111	6.88926021031425	6.62555595938212	6.59898290392474	7.23874257893787	6.67413886578121	6.48014730115753	6.00471993409006	7.15498904582837	6.54205248052883	6.65154730334777	6.02763294599122	6.56188492656757	6.17516273280838	6.24601856408664	6.51524926753024	6.24590794452285	6.74413536185361	6.00079366986496	6.26511887149429	6.7207724384497	6.06426365436978	6.54472223835342	6.22583613077438	6.78791175803147	6.16158246463498	6.22377882717905	6.80256199824771	6.57993565703072	7.14972665372164	6.32849959159225	6.43838324643138	6.8623983900874	6.07385081957645	7.0684890022801	6.62791888900504	6.62299551454123	6.54327676117963	6.07074234498499	6.82176454169699
10273	9.51210443150436	9.39036829508363	9.35382341799209	9.53027171677383	9.67918019752713	9.5391078324475	10.0363143569004	10.1511601216875	8.93302308575455	9.20934349916083	9.44246797699584	10.1700007860535	10.3768053105886	9.32382583130472	9.64773038773323	9.4168089809225	9.39839573172131	9.28795610092473	9.39430024717701	9.20416263541428	9.73219829587828	9.34645699904016	9.34264037064817	9.87178234984687	9.6205477683609	9.37966872871262	8.95844980568595	9.59592739198471	9.62988677092441	9.34975374385212	9.89832525149568	9.24070765637763	9.26040002758516	9.32147786629289	9.74171673352694	10.0777995485855	9.93753123260148	9.8932766043909	9.02002164430893	9.41462258759216	9.51626854112495	9.67896862120771	9.33713464799153	9.68065754359625	9.69162993484783	9.43482566732167	8.89001784432725	9.23698943427979	9.22220322056549
10274	6.17250604027068	6.78301144147373	6.75616946433676	6.03588972521706	6.45099602943572	6.66313589963695	6.39897999098764	6.11350030099376	6.38611165906406	6.4543919514383	5.44154592972475	5.73699596461494	5.80025027982936	6.77187246107845	6.02444466553315	6.45951583905701	6.62759442806321	7.26696180987821	6.19748260213762	6.24894496903572	6.64022481528525	6.74623263771949	7.17106924200831	6.51377769920929	6.42726747101428	6.16627579697848	5.84887090170849	6.31891389823182	6.27931048293471	6.50965798388385	6.62362859831233	6.56221172209446	6.17078567394645	6.52442892629837	6.00464614312922	6.24293681055519	6.22040718502943	6.54225531333446	7.13157738838665	6.21306940042725	6.50608322829062	6.0524222159749	6.83063996410792	5.58149448462595	6.01837157170206	6.7307531908369	6.94398165402174	6.57321179463888	7.02572024287859
10276	7.84885923250832	10.0728971465327	8.63952186519748	9.44689594893575	10.9463610376441	8.68135257462677	8.07055875617978	9.03668611571111	9.69936741369305	10.5280380730573	8.71699391920796	8.60884698320403	9.10474710377724	8.30607794917625	8.46522163295999	8.35736964771974	9.82486036591293	9.26045756482048	7.38330505766669	8.78324202082601	10.5466350059906	9.42444134891254	9.46982570791331	10.3952635965258	9.10227971362253	7.32029468102286	8.17864368553166	8.69149858585043	9.02772269518608	8.65520550217961	10.0470490204788	9.35740436960353	9.09070409423126	7.97450497145603	8.57002439946772	8.77835914532054	7.75401465899659	8.67910904500797	9.75854244874496	9.37225266010067	7.93452657328057	8.65479277949184	9.14493771109816	7.99129175761733	9.94448732331869	10.1304235141748	8.69249317629498	9.67208649856715	7.87788347002148
10277	6.87722059073303	6.89867616961896	6.71661969291452	6.24207704760587	7.13985615002754	6.36515019503455	6.26347024496113	6.43272545183902	6.96713715640668	6.72715756056662	6.39109319141421	6.79704717623672	7.19002344794877	6.31200198838897	6.41444162710082	6.84004790115769	6.42029410298896	6.8418428779975	6.77566117398033	6.56808379869107	6.58497113037537	7.14342436391572	6.35265105121849	6.40670338832778	7.01707495251774	7.6560146222569	6.73148608397679	6.52650391330011	6.54021167099331	6.88581713597053	6.49062154539167	6.31042706280778	6.66088817680609	6.49810409956567	6.85210679924183	7.1983653993446	6.87878688814476	6.59441800051179	6.85746175942368	7.66355512776653	6.16616859558502	7.01164893358192	6.84112184743075	6.44251988201157	6.72578881880561	6.31773967758681	7.02500200073527	7.00160120419547	6.47621902064087
10278	6.71203091312989	7.58237521881173	7.15214718087236	6.2386758050369	6.78337483711188	7.68874035602006	7.73284213770754	6.7419370035793	7.71776510464371	6.15446954192844	6.01416640465129	7.76982146993924	7.74627559751169	6.73560503234146	7.54936769950579	6.73242121761021	7.09205033408649	6.51490093651099	6.12473825723624	6.59230658190638	5.98734299436059	6.47849723309028	5.81548565567391	6.04706036078671	6.21248021758442	7.8621503823576	7.85182562883747	7.00037042268122	6.32482796990305	6.51495463193709	7.84708804021926	6.06465217811019	5.80381279634966	6.79149948650431	6.94102932985366	7.45264879913224	5.97666202677342	7.60822390717675	6.9645704789165	8.16287861167014	6.09198628609427	6.51113963438226	7.45988507167067	6.7440587488184	6.35099016396804	5.81932828213996	6.47024301458125	6.94828699993667	6.04632740368298
10279	6.21190591646038	5.80925143292328	5.80434947425444	7.65721310969182	6.2350376247524	7.22665806526145	7.00687078989928	7.25414056510329	5.94615794064523	6.4797939495467	5.59192200089831	6.57778781026969	7.76312192193727	6.35299150602605	6.15339620444523	6.01713751064368	6.41000683554286	5.48233237226401	5.87310594553078	6.65991355827864	5.84742437743973	7.27236502314019	8.03868191034485	7.12717688487235	6.77467391373648	6.68085292475708	6.69412616960156	7.17967206499463	6.29157507668209	6.86632929975124	6.37171355025466	7.64266523364158	7.79206465659757	6.51691075203001	8.35309391598081	6.73429061672279	6.88959229987897	5.70062593677611	6.80793274296893	6.6739130470089	7.12681925221643	6.69574182209183	5.85416164906463	6.2952184393031	7.37590182081058	6.7159364989007	6.19983591799711	7.07058704020825	6.36107228801019
1028	8.36909789119296	7.25106894255154	6.61443049087297	6.95980538401333	7.40436000172601	6.66597631445744	7.51322377484529	7.04753731639758	7.20180220635329	7.12951934061375	6.8012681319923	7.55557208120394	7.30214251242556	7.18393395251353	7.55259254029211	6.41745572439499	7.82339484051624	7.46643971084095	7.37187933707337	7.65744510172174	6.53403402742781	6.68148453831747	6.40853066921047	6.73076029935299	7.88388239797663	7.30290555866189	8.93446722235398	7.07564902843808	7.21298966781737	7.75513203911095	8.03114321262137	7.34371100545401	7.54987286991301	7.45507099157818	7.32031940344209	6.9953743694061	7.86428146861273	6.7902979248533	8.43299576841684	6.41068056944455	6.48586151279506	7.11828387051671	8.22158209868514	7.75867168044359	6.85474897230626	6.59662914515717	6.3363656312421	7.84469272888134	7.07752762025702
10280	7.38804565702963	7.44907365129798	7.14311683079245	7.34049241060739	7.48363607948117	7.54255636734733	7.72780883817501	7.49361866922363	7.53848148994557	8.01228734439946	8.31548829165159	7.27488981921313	7.37936256640994	7.23382497203924	7.79587792962048	7.1920461100101	7.28190299181782	7.76129198431173	9.09469753432828	7.31093588662659	7.61645893945975	7.58861519408952	7.57963830917204	7.39708605375721	7.1987037517126	7.91974809666515	7.30360977430292	7.08321832107926	7.11766201999117	7.44714428160969	8.1675232983594	7.43714345484742	7.86748873819366	7.39898342242972	7.11814248976563	8.31240165822026	7.93262896182752	7.53440991367295	7.20705859367865	7.67637914407861	7.39737890819984	6.98566482557419	7.6670834032718	7.30441120570334	8.24086337022351	7.59783075204591	6.8085315218306	7.87184932400565	6.73332128125103
10281	5.8322661474246	5.83522702522484	5.81807802227322	5.83840861724391	5.43486406433389	5.69478885808945	6.04787845842256	5.33435316458783	5.70597862184554	6.00092785139141	6.25271520808212	5.74614008012144	5.84919683850114	5.72908040304368	5.92392918006189	5.9041064772433	5.89804534868871	5.53425648492337	6.16836604403679	5.79617731037579	5.33674170120514	5.47446231370847	5.23543890149855	6.13241457806097	5.68297899593711	5.94135206776596	5.89375369187789	5.89136345510175	6.05157117954112	6.08060479094333	5.76129250100316	5.77388046141684	5.85551653050829	6.00672446853545	5.98226954809047	5.58267621137253	5.92901719721535	5.88170798442826	5.93618754158449	5.71561828088428	5.54060212510996	5.49571643353587	5.7258633574072	6.08113282105107	5.77675518938046	5.23353370978955	5.68651209945162	5.89312606405591	6.1486685297523
10282	7.60199054548236	6.6619445643004	7.54760881969013	7.53932149049825	8.54680143263472	7.71606304029052	7.94435821975168	7.91697024134958	8.39866444409247	8.31374720198369	7.54291070985857	7.25177396025794	7.42359534384498	8.18692992737481	8.02616493230797	7.60293000644173	7.63959735722373	7.790676132008	7.31551411409299	8.34489901118075	8.36487269595745	7.63107312045047	8.60420187591997	9.94919568833611	7.45785755061855	8.68886973959891	7.01358446707009	7.75467712195308	7.62496998197488	7.62334172245926	8.53661594497536	7.64619838869907	8.13891581219839	8.53764801104308	7.26272584251452	9.0725504946723	7.26929394898671	7.0560102604768	8.18214319260714	8.95378047049406	7.06888428695802	9.10080350359363	7.14388255598242	7.07063454301032	8.57393624639318	8.867124483319	7.20788141683172	7.86896673681688	7.95629868389228
10284	7.52197620160711	7.35880589602754	7.29533516022686	8.07483613138198	7.47931357269006	7.33719057234365	7.38969942941211	7.66835237259593	7.45963684477713	7.35747743091478	7.35835427126656	7.50422131136717	6.90409952851469	7.6043790076623	7.18003029693478	7.55552209812718	7.31857649785776	7.28694450262617	7.53517812073814	7.88973395892079	7.39936050712243	7.64323322756153	8.2868055207912	7.23545495248301	7.81501756160243	7.3791450211545	8.00663942438447	7.72179460566285	7.55637754244751	7.61017108400473	7.33043479633277	7.32864532075571	6.87235408558194	7.43642018867902	7.78712563758139	7.24496481969905	7.54494661322214	7.66940105660487	7.23518677544451	7.5101295060934	8.15033895165092	7.55141337436623	7.88120809598878	7.90071412517589	7.75774424703535	7.53156502360458	7.34832905175477	6.95354426959417	7.49067086339324
10285	7.78983994884149	8.46647242249495	8.19950659579739	7.79187475158214	8.52134863900744	7.87241837562053	8.16455910529355	8.11206971758981	8.84789221647625	8.4581536621162	8.4442637430333	7.76130287411257	8.09442846048793	7.5029333911698	7.97750643525545	8.17768948596981	8.34146722900771	8.64210361151194	7.89352436554624	8.22464775597438	8.59338048791402	8.57373639236851	9.01061553001773	8.14630880399004	7.86568992799239	9.28662816475116	7.98458309184025	7.92518857272693	7.87481850875877	8.46428460227193	8.56353359304414	8.66836900694504	8.58752570613606	8.29774002593712	7.56736394223797	8.77255317513558	7.96540949205421	7.94662736254954	8.24287584959025	7.7507614670591	7.55651999893694	7.92286845592807	8.74697819305022	7.42525231365201	8.3263033650747	8.2471947577944	9.02323149153715	8.72941573776935	8.44692809332309
10286	7.90414737994368	8.31806823560779	7.85336569143274	7.63865725712274	8.05191931806015	7.84562473191882	8.11073975308026	7.50948775190974	8.66352901930266	8.22903201391738	8.24426246672265	7.9073699739007	6.80329318145605	7.71742307182756	7.27072024480376	8.130376342139	7.82434309428792	8.43596061951522	7.55856492100131	7.96998857305978	8.48462380879075	7.96361180069261	7.65440993978968	8.44254132963243	7.85491018845925	8.12484762025639	8.02529269314438	8.28428402718237	8.09582081987536	7.67975812261455	8.93518537798741	7.3124371964377	7.78214108549903	7.50769701318695	8.70005178407272	8.14775120726145	7.34896117189362	7.90156386950027	7.66413679908887	7.96006654299488	8.89931675021354	7.68320937630124	7.66557817193901	7.37179086340521	7.71068200488853	8.25899145549129	8.270882678815	7.71452095820758	7.94787748004041
10287	7.83266659182677	8.22781839027438	8.22531963331531	7.34488153611252	7.8239611950038	7.27653894658236	7.87605477161867	8.05792335969265	8.23611998291008	8.13171097377088	8.40663840940888	8.19502786147121	7.55903801621499	7.87340407890135	8.41049579493	8.08677249588767	7.55953773005134	8.41354437800598	7.77937745997022	7.96919448826128	8.04973612817238	7.74233151863674	7.60967988865917	8.01074920634963	8.07406976964409	8.74919351322768	8.1370132122311	7.63119694480563	8.24914073224679	7.12354611138686	7.98792988010288	8.23918713105768	8.54617847322098	8.26182415273944	7.55148220637295	7.72702099315687	7.8559909773773	7.58261970511373	7.78370665952747	7.76461748968289	7.54428687368446	7.99929246755794	8.18775517545772	8.6528541790096	7.41684754687607	8.02812421795935	7.17116540918505	7.74289118603528	8.34284197999059
10288	4.75652321268934	5.75314605122577	6.38700398257936	4.70212824060092	4.84423350927619	4.65214584372067	4.81610455890864	5.45755276374763	5.14303555193607	5.42329597093397	5.5000137770811	4.95825074925467	4.98701607815003	6.06455103281199	5.68047136133865	6.2461619473939	5.29995955034418	5.86424888715572	5.68080905508005	4.94582351712943	5.34206527012644	4.88940100257031	4.62659510289662	4.90658793771095	4.98704474771431	4.8603229802836	5.60918069733287	5.21453951800342	5.23371718004938	4.95151647062486	5.88580445344237	5.1555709089775	5.33429481305154	5.7034089367544	5.15263546952604	4.92348949206794	4.93391646644563	5.65712921114144	5.44962343508881	5.05737521410991	5.05964267152398	5.02949412056051	5.78996025845643	5.4729258711326	5.40575417959983	5.70015252663699	4.72365996573842	4.77520545699581	6.00774213912666
10289	9.20064692877796	9.90595492686059	10.0588723838451	9.66071852981021	9.49761989799856	10.0772451820347	10.0867755988533	9.5125663151521	9.25873402820326	9.6948003448307	9.32764680921201	9.09545512686375	9.4600092116309	9.43199875971954	9.24587790276173	9.3411776200822	9.69185615506246	9.75544513658687	9.45029515548408	9.92015377089433	9.71726274341912	9.20639485567179	9.93660423531536	9.4220681640016	9.56587722349493	11.0054447603127	10.1530084989452	9.69546197380994	9.58701300462205	9.59217865713215	9.6104220916257	9.81604446315693	10.6596756022793	9.38903786413013	9.40773040214343	9.13891693096177	9.79309076546619	8.8141938469567	9.23966920199404	9.72666291818479	9.84266041263703	9.47179457946297	9.17869430001298	9.71577632276492	9.62607690298259	9.9051532669944	10.2696628464904	9.24646790816426	9.88498798529975
1029	4.99522944385629	5.37041438234014	4.99432729795108	5.36317966427841	5.93592707092376	4.90124605667874	5.95931123828816	5.90810932740881	5.67528818926475	5.78962346975001	5.91486505740472	5.31211653067228	5.94799287828031	5.38566241329521	5.15654017171478	5.16604191640123	6.41113656993507	4.75463056275558	5.13267373598966	5.02127801588173	5.21689677538457	5.08489114626286	4.88417479859525	5.98665665594596	4.64376267587285	5.80558928239398	6.31031810602596	5.34966855543288	5.66895660640102	5.2108281251045	7.82267021547936	5.2630076689887	5.66686936708247	4.94061645162338	5.24585897114947	5.32211762170918	5.07629101263682	5.26181885849395	6.77201586323694	5.24443892794502	5.41384056746679	5.65937448555445	5.03634047903742	5.5793866503531	4.98663430296347	5.45538133842188	4.88807763149669	5.25333091140849	5.27913438108036
10290	5.7976217582773	5.34086744536701	5.2672104355432	5.46747568155938	5.59027610657702	5.25959039573184	5.73607649934129	5.16459185435358	5.53341537596924	5.36764690631025	5.53028107734729	5.75173422801373	5.48684664294427	5.57044603386442	5.44757334229349	5.45248542806936	5.11224513291632	5.44289971939009	5.81255669827267	5.30471339607397	5.19952000772923	5.1645328746031	4.94352530212032	5.24272236215972	5.58304011009088	5.70108144950174	5.61042309071092	5.34766547340285	5.58676891118002	5.94089665149919	5.04936032805897	5.16577884372419	5.35842932309927	5.36986690460349	5.55475705717949	5.6848181183525	5.24781425169434	5.44356284119571	5.04151477280163	5.97137263266796	4.97639439345972	5.93572080640911	5.69619379320544	5.61640158686263	5.64161851130159	5.22969851543171	5.929457790161	5.49303024309722	5.28201509862346
10291	8.43984752589123	8.26005651890195	8.44205768186385	8.21376809927123	8.32599339103284	8.76435152329045	8.50754443097809	8.26289706938806	8.75118168307189	8.34583830980334	8.2336943912627	8.57669663528508	9.0927520820618	8.22309692627693	8.37666047909061	8.55035842397344	8.59636959249483	8.24629925252272	8.59975362352701	8.15547525811464	8.4652372566167	8.6807745983024	8.02512880100959	8.44028965692636	8.50192405192514	8.89865452223981	8.39371442287512	8.23986209683768	8.12970608534213	8.12802367976932	8.46847554568996	8.08345710360285	9.24712838362415	8.10058887527776	8.67409889461789	8.13795725402502	8.44451524990955	8.28175002130411	8.32299954660508	8.54561804515939	8.3190043918726	8.35376792861047	8.16383257376725	8.26787776987665	8.41447641609875	8.29849318773394	8.54608216193376	8.25233165361137	8.3557023952751
10293	5.84628896567941	5.8394585670529	6.02366711237037	5.25916954462355	5.28368342820252	5.42049781494512	5.46764646806464	5.29605313060292	5.93563147021321	5.37365925830934	5.74499262490451	5.68102394556369	5.29343729874167	5.51548530745704	6.01299695547529	5.82226824620554	5.43523009888789	5.65220771173691	5.87879792642373	5.69544793605779	5.80037273616348	5.03182787018836	5.38430049446007	5.2307393997455	5.09779298272213	7.06480677293307	6.32715788490844	5.24291573169358	5.44164605011686	5.77514465960103	5.4307083436121	5.63111643474577	6.52093818993338	5.590460897577	5.28646799411571	5.20290982938143	5.68012919966989	5.36275418976354	5.61168647935861	5.55051180431385	5.10494780544657	5.22258220073832	5.29429444391444	5.59222231477167	5.18045151289811	5.28597246644582	6.55002350686699	5.76162950727543	6.18034464769763
10294	6.89101323681887	7.49256540052337	7.12745333683788	7.49360418783741	7.90620579728037	7.96493765409762	6.31906068928623	6.52033276064542	7.80997521846287	7.42155593532696	6.72119229656255	7.24386244096267	7.30350803415783	7.39893479096754	6.67169576346436	7.67078820689344	7.64309854448176	7.93599000807614	6.96553986969162	7.33693881531273	8.78619375694172	8.19365932616323	7.18253852407292	7.68857659351303	7.75693422519497	7.8875588658225	6.96737447435873	7.47888538231712	7.1542147965639	7.72474318261018	6.58943224853354	7.25337719217724	8.12552446857954	7.63666968190185	7.7387001920292	7.86399926228795	7.17451887433306	7.57858527705552	6.84307277423815	7.48777439976199	7.90050805122039	7.34062700600638	8.06502484072237	6.75459537423253	7.07149427335564	7.7920994326504	7.91318704537418	7.19327559998263	7.65948902751827
10295	7.29623604079143	7.45712947624428	7.3991389837165	7.00732970151255	8.22329432189265	7.88789094440822	8.354401130157	7.85857587086226	7.82333132498146	7.9771474272994	8.49684187577006	8.5825693348135	7.7611620578893	7.63644516460982	8.09645122690708	7.49030528348276	7.45065445604502	7.36094932920271	6.95676180753229	7.01086171346163	7.57393372050947	7.97245186751994	6.69296728651914	7.88022094117702	8.15750551179602	7.93777649861443	7.45286126655723	7.56676194012565	7.47816427837044	7.70057399416383	7.5913297803071	7.06219153246676	7.45852958764691	7.52529770033593	7.9962725725608	7.94545993082014	7.9011409195553	7.25135531265436	7.55803425526116	7.49680520941486	7.81362923937362	8.07458925892049	7.52805107721027	7.300063432847	7.9102323376795	7.55433381183362	7.10343491153492	7.33193795748893	6.87687092721979
10296	8.27630729518097	8.65400649620297	8.43670223647006	8.88627280827927	8.84263508966288	9.21205383121267	8.94577751072719	8.86100633142642	8.90335955271606	8.87640179077398	8.05170861833288	8.65137502177711	9.0859299098201	8.06590283528759	8.62614708116816	8.54815367059963	8.54389628683597	8.48490122330469	8.8082374242761	8.89964194472704	9.57884684784839	8.99280117870773	8.7165900806743	8.78771875235502	8.86034997659386	9.85063764129887	8.89075832230251	8.82427334115527	8.60778708561724	8.7084464850997	9.2077856804465	8.39528388925997	8.81753769799441	8.39841922272567	8.21034554425958	9.22919431487321	8.82663106124619	9.32301053889403	8.59385134501634	9.43745595662305	9.4198684427019	8.87504322680419	8.38346423481816	8.76249118386096	8.73417883377849	8.62662334707433	8.68879487465929	8.67586611372299	8.92729440593646
10297	4.73169918966937	4.79922804248526	4.94364467187736	5.02174073106482	4.88036933297079	4.84730097450528	4.92934151895229	4.8120552647033	5.26454078814563	5.05031657960596	5.10690936385742	4.89882490725896	4.85151990700367	5.27884051263279	5.01771440171335	5.14638073037776	4.68770154283927	4.92250258546302	5.40494611585467	4.87064819218868	4.87017349040164	4.7097867251882	4.92103015367344	5.00403596659851	4.87958083408929	4.9849146176719	5.10811381935534	4.8516537368197	4.73190290984103	5.21382816916873	4.97150802421439	4.97383487910043	4.84518105456198	4.935574432104	5.08025801563196	4.982179031279	5.00200474357782	5.11978143848433	5.00032863754652	4.93714815625866	5.01150607262013	5.11489958000275	4.98571334110403	5.3538518833442	5.02567257918701	4.85870083689958	5.00596552124957	4.95836686756277	4.92997076497026
10298	7.21142177565932	7.4022587151558	7.20112967906628	7.31644643898767	7.22766403255735	7.12566944271465	7.52772867385364	6.91835865428876	7.26215479044645	7.05249091893171	7.07091875030558	7.31232181318651	7.2114491174456	7.26949612340988	7.50821122867917	7.44857909961824	7.0143660286287	6.85711390420295	7.33956332638419	6.87084253706063	7.29306749387088	6.81229823547156	6.75518297448289	7.17008286341685	6.93451333723521	7.23369403690965	7.36043100229778	6.98070487117911	7.07153337795606	7.2524425018272	7.16891659738463	6.90566636255006	7.31583347104024	7.11148313338335	7.32826263537075	7.37471176734678	6.83052891964011	7.52944903936078	6.85134138907427	7.51516178499235	7.11449827001288	6.94945719981388	7.26486688181261	7.17921634839681	7.03508944553016	6.89732978657925	7.26858802650772	7.00341553376059	6.79223318546191
10299	9.32448843976233	8.71010045911494	8.47125171152592	8.56920977552277	9.2847887669419	9.2596143096918	9.06609502638746	8.43599213100662	9.8867577495586	8.47312258558998	8.88861789977622	8.44281921959825	8.82840629920377	8.16417042224842	8.57321317792421	8.90867092424129	8.93403263586535	8.14885969795848	9.05196166049579	8.60218917980023	9.16107851725833	9.51008162233318	9.46366117355442	8.77910182255728	8.42264392380243	8.49291068131081	9.47712540361428	8.86945839225095	8.77505141969882	8.88382016277785	8.83189212573921	8.83143736084308	9.26322358678572	8.61030052448419	8.88299038728197	8.77568994884339	9.05385418258482	9.05906352438471	9.08823358702601	9.42771184398944	8.23378405722926	8.72232270485774	8.37258002831108	8.3828542663935	8.97458059662816	8.61105166391898	8.61935106444677	8.97238895387752	8.38615655203255
103	10.9953520923898	10.9371375002962	10.4298015615503	10.6546201765179	10.786907226725	10.7577131541645	10.2836477737038	10.6376325515687	10.038053365195	10.5836806343597	10.9813481160331	11.3134038512802	10.4498918146467	9.98442325740436	10.8979163293382	10.4441329125701	10.7592690461343	10.3912419486683	10.0851243845249	10.1281071126924	11.1002748531247	11.2956324078762	10.9131218242329	10.6686968792956	10.6087751237816	10.3582449571579	10.5898916796716	10.3459201204077	10.3708408190614	10.8373850509915	10.7150334705427	10.3777501584844	10.7573843445396	10.6725187790619	10.6411683205897	10.295334585235	10.4335919363509	10.9185221158313	10.5848326670905	10.0603581691664	10.2821485368518	10.6303885007796	9.98993008376947	10.0321680865088	10.6626969197959	10.3422871219336	11.6578403321676	10.7762195386108	10.7413606140135
1030	4.71308997079931	4.68235118287445	4.36574882677379	4.50361215674356	4.36245419589531	4.21424579957244	4.58668807690017	4.61803213505588	4.40433171608725	4.66955691013346	4.60312494027133	4.34213341779303	4.26169679782392	4.63552632365367	4.78190928416786	4.4221816582492	4.51360857165911	5.55871191429509	5.18953575576844	4.43765658790807	4.62288682155399	4.32241472934138	4.57798873506623	5.38821047393637	4.46530099567445	4.20826085447288	4.64183782685008	4.18706200365661	4.17576151576215	4.48251877435818	5.09487933560542	4.41148655394568	5.46717824630714	4.39138676764404	4.47092613688171	4.33516660275258	4.43372924897088	4.64486071936166	4.65064223996559	4.35584119938026	4.40524243338638	4.38015915479445	4.56237927722468	5.39841283241735	4.52389667260697	4.6401151702391	4.41620967767643	4.27138154544885	4.33010452890131
10300	6.38863522149864	6.69328112805602	6.40641018336068	6.64253910747639	6.44128102633492	6.70979957499947	6.32600407091171	6.35311239290128	6.74058383947072	6.73233378774378	8.0842760140919	7.26972622540081	6.27709050505436	6.69832283120067	6.75596168576111	6.82878207742941	6.66448844737884	6.37229484353261	7.41784732633614	6.42955808326166	6.92005566849009	6.81684425149464	6.33044657382413	6.63952729124292	6.4049457409443	6.87002590642479	6.51636751179171	6.61314250009163	6.35405451767386	6.7981847908042	6.39805911650645	6.59961539506927	6.75995995269768	6.49003270532913	6.93319089666131	6.96038511365644	6.68273961743498	6.86187143528633	6.41620898516366	6.26284219003103	6.63700360196967	6.39931788675565	6.45469554789668	6.56852498523804	6.86963559053876	6.47387285461286	7.97664361489893	6.68768586665877	6.35399553418997
10301	7.08830165562155	6.71538025786536	6.49125404605833	7.34939826046357	6.44504080032817	6.59782575453474	6.74105804453275	6.00259871506611	6.93806178126625	6.93144404959556	7.11582346662462	6.2635806277177	7.12702842659327	6.28575062315396	6.70111686825551	6.43778209417301	6.96508917515416	6.32093729478167	7.0087548773027	6.67988663413273	6.20507458328429	6.23538894416067	7.88250316821498	6.24389149169562	6.33437729132831	7.71898403390074	6.6203059035038	6.99075573624718	6.62521420957794	6.7784600022359	6.4115300772282	6.7912044116015	6.56579571555006	6.79872503653717	7.12018075254364	6.67758616375921	7.42194986940311	6.3251450416174	6.54385975150439	6.78199732842736	6.92758757426545	6.18602727269731	6.7446493949375	6.1523121940838	6.74540164252475	5.7614386447889	7.01265602014988	6.90686817213371	6.38646797094533
10302	7.03143733664478	7.3227694832158	7.01324444561227	7.23747953702292	7.20156922542091	7.44935335948724	7.9309294934934	7.34309699543979	8.45796519350601	7.46150524370618	8.08568698905789	6.7884081175541	7.34433816809284	7.46565159207459	7.51915154167199	7.31975628649347	7.48353697038761	6.79842357845793	8.0947348420925	7.33459964281725	7.39375704544036	6.85203502505917	7.6577751082557	7.47713667071707	7.03170835482647	7.85901544874413	7.21564021132733	7.29701012390295	7.36992396148747	7.1684905889559	7.30403677886263	7.42727701380519	7.04180776575254	7.25716537581596	6.95036313834167	8.12164704346442	7.51350202026812	7.13258909675615	7.41928170994493	7.09745662347729	7.18075237078193	7.36082655451151	6.80909940517062	7.26311384173201	7.25111725818269	7.24496649018214	7.87622438541432	7.13104059554187	7.8856052310166
10307	7.22938065095441	7.04819484969236	7.3822055086712	7.53974793059771	7.18332474436089	7.26138998627897	7.52366867405332	7.25941609882487	7.2836093424573	7.14118198487009	6.93845908098519	6.89894324875347	6.91916328767443	7.80281285043565	7.34895171864684	7.23986972537383	7.02140397865525	6.92779112505271	7.11552164697225	7.63671119624528	6.81329475299014	6.80923147485707	7.1095512892454	7.19426087655722	6.99681272361474	6.92293890465262	7.54972546299262	7.24890945197887	7.19659475251054	7.36673304613143	7.09008879019988	7.33060682183303	6.74526689190058	7.42333295365446	7.66564407005633	6.90262725331911	7.27885235924075	7.55851170875138	7.60220400924275	7.37076964420483	7.10524609889404	7.32981687384103	6.78943810254753	7.5696812157331	7.15003570818514	7.11382929232311	6.6642680748947	6.78050175269321	7.20765994538619
10308	4.80597533174813	6.15322595204283	5.99563010110767	5.35890652444673	5.60359290577603	5.34866837550137	5.29721741214325	6.63281995234661	5.65019556798653	6.08405296888212	5.98200376656833	6.47729586044142	5.32027210129694	5.34434232266102	5.96285342610823	5.02785304201426	5.8834863198533	6.12117169262602	5.12047601351723	5.52993842105871	6.66768106046854	5.49757736570652	5.66874370435016	5.40046527270286	5.38392561295543	5.68967704779443	5.15220356639752	6.07794929390907	6.33983799637896	5.33970152767192	5.88909198167851	5.34706733631537	6.09425092690705	6.79567909079506	5.46005049268544	6.08620874693538	5.54473829270363	5.50543788230408	5.21923037881546	5.37563425524909	7.36594390286097	5.40313091704342	5.95584203717977	4.56402104365799	5.36010519506127	6.23072491625447	6.22038190299461	5.48615324391963	6.32558606089922
10309	5.81883822713669	5.87297233714863	5.90009156400072	6.62482989016922	5.91131389595305	5.6924889220491	6.2248408966481	5.8639265869356	6.48582361516008	6.04791734234088	6.09935269856891	5.69565699713913	7.05849516843675	6.16686217398053	6.51329077625624	6.36021179355454	5.76179428822369	5.08708515183847	6.12326209560597	6.28350946976821	5.16049950826915	6.50893416247938	5.63308138236587	6.57401479659887	6.08955789443831	7.0237886475877	6.22800560105131	5.85285399297053	6.14269656083978	6.95296257366717	6.0697237313009	5.95508831634591	6.88914637968406	5.67814060273372	6.10112539123991	6.32705543051399	6.03656456717161	6.1942318684458	6.00113443153773	6.17771875946386	6.22957585679253	6.19061165968789	6.88210556658463	6.01640723448944	5.57473247623036	6.203945919317	6.49577640531554	5.80224389587057	5.94301588777142
1031	6.39170818570002	6.31952392392274	6.66459728334392	6.83144917880826	6.2001780345235	6.44528605384297	6.86183269932887	6.12903875970606	6.5652070429728	6.2775796267922	7.15883450271013	6.51544480780247	6.95356052085305	6.85038855541214	6.75732695485353	6.42244615300273	6.48061816562406	6.38676191458478	6.06287103000042	6.47839469261784	6.13265880622869	7.18867204688892	5.98845326631519	6.12913356531565	6.16243274021811	7.35708259358364	7.52631256603412	6.4953200670788	6.62088962814733	6.30120773796592	6.89502648886084	6.74356868090147	6.22216481756278	6.71450824259256	6.33190314949805	6.15448484817314	6.2952398293143	6.56223873095742	6.62577383070091	6.31126229331714	6.73100981504583	7.03254966568419	6.42219132554488	6.63925412599571	6.25346979942361	6.27751209537686	7.31069189590526	6.27072007294414	6.33068157344108
10311	5.91188019907186	5.82965122426794	6.07288231693896	5.9890516693781	5.60657678347849	5.64192771002169	6.50604861727199	5.58760560909916	5.90542743857225	5.68683357695441	5.90890789460375	5.62003844142704	6.02451055938062	5.8625172042605	5.79483224725617	5.609266244694	5.70776103365504	5.62926180619045	5.51255619869447	6.08207294464492	5.92140695091941	6.41836718096253	5.5443785662533	5.65537065682907	6.04784037185676	6.5122267053108	6.3763597383562	5.76403216798302	5.74990242945495	5.87722263062804	5.82653873620067	5.53723228648653	5.73140997743533	5.3181585352763	5.81402137185747	6.08263219534525	6.03629478206504	5.69288019680928	5.90380218740257	6.01536905741346	6.07236327248465	6.27639018381389	5.4957477221619	6.17869190925657	6.19467433828391	5.80539859074953	5.66754293136401	5.78350991343151	5.78504896844508
10312	8.56563638945652	9.42444406385553	8.9395838294951	9.31587672184142	9.24259353112732	8.86746457223894	8.5080900242116	9.74690518506428	8.3243906988454	9.13561538088849	8.48789733206512	9.67707428170197	8.2592965762501	9.03466403752335	9.04931839304721	8.96131150740431	8.69503369640584	9.1847277643883	9.16665573077665	8.96658714824354	9.07552880385849	8.83110471563364	8.97874092084947	9.29300950012071	9.06753529587529	7.33278637359612	8.62451612523864	8.99804319883817	8.62010848037878	8.41385623484918	9.38603174517335	8.50733921271546	8.25007860341506	9.25235163895733	8.3932817850249	8.92211034087688	9.11263633389017	8.90201137815766	9.39847357165077	7.24506488477926	8.96250669949493	8.8723375003405	8.74883745070298	9.05996321762159	9.1854341264923	8.84363861102272	8.48759885108799	9.00756380211865	9.07744208560955
10313	10.255678008476	9.74865500189061	10.0693039255993	10.0403821218113	10.5517805227044	10.0597355653786	9.04709920590561	10.6023821829063	10.1784474335913	9.74393423768043	9.41734418031689	10.1937955145889	10.4650162744475	9.90299156084835	10.2599966224484	10.4787524360116	10.5225020705205	9.62457219576296	10.4664073903365	9.94527252750595	9.23247296244865	11.1851421281767	9.76719916768698	10.0700056177168	10.4502398915084	10.2708135379489	10.7281450187572	10.2637273413463	10.6240381421099	10.2875184989174	10.7524192412494	10.263325647804	9.6239356816603	10.2083831300581	9.8670463479326	9.36503566886311	10.6796207376731	11.4870076541226	10.1852638781211	11.0473011171345	9.7746085943685	10.2416921551488	10.3773964798216	10.2742561422527	10.0434674079567	9.5654077961993	10.1031533887646	10.5738941757398	10.22440373145
10314	8.23413104683976	7.74945200587554	7.64024329456291	7.54833328170224	7.69361052997721	8.24908788119373	7.74611144700046	7.51494427118952	8.29003963104758	7.61254603998888	7.91861751471624	7.19155027270553	7.63431426264545	7.88219982233236	7.29806146662004	8.51350607717915	7.88708489263833	7.7914675747156	7.72782626398665	7.83104972700161	8.1643413121362	7.88405395361976	8.38709275255747	7.8341451563167	7.92046011474729	7.49086531995462	7.51656410309585	8.0145320746552	7.76733268101659	7.74492361094036	7.56930690198878	8.00334484361553	7.88163658168605	7.63645773365386	7.8585806502712	7.39797751626302	7.72231830082629	7.47333178717175	8.08475128237746	8.99345096453539	7.62051529684717	7.96507300199776	7.56539443925686	7.86940433149268	7.57011948420537	7.68145752877539	7.81454062968867	7.79003697671063	8.22586795836432
10316	4.51841147380584	4.83057846438093	4.68630075404919	4.58143873270411	4.54147891700172	4.59352441764516	4.60578282928868	4.42975253114156	4.89649532288562	4.74967160111724	5.11315638390742	4.72807782316078	4.61486041095871	5.21892900955925	4.78573922546142	5.0485027824097	4.53326366798066	4.45584358914935	5.1778623247274	4.94214913301441	4.26984405995542	4.49922117179677	4.33689784635379	4.61028289799829	4.56607176682843	4.89369592415217	4.9322693047423	4.4134002361666	4.53227112315184	4.77044589573444	4.65901221985122	4.5982982338448	4.70527662365816	4.77762176862581	4.76082817555829	4.6089070173632	4.71674137397863	4.60150677615698	4.76843535814153	4.7075996845262	4.59902612046155	4.66692242828245	4.6616887850337	6.09737745852273	4.61134916974186	4.66284420153364	4.6624540164529	4.72172474571128	4.6551875320898
10317	4.46285800429765	4.31897646852956	4.40875714489008	5.36159907468185	4.47730410994581	4.37187642241089	4.48536361776236	4.22935114613611	4.82551928280672	4.36947155490318	4.58731549054402	4.57906296166803	4.63642341243883	4.47655924809202	4.44623138142313	4.25950566796095	4.54413439157652	4.34274404417174	4.69301336327267	4.71696334410055	4.41036620993076	4.17865281406962	4.37986555115633	4.29250410647204	4.0897285642983	4.5716551571197	4.70589017206131	4.45810671400702	4.61008958304831	5.01627607437572	4.48833766661687	4.63990712333243	4.63976308394779	4.39216265435277	4.39022871158285	4.44493146258374	4.29599308924626	4.35501645855471	4.45091296116614	4.3763998920504	5.3586735931829	4.37941855224089	4.29065080230061	5.11295209018085	4.37117468240277	4.45091296116614	4.29293130414536	4.34175073600793	4.38619261145882
10318	9.00204262923928	8.98927292539349	9.20177588243402	8.94609688890229	9.35957706375494	9.07668784615243	9.61375293935667	9.48300193203604	8.10726243894647	9.23189769686941	8.59364265579818	9.53171335737882	9.54533221891346	8.60732626089738	9.08193190030991	8.35455317759066	9.27867162366796	8.71315819439977	8.42635248104976	9.05454937664574	8.75523452049167	9.63290417226529	8.76420427346806	9.09292724921698	8.96895627134588	8.01588310594943	9.14500427200776	8.66723967867118	8.6211676041889	8.39001657576958	8.64879352474516	8.73178101121681	9.12151289879617	8.66022284485368	9.4808944526606	8.82402147514045	9.17413836547331	9.13932147911288	8.92274864867513	7.84865930357399	9.81654175613375	8.55006719882492	8.44706970014984	8.66996938148	8.96415343642335	9.2846427007264	7.99827217648609	8.62332983718223	8.9307910499985
10319	5.67053747619986	6.12518002154939	5.87187988671543	6.08465849394831	5.6145792473534	6.20581475315861	6.3890051057656	5.66708884372701	6.14123895041312	5.81378234267855	5.75655415844455	5.69050964790668	6.13335838066803	6.19618147180736	6.23195759610659	6.02247300203111	6.33301833857776	5.28693004152591	5.67591635648671	5.93216272606425	5.93775627556773	5.80837863270368	6.88392835697168	5.95996284641211	5.72745925411558	5.65237535317926	5.9145773020383	5.8491467625982	6.14531804746266	6.09479615607156	5.80334920871095	5.73379622564317	6.41690591486231	6.48706678710799	6.22932578770677	5.84246407164294	6.10514799110551	5.63268877995007	6.36903725651335	6.45045240773684	6.07054838429203	5.62798742601283	5.70950404598916	6.55581676182589	6.21283392243909	5.66036402374312	6.022790149943	5.64047443761545	5.83455079999039
1032	6.04299836425046	5.66546996010567	5.6050303996876	6.07541666597267	5.41990642578748	5.36608807541897	5.43874291058074	5.5741774184798	5.82462436092317	5.71559656675473	6.29909947268328	5.98022457631305	5.4231949501918	6.10363292747614	5.74104814253449	6.46833952337979	5.54245870125498	6.15236748585035	6.33552236268348	5.7289542257759	5.45261094319753	5.26405890962174	5.86339965042658	5.8575403354555	5.74800659338009	5.97470978942026	5.7790737838079	5.43911357682824	5.58150541043403	6.18292374447097	5.82015882681983	5.81274379241329	5.74627679802698	5.84236052154616	5.7502202418363	5.6012889031139	5.35729853670721	5.8143762865515	5.75040850883792	5.73779038744401	5.4757280457847	5.82995209308921	5.56409003859525	6.50650398324046	6.13280813626358	5.68583903270416	6.03864266192547	5.807194447862	5.34946333978375
10320	5.58467539497028	6.20439145993119	6.74331626201395	5.79664542603293	5.83412862453173	5.64063578407461	5.71322730012593	6.04152127925048	5.90329572402881	5.92985553074779	6.02666666649607	6.14965470930619	5.66635616848688	6.15826006941134	6.15239620803116	6.20013955255282	5.80673384338991	5.61922415488752	6.23864070664385	5.97932525374569	6.37790524043082	5.9101672174969	5.56333608734409	5.76023997970887	5.82358669258072	5.57233783700212	6.1455655345697	5.64446662438532	6.10576720610432	5.96490387462925	5.64404682595099	5.8952648042467	5.92366211892619	6.26536556980868	6.11445293372838	5.76319380845798	6.25640728441999	6.00708171482499	6.26719864285361	5.73283159386151	5.66335270928063	5.63839260068518	5.73421964238045	6.18399192192919	5.70392035548691	6.20830036681745	5.78836208300073	5.77044640039891	6.32576930478866
10321	3.62820753136912	3.51537310482295	3.56391075326172	4.35315696819289	3.54842152052895	3.56603501259514	3.59597227102062	3.51956657343445	3.62528417860482	3.65505855677633	3.7096648730887	3.5885778694427	3.76794090780565	3.8388599333253	3.86286458950087	4.00167416242453	3.49769780159052	3.74035808271895	3.8582823541041	3.78165054238048	3.54242014154435	3.50496967933725	3.70768314691919	3.74462957304913	3.66229763746539	3.58459479401777	3.80463133825647	3.70247799273227	3.96591560363364	3.67900269115691	3.6592937423197	3.63925990930215	4.53471599859753	3.58171310064513	3.67542334981294	3.61837637581931	3.79473610040831	3.7165415612855	3.6379617802965	4.13703983423936	4.31979441979775	3.75634162297113	3.61996784309648	3.87181450235729	3.52916229700802	3.51566035403667	3.4628256128908	3.58947174809086	3.58999807892781
10322	7.42484917561204	6.65421833074266	6.84903311805992	6.76434496058839	7.14246623385337	7.28239432598401	6.78330912487118	7.10516076794591	6.81379270017125	7.11381734093283	7.50332445229393	7.12488020447066	7.31303826348221	6.96729785342266	7.21980056154276	6.6538967602841	6.63697102966885	6.8875414211197	7.0707756225532	6.76837525346261	7.41937136324797	7.01459835661663	7.17364876697003	7.24697102153374	6.8007964243047	7.66024199175936	6.99168643001695	6.75515064008874	7.14395045269913	7.12711057900573	6.91208381793027	7.07629196168206	6.91345898122801	7.01418155484546	7.06394558364706	7.33054329195515	7.10930345686233	7.29476432699663	7.1226012494689	7.42568409093086	6.50146508197089	7.23700625018804	7.01787947733949	6.63648680112513	7.24848681868913	6.65759610191689	7.37916033012173	7.1844064565218	6.6431166976864
10324	3.59450158134284	3.55731676651527	3.55926853783095	3.64058360839017	3.59092008912959	3.61761810863403	3.60863545007382	3.48577309768725	3.69161483394402	3.58990617351606	3.67456177708352	3.63040963314175	3.61301526348589	3.94642887080098	3.45851389514593	3.85906041893338	3.63390733570539	3.46387168697629	3.71893574135623	3.55293743401115	3.60784072037113	3.7882399928841	3.45711554410369	3.55792344153834	3.6427944891499	3.76208244151324	3.58652563503248	3.64235342192471	3.61779880232863	3.85727514809586	3.55948858104697	3.59794550923572	3.58272016078429	3.55941115147582	3.6481099502767	3.59324445647631	3.61364417320589	3.64448421662971	3.57328443664589	3.59855719459853	3.57614935659538	3.59575142670915	3.56620532979763	3.60853065939928	3.57876485393872	3.63550438198708	5.28887228870612	3.68874275059877	3.62067669927499
10325	5.31397923661739	5.37521049387889	5.21628278964734	5.66492737282064	6.18031231438647	5.29797224822633	4.99066079654553	5.01656527982501	5.34647427820247	5.48489293290386	5.59215475859899	5.30839922241902	5.55617330764913	5.51370054866595	5.59151635762991	5.34969019942268	5.56853848921346	5.33302182551792	5.38328595960239	5.45836971336991	5.53040337030107	5.73331484063936	5.13007814216618	5.31923325592018	5.03103508693029	5.35601309777577	5.95982312887867	5.55695000877283	5.83949439303982	5.51827979601287	5.69252466267004	5.70361906568369	5.8997202974388	5.73493627949185	5.4957231512264	5.41174540632271	5.17889778040966	5.44549821116647	5.5455889329904	6.44187271610822	5.42965700007891	5.63480695441485	5.39943510453807	5.25908804791088	5.29343380762422	5.68400873501809	5.34688346808314	5.55014796604286	5.50307260748056
10326	4.71851791618311	4.88716056981074	4.771891985907	4.77404948706704	5.12158114779399	4.97088520666955	4.62291972589454	4.71364922788789	5.39859784490184	4.89124018232602	4.96863237715242	4.81281249118379	5.1061399392468	5.03779776132052	4.809362191963	4.77215669566436	4.76303647540407	4.75266860669519	4.95385086370081	4.92322161409295	4.74309433313537	4.77345893181758	4.60669013932	4.7723671144047	4.29890762900264	4.92837270984691	5.12028809323594	5.00661868731257	5.2451451198306	5.49440771795135	4.77637182048831	5.05398408399831	5.00435850135731	5.1557576768705	5.19352460096046	4.88012654461871	5.70041263579015	4.91508927437531	4.83030116410778	4.71485268250295	4.82411501378408	4.90536960171033	4.75389200474457	5.16078785838288	4.41403709500868	4.6782309317382	4.69173755152651	4.91673867028908	5.26875283284949
10327	9.08196519187354	9.93905244485993	10.255196051898	9.67956735796451	9.44436258700364	9.03235786150653	9.70336081676618	10.0435779493667	9.71303723962347	9.98486419230711	10.2222122503108	10.4417749953986	10.7205015411042	9.66369775090725	9.83375289227635	9.74367479516531	9.9495982816508	9.46980269822826	9.0986999684303	10.0197436079764	10.3240316985705	9.8876930028776	9.95833395090052	9.99037303525006	10.2665823662245	9.42631885367074	10.4269651941898	9.76581030966984	9.81985274939697	9.23327757932876	10.3895071683386	9.45115223107911	10.2539015150681	9.47670527860759	9.96541188795351	9.73061596538827	9.83547985491867	10.5374530320778	10.1578868094164	10.2351838788082	9.9910660440115	9.74430127500516	9.78239441770104	10.0588269500134	10.2028277847532	9.99332937018753	10.0142793768441	9.57686263698779	10.1805475748896
10328	8.09752427208587	7.77942789740317	7.92463598136115	8.175802580804	7.8307690130879	8.36300173131867	7.64072767888456	7.86584644021068	8.87177523008405	7.60053649221018	8.08270907929282	8.39027802069715	7.86396422033109	7.51034939330651	7.86241342879105	8.1378803925328	7.74016028229517	8.07920036431551	7.95434080492129	7.9750618476516	8.90615099179741	7.81342522447905	7.90450205798419	7.55808962013444	7.50130000819054	9.1180302365307	8.36765068385618	8.01941793202042	7.81316067341394	8.14355821872556	7.71205063602542	7.68752092145329	8.86274393264468	8.1845192434837	7.78456297630238	8.61921781017983	8.1457200795182	8.59039082419286	7.46689562371683	7.76688625387825	8.31296090953546	7.79237729009251	7.62180488812503	7.75350307493763	8.10029875462501	7.72631952137344	8.25119069013211	7.53953143278516	7.55645609139577
10329	6.59299541310152	6.10549598924554	6.03004301087846	5.75116209079095	5.87410730082502	6.45713114477524	7.31070808154064	6.49354229323678	6.58284305311001	6.04811651627568	6.94667125930742	6.20827394485716	7.24397178996411	6.10168867361317	6.13201458022538	6.21785518648105	5.8872939364906	6.0176954703881	6.03092077752371	6.0252498031921	6.39407647932366	6.13456886952869	6.24077460587481	6.14785615052458	5.84142024814304	6.56959544818718	6.1981512517625	7.64317277568412	6.01545439324293	6.21679818532703	6.36090861212119	6.05493796458171	6.24002060012512	6.11723484295099	5.79288780298479	5.97686963531243	6.05956995711688	6.00763169867215	6.02676865212252	7.61358347203376	6.30751814562262	8.03377345050527	6.0928985786673	5.64519699044667	6.26187885051834	6.05421794157502	6.35672065181102	6.29562137649831	5.94406443816564
1033	6.84600331761288	6.43207899014221	6.01209786961659	6.00345853795177	5.56546597524888	6.24422446282394	6.7798221726514	5.61419262220301	7.43696164094056	5.94858145932738	8.22334329250544	5.60319807694018	6.04742800860047	6.71405847798618	6.7113950866331	8.08100587128025	5.73324095808298	8.11008658816941	6.53175852812482	5.68494870537109	8.57226265461089	5.53854041075858	6.83860317771696	5.40049805092888	4.99191331155005	7.17403539974792	6.27722285172733	5.57213065211779	5.8654313477137	6.36041261863372	7.69891087647155	6.18412421447258	7.95647795842982	6.78832016304631	5.15863982080817	5.79147139620697	4.99680389983039	6.89383980514319	6.2745673559972	8.06439994015972	5.66736298690283	5.17715879373317	6.14713557228167	5.43771166624401	6.04483711515369	5.00403070166072	9.17628668947605	5.92772223919954	5.96172462793157
10330	9.38304904007667	9.17501769402703	9.3645956224225	8.70171141842561	8.76185823284466	9.41055642745946	9.99429507759153	8.95376606638183	9.65819267588734	8.77178528118811	9.12542218273676	8.81749805536316	8.9179166034331	8.96050817716349	8.62301997480859	8.84199157125342	9.86785010500733	8.41806337898083	8.7939054149071	8.79795052160663	9.36363761276377	8.43903152711385	9.01218138325504	8.77367214632256	8.70501427707989	9.94930716673783	9.63206913496945	8.42088070339701	8.44676749560871	8.74904891434269	9.13436287556845	8.65133585659034	9.1962937667254	8.85287020703421	7.89971972009084	8.97475170344936	8.71016892620069	9.25360039553444	8.39612885771927	9.13597479165096	8.41145968065564	8.47972119048828	8.84749033226094	8.18066921094256	8.54951674238504	8.8431859411761	9.51440741299318	9.04094250059255	9.22062258934895
10331	6.59099044544716	7.10257021260134	6.60677087071241	8.56716016219694	6.5383866427769	6.6445192760229	7.51855079367009	7.55756427790716	7.40318944180004	7.97979845261171	7.47079769643438	6.8319864816669	7.21453849221285	6.74784763086133	7.64512365836785	7.21443989007553	6.6198856223751	7.05985639443238	6.62065754255528	7.98861373509156	7.00114049658227	6.5791916239909	6.92601879996319	7.36547654193688	7.73171563888706	6.18444417255517	6.83854971392679	6.72464909241995	7.8145155903821	7.31544012875189	7.81996641341223	7.5458703019773	7.41693323064109	7.14907632822646	6.37610024637999	6.80918471275177	6.71123732382797	6.24540509664279	7.48952334702988	8.02904639052461	8.20274668827225	6.66666702380994	7.82925896902766	7.14694142391834	7.0229203564961	7.03606425574412	6.11869519389305	7.00706776788817	7.0161622942808
10332	4.41217210562766	4.49785339835422	4.54631572841581	4.76149440845142	4.38275030717231	4.33617604522953	4.64959113485098	4.22455288123922	4.75567448087327	4.53618821216212	4.73435701137293	4.36887094455475	4.56868059821829	4.53322631774539	4.60236964366045	4.68210797420851	4.45786911333414	4.47477748175927	4.71897194453596	4.7078131335429	4.23670257399802	4.23554727047084	4.38988996421007	4.52453396814533	4.37618162726574	4.30164388414654	4.76630582765979	4.41512213039735	4.41698717676591	4.85023387760424	4.51463091600213	4.78154409119128	4.52700646130728	4.65241885873628	4.61398795999731	4.51813043974731	4.38913258755746	4.62721390348329	4.49887986754462	4.53156555438407	4.42081446482242	4.64532186021165	4.48739211423573	4.68690117835374	4.33893561349963	4.55876254278529	4.28404022044071	4.30782436596134	4.6174983963017
10333	4.682527550851	4.50231823803017	4.97885193679954	4.75181815564652	4.56209081854372	4.57645566840191	4.75213282492135	4.50422562121106	5.09855505231102	4.66333742061014	4.94752560154428	4.66346036199977	4.6258213087047	4.92433884888997	4.67805038678628	4.80550851934434	4.45458486627414	4.74457612379155	5.04822908544544	4.82474049200632	4.79739141547595	4.79522700324383	4.29396232473844	4.79491627336736	4.67199652489902	4.62683790482626	4.70639208208461	4.63875037122633	4.77425790769863	4.97804063044984	4.61957793994791	4.83026795504169	4.66779722828744	4.98427662473447	4.65136827337864	4.97971708108581	4.88106506813487	4.94209359066005	4.85882645382219	4.95785980020178	4.62772486992838	4.89331111333774	4.81497728149262	5.36554813530469	4.67342590629864	4.59281900221532	4.54093596491276	4.20907707639672	4.67155218075983
103344931	5.08340827198739	4.76391542450037	4.95472641100596	4.87249245626112	5.24350929381632	4.70824168458202	5.01156493431746	4.88198823101705	5.21624850148995	4.97031926315672	5.0777666234639	4.94150762695765	5.06089816813347	4.73862832572697	5.12738423247873	4.9298771033027	4.83672799604393	4.59544429776617	5.38044308054723	4.81104829994378	4.68772575127275	4.90819262182263	4.89984240286238	4.74691902093496	4.73471794482539	5.18221015101547	5.06766897204202	5.14952733287316	4.95868394497101	5.12796278197189	4.91603891543157	5.29945831618951	4.8114191301925	4.84510640805098	4.82606456872653	5.05501934260393	4.87587471956123	5.10070435790466	4.75836856697268	4.76356456835433	4.67879991456847	4.93617546220497	5.00574919687925	4.94074112491388	4.8815515023873	4.67652771361451	5.07625881252048	4.94411747733704	5.2228242358258
10336	6.43152217805226	6.3164887925723	6.51255660024038	6.7312723901815	6.53409502812111	6.10718105889431	6.62568314198779	6.81934160711481	5.99701269290337	6.32037885626457	5.76597944820079	6.39065836857036	6.02644066068684	6.50645574553282	6.43384078680354	6.68128055689576	6.2218425037858	6.40219190829652	6.09870945793555	6.58800139484025	6.36780791041118	6.35360621896019	6.36999924331415	6.62076160082393	6.39790285043963	6.60726362296823	6.33368344151561	7.02113641143721	6.3760227837513	6.92071115704844	6.28780662186115	6.38185122641321	6.50793353916208	6.50708480466074	6.74120672622265	6.34355077219394	6.32389429260006	6.446664622387	6.31343224347135	7.48289033982185	6.41272493489014	6.38459038133761	6.69216862740427	6.4447930928735	6.69797334383992	6.22746144053842	5.83395956471782	6.51325260403002	6.15708146978813
10342	10.3794752466582	10.7670136782062	10.4280674857184	10.103980316526	9.99259616524065	10.5820139265118	10.3326033588275	9.34805751178467	10.8682943360192	10.0336511259855	10.3203132188494	10.6179091082179	10.1390909839067	9.76738558155903	9.62500946055732	10.3993340485691	10.3303545528111	10.4760149099871	10.4973593550497	10.1480878752663	10.9875681656429	9.6658906748733	10.1077144807551	10.2113452487373	9.70837867664201	11.065183986546	9.65015906357826	9.63624176554978	9.91141334881106	10.4245992288914	11.0599345847768	9.82117457836221	11.1268108726489	9.52739632788677	10.220460624203	10.7561252129871	9.95234822830465	10.0766897867389	10.6673131182257	10.6296085925188	10.3604671381942	9.34960684512312	9.70279528728202	9.62060008530922	10.0296628863662	10.1881936840155	10.4377931490251	9.86500854732987	10.3592105107175
10343	5.44154086829567	5.4117070726187	5.43532174726484	5.90325514755363	5.50661816474747	5.71804855697539	5.54508834535974	5.34906396411475	5.92077888329198	5.62832779338415	5.66078535762247	5.51198472417807	5.52447983922204	5.67832961957647	5.46869487342141	5.71150535027979	5.59592933152161	5.41720503737059	5.99063118130642	5.47619204580679	5.46676638818006	5.40488524721589	5.44793627231936	5.39963893227721	5.42110719917175	5.56032017978573	5.65405564717389	5.69432588927545	5.59958935159782	5.93703331786763	5.59197975832085	5.88639545806949	5.59356923816609	5.80423098280198	5.62857734260581	5.53134162315715	5.61146416323747	5.76240039936067	5.56496200468964	5.53292367242758	6.02682603816026	5.53820338242692	5.56422222704792	5.55193903274523	5.578113504207	5.2935899431435	5.5223995287197	5.49512381329749	5.59785793852166
10345	3.63551744088296	3.60034850632254	3.50980269302026	3.74544102201683	3.55487343790297	3.57787112000423	3.61390808133006	3.51052497373091	3.61564045964935	3.62872874627347	3.69556018685961	3.61477301705967	3.69404899713545	3.70667251242724	3.62299374257335	3.72025572060624	3.54746323476026	3.51923289069557	3.67628935292097	3.64409039452958	3.4775273699069	3.52463091293324	3.56959386557844	3.59800268864042	3.46689149283238	3.63503733004663	3.60126776537895	3.64623853551171	3.65939529066436	3.60421996231502	3.55944013962917	3.74079625289834	3.63295728138742	3.58267578039222	3.63844916802205	3.52116233955418	3.66739956213257	3.59502320174256	3.56874038314017	3.67969385362241	3.55627462406415	3.62069770274161	3.58695466940444	3.54093764084462	3.62932316977946	3.47557296325838	3.57300898108733	3.59117022371447	3.76589180715637
10346	9.11264396903691	10.2895734031701	10.0774714383973	9.21299149119524	9.82737579995929	8.63282015876355	9.4191769103901	8.47430585229099	7.5661689197968	10.0413479116341	8.23636897957959	8.76244337753607	9.506339661061	9.29347480022354	8.50105548344398	8.95344879404751	9.22019494207305	9.50331976724587	7.27551595424676	9.3325189111237	9.93441722064297	10.288818984889	8.22623145806938	10.6388217340978	10.4849361522135	7.72878736992961	9.53431089116825	9.9151698774598	9.6548369067206	8.58107114620036	9.22985975144865	8.83847192730863	9.76751962718591	9.52724108653532	8.85624114640948	9.56652590321082	9.30254698033967	9.80041686002453	9.76516437849559	7.01042402490285	9.77548333894789	9.41607566356938	9.10340920496796	10.4349066963086	9.21978924591712	10.6421668270407	8.54882527553842	8.98288188400029	10.5520104230238
10347	6.25537485860111	6.72049398672542	6.78377946379573	6.78321376008204	7.05204528316091	6.45645864566075	6.11423662949947	8.02929878429125	6.76579705838788	6.81929290008042	6.61349504621439	7.31547741141594	6.31778637520588	6.14714193045628	7.17974218872132	6.30422526747144	6.7548278928008	7.33495244819235	7.04363636258051	6.7120346078032	6.89735654904377	6.94660922930658	6.62443281358407	7.16143387407075	7.29632674460514	6.09324516922232	6.86542760573729	7.23084552712873	6.8223874642253	6.59961226805825	7.25624434473396	7.15783082263698	5.91074538461056	7.03376581925819	6.93928951889695	7.20897159527749	6.67352554555323	6.34205270831964	6.35711612051952	7.1824734076324	5.97966242080526	7.21816985275582	6.76949297007276	7.71774031567029	7.40257405573339	6.40538872545952	6.45303697027744	7.33148377324379	6.75741067511281
10351	4.55933858366859	5.51083516789752	6.14617252570567	6.15282546276504	5.90154965895397	8.18889142182877	5.95387082776967	4.9522366414797	4.59793937556566	5.02498591162991	4.16286826949009	4.82051889256016	5.28641973432187	5.37231893275169	4.89118694419618	4.83463567926686	6.00878506920854	6.91059240687324	5.10305541798647	6.4890639266573	4.86484222787071	4.75218366155338	5.277583594309	4.54316898170153	6.75681509631122	4.5547977260551	4.77336388837869	6.58788246608073	6.31946480441691	5.2503501752377	5.37040561171026	6.18972842026318	4.68506935132654	5.25834250317132	6.49034284290168	4.47984850356797	5.62738680822322	5.43804191317478	5.72145370524596	4.52723400223519	5.12184970531866	5.40353771451295	4.59893154295693	8.58009948091914	5.65132392703571	5.70179351126413	4.58130907486258	5.60083531992224	7.85052705245193
10352	5.79578727868907	7.00929493151011	5.83712618615232	6.0695466713633	6.14563205293099	5.8336316379319	5.92238580905	5.89929576812035	6.53955880355519	5.84538333002241	6.29186130540539	6.72355221818952	6.10719953641031	6.03190934088865	5.97235707182978	6.10634605557243	5.70348267947454	5.65187717979097	5.98291425195456	6.00123469530542	5.12669153016723	6.40802578492757	6.0892756332413	5.69641275407404	5.98469410774715	5.8354613350137	5.84464043568432	5.72527509424573	6.09877340524067	6.02109517812874	5.87871586938831	6.27492702858568	5.63320152054657	6.00294040466746	5.71374005575466	6.29862500225661	5.63704211138305	6.18701104218761	5.64168560346868	5.18386065338063	6.00413638329203	5.73291394620997	5.74434642722015	6.05808829869777	6.28017377134283	5.75829051689192	6.44615149975638	5.94791613611647	6.22266564417382
1036	4.59678126670122	5.16494219223394	5.37443865866119	5.28663011951729	5.01537570790915	4.79480587572397	5.14073183432214	4.76488620963255	4.76959448621613	4.86927532585483	4.76151908095759	4.83606268219518	5.03406560937155	5.11788112423146	4.84207310422375	4.82178526952193	5.06964884934542	4.38344623494202	6.42768841094987	5.42642179950911	4.49517413382706	4.75022010972335	4.53984423855649	4.62769601165015	4.73988575897492	5.34040598479374	5.09811686226551	4.94906194587618	5.2685284883438	5.13332022178834	5.293388762095	5.46731106442556	4.6058606145269	5.2627050177606	5.31658696082877	5.07868348615388	4.99229743710424	4.93553508980594	5.28179248199401	4.72113577680928	4.98070840048679	5.24000149878866	4.81897301636328	5.212782915671	5.13865494955059	4.80461568719063	4.75116305069917	5.24796246915766	5.60820088930772
10360	7.33370827211078	7.96168783563033	6.577838759217	6.79343066546218	6.96354706361274	6.43539661878888	7.40510665985819	7.36724689430408	8.49386816605911	7.0745955771731	8.88368518626645	7.70538521292089	7.31281086191657	7.08190382459032	7.46325953223034	7.79882984185568	7.68083775686149	7.04874689138868	7.73133447251977	7.04596177997053	6.80747121503295	6.98108044097462	7.93507493458271	6.99419253318536	6.99246793610422	9.05336477669291	7.30640008066051	6.78466206261328	6.86671582622895	6.98295955867314	7.10560345580291	7.87736021687464	7.67551402460655	6.94851939931637	6.65855694705728	8.73802562692293	7.35027760491148	7.08097806485259	6.84429252664098	7.10688526605218	6.59637265395288	7.11190950438211	7.35560509662624	6.80283154296905	7.30770822895162	6.69857657654616	7.2781476197136	8.12430754220082	6.93280291250593
10362	8.39682945478503	8.30421488914966	8.30707240835421	8.42428891789165	8.47298668069703	7.86207593000624	7.89877473571048	8.75961956754938	8.56418091635265	8.21193579086716	8.08973854393807	8.10341792943623	8.21576439386657	7.81698882755219	8.68333587074094	7.70695278318209	8.33809979796583	8.91006704534448	7.44811008100149	8.0535857326149	7.84872633023617	8.44688724133957	8.47838050624942	7.70496674424552	8.46329528525364	8.84191271774944	8.43663378876328	8.20835703938011	8.50512604197531	8.49435771727613	8.32424146688847	8.12508845941103	7.72701724348754	7.83276336035209	8.63540262177483	8.02503291341029	8.14232798500249	8.34271000762064	7.93057782739177	8.86034933562001	8.37739323636145	8.20001016631822	8.31080030413865	7.6983672624833	8.41515887007286	8.17603716398252	8.74824957351602	8.74254396748009	7.09648304242581
10363	6.50229569362645	7.05823340803321	6.80974061402512	7.13422365245192	7.11535543894882	6.91884558377498	6.816384576879	7.12871986801074	7.12315677914209	6.84130843227319	6.53017767449006	6.6309339470478	7.26469045502083	6.35543700377517	6.56685031354378	6.6311466391098	7.09562265469492	6.82895044875875	7.7182363846294	6.91768018480451	7.01001648839049	7.37924307356435	7.22515277008886	6.88164617725344	7.19445863010918	7.00033570245779	6.78727673128513	7.09938187766287	6.74949920712234	6.7531048603355	6.91513548296413	7.23915302223013	6.22976873508841	6.7312352570942	6.83950096789103	7.03336909095533	6.63754962571313	6.86482256326678	6.92970174433903	6.3561218960078	7.1126039192237	7.0689919592612	7.0886652288939	6.84666284828685	6.70442963517583	7.22166570445028	7.56271656646711	7.28005110543586	7.92642131065249
10365	7.90065489773374	7.60463878807343	7.62978321386065	9.58299238402284	8.69332849745173	7.92110714130758	7.16122876676112	8.73603607675958	7.27885994478601	7.61745664823702	6.64365401692076	7.41824847408106	6.95191174070728	8.15623391286723	7.37216785073066	7.3898895061948	7.85596856006221	8.3820551219862	6.90592814124852	9.24502866613391	7.2014569532193	7.44019618098634	8.66542944451587	8.77945723563271	7.43600202340784	6.20986696023803	7.22826447411211	7.84580484471017	7.77348616124036	7.59057583869085	6.9234437888104	9.53523443463314	6.96235430340779	7.54097382096185	7.22708142399843	7.23370045261062	8.48285966782807	8.20224337335338	7.28520068792711	7.49502681156943	8.23422135775818	6.78977036735343	7.40805056440151	7.83557295393029	7.90639703760879	9.0183829694459	7.53394247056309	7.76561194152692	9.53808767524481
10367	8.64570828002961	8.81850946660927	8.11694594027758	9.13428241796503	8.34866068896509	8.0772047551749	8.27183143720745	8.4989569876019	8.6839455927934	8.80244015664868	9.1291033117861	8.42818746025959	8.32544398322367	8.55537425414752	8.56448737491574	9.38944969958547	8.6325950398578	8.27879799948612	8.74206282558462	8.57827900046683	8.18446653161971	9.03005159589629	9.1966424449644	8.51830157790757	8.37719363274294	8.43037323336354	8.34581342070183	8.25821100545666	8.27690481957371	8.93681361403093	8.39382550195315	8.79758254052538	8.11907329776696	8.23247797683517	8.76717584842568	8.60146977882906	8.71734719218042	8.30560326660589	8.34796204888129	7.90980762445348	8.39832095033884	8.09528866794245	8.70883738415616	8.74654323123294	8.70871468313437	8.41869248141125	8.88788553252206	8.79064314900319	8.71954257164416
10368	5.3698989753519	4.97994893432457	4.95535746421014	5.53271654653205	5.0114504392367	5.17494197788333	5.44009392329611	4.99431191039123	5.49882721929332	5.18345650200214	5.30430472654731	5.15644532578497	5.28235281805652	5.48763528713542	5.2166420186514	5.25424405502274	5.04054581346463	5.07576113619114	5.62444695731318	5.36626611083684	5.02900561270137	4.97843358305344	4.85274131474022	5.17015447974451	5.18142730273902	4.9801090267546	5.45771178429352	5.11762113355553	5.44613801594459	5.55207691236707	4.88003514848605	5.4152319148464	5.34606161349426	5.35839411722192	5.31644382359159	5.15801752916342	5.23532556298448	5.41486630493236	5.33574725910604	5.25001712267369	5.1345509406066	5.43544216269677	5.21772476443995	5.63308654527021	5.2016116380684	5.07120790604149	4.84414612621757	5.09505044407742	5.05538065951798
10369	5.43392138151803	5.26411589507857	5.20938599155115	5.27160928601139	5.074350217272	5.16871841636314	5.29874677991313	5.20338818480712	5.48223864403647	5.13168535697268	5.45202475249976	5.26098794755941	5.18099056984556	5.56096557221032	5.44399157605876	5.38773323748082	5.10326223896147	5.01728075094714	5.29950030994603	5.68872003529367	5.26326729005239	5.02207289817764	5.06124211925157	5.10243202441576	5.23596919926637	4.98308705434337	5.42075625954497	5.14657844424065	5.44797650083224	5.79904229458257	5.08890264584942	5.51273654951569	5.25891932432918	5.40062468823727	5.50044830921917	5.04415598468056	5.30504608677044	5.4585668364692	5.52799686641346	5.26769220870823	5.0981380237922	5.37325279052515	5.24155735287795	5.9159131457633	5.24832146796568	4.94428033237263	5.32479913834934	5.16258314912051	5.11589319402372
10370	7.01917048070843	6.86130254257585	8.15894731427795	7.4738006770289	9.92350509690382	9.22659150147365	7.73055947290796	7.16876017627842	7.66446097127979	7.38809698225027	7.00889276489619	7.7976931758252	9.08346605370462	7.64712498921987	7.97002778993712	7.21672894901428	8.40093145916385	8.16931066290645	6.03366014543879	7.82005216432593	7.07698180825973	8.3831093839331	8.90373847220654	8.8505735941488	9.48782505945829	7.75549116663373	7.47033699678778	8.44618844533429	8.78092501079114	8.21897311380291	8.55141890741801	8.17457709308762	7.20077140044369	7.89702568432966	9.08678216260633	9.04385117003177	8.59339091761163	7.03502466204082	8.17981914170912	7.39133468824356	6.5516822692565	8.88737789392702	7.21677493729038	8.62922170709223	9.47266111269336	7.65048010709061	8.25835315646845	9.25520305586439	7.75501708493952
10371	4.7362649917366	4.29868348118708	4.9060696303376	4.19926024658426	5.02477184167499	4.10856583427547	4.47165719424676	4.07467536179485	4.71819125385072	4.49727819872146	4.50164239868375	4.28248984756349	4.9093240879573	4.54562176856226	5.47189942562254	4.78639916371013	4.97204399457772	4.68214599549618	4.57470892299267	4.78370991208723	4.09082412454406	4.49977070713132	4.16876007087865	4.55580823172154	4.6052604258869	4.72799029334291	4.86636968111923	5.40001494143366	5.42002342884453	4.75747271885634	5.12372143903367	4.52347196306049	4.34096258905595	6.04421249627717	4.3103915617535	4.50916861620845	4.25214464377603	4.72240296075246	4.41563442131535	4.15916540793025	4.11507282577637	4.82243355086824	4.89339323825169	4.82878435788127	4.87186243253381	4.37023404529765	4.12379287757288	6.9860204656322	4.54761948720603
10376	12.9105656880179	12.9620657781826	13.0585837417458	12.4840993125323	12.6957221588266	12.1203517718155	12.0814454598255	12.7216372128875	13.1658992911768	12.8266244901447	13.5729687016954	12.8365495895875	12.8202854045003	12.4479686990618	13.0680208737632	13.2576207363379	12.7969407949644	12.9186236471924	12.4605830010234	12.3251534594345	13.2460959634735	12.3365876161246	12.1802509869789	12.3974359281671	12.5817636034204	13.7281241397486	13.6593696907265	12.3757851567232	12.5559086198713	12.841817618499	13.3666321624197	12.5190106150767	12.7957298625542	12.2140471795842	11.874127664569	12.4589360284006	12.3323767296503	12.4316599836806	13.0818673823339	13.5311391066188	12.4481289259388	12.3701538459702	13.0337860331469	12.8983844145334	12.5560848294309	12.7951629557475	13.6900956532201	12.9227504364178	12.6595974592467
10379	9.04783365916165	10.1437826124551	10.0358873868795	9.87118714799036	9.80249274476267	9.45728523693386	9.01746233417094	9.36714236853945	9.7783011733108	10.1084750107808	10.013175722763	10.8157461043058	9.59386139422126	9.50581399131297	9.8986457541164	9.34129498993791	9.16448641574893	9.72026827067773	8.89510881084264	9.45616194489112	9.59505824696503	10.5042680848057	8.72372816173694	10.0418064994521	9.59820214330391	9.28975480164023	10.2621240178659	9.48403054862399	9.69380385287994	9.84075756352782	9.0897066156884	9.25084724273248	10.0139393606689	10.1089759217174	9.94410916683445	9.37413118000627	9.45113713939291	10.1190715810036	9.8665918236451	9.35623400366672	9.66845806077852	9.60794543873738	9.60269033758083	9.58880946023523	9.67918259760221	9.92129774702265	10.9024799730497	9.5570401171586	10.1229350526555
1038	3.57839243798709	3.60344186754283	3.58407813417504	3.63302907267384	3.63646323637257	3.54372954695347	3.73148008152689	3.60122693039665	3.65481858477535	3.55914774973954	3.59298762429879	3.56166938569186	3.67400754145967	3.74829625834176	3.6524673061101	3.93452232035782	3.76725491253394	3.60357029484931	3.73672735168269	3.6655322491865	3.53462870143939	3.56796580459599	3.61800657176681	3.64330479970648	3.71963647509377	3.51799802186091	3.64351986392838	3.61974566716685	3.63401224307307	3.62640129683827	3.66327151408268	3.64099568345421	3.64464044979103	3.63730070164039	3.61492365876473	3.61514350334261	3.59213503719317	3.66210862685858	3.66013000775207	3.5149173727014	3.62566125305253	3.65021067981531	3.52697892947284	4.27033854268798	3.61646835696966	3.6242184605597	3.61901309646325	3.57204705998521	3.69534030080344
10381	9.1375866487813	8.39156745808722	8.37005950302901	8.07183025195087	8.2540335470239	7.67792964317276	7.12679379750525	9.11921588962711	9.58249173003973	8.16284657767336	9.64685488411261	8.47246729949313	6.88287933322428	8.4397218603855	9.0711641961732	8.7818853810443	9.44413864103138	8.98130934486968	8.38612673909248	7.91098466683937	8.4532406717712	7.67498787703233	8.52329162575314	7.35787037204113	7.93624872842603	9.89284182424174	9.23514271154309	7.7330524204923	8.53172096608154	9.68967346380765	9.80870904506572	8.07013269552555	7.87797131255374	9.17602264450783	7.76750149124712	8.93102505185346	8.48659512721622	8.75670490787389	8.28549949985747	9.7864282408617	7.73975941634898	7.25602310833232	7.98367189706065	7.68057882138927	9.28641663355955	8.57212572772868	7.73350212263891	9.22558247129941	8.1527310907049
10382	4.7543703844838	4.93605276253269	4.99715802630905	5.07579922349186	4.93790842230762	4.90980664157456	5.1734882415784	4.66699196230301	5.40426388793242	5.05187605228689	5.27770672951656	5.1711595704596	5.08093112425471	5.02908790914721	5.09851876205258	4.88837031016199	5.324394486299	4.56850313686514	5.13786363726587	5.14907911224639	4.88989533011776	4.66131700625743	4.75480112008698	4.6681576683247	4.47498936957938	5.58982938908338	5.21349407094542	4.89543453663797	5.13534196117786	5.30430573967163	4.99147554504782	5.25630955963852	5.17777752604211	5.50739520627108	4.93958165121521	4.93735238304212	4.99712955794164	4.6658108381194	5.29435279923769	5.60706442113492	4.83057266904686	5.03541239120194	4.79885976968866	5.09156044932852	4.92839497824588	4.48762163153241	4.61222814300682	5.09102969886318	5.42490552494161
10383	11.1173284154023	10.9405838324618	11.1323658088308	11.4297971296315	10.8746836140544	11.1788135829709	11.5202084493442	10.8136408947374	11.6094407211326	11.6317334700258	10.7481882925111	11.2841745990276	11.3003640868411	10.4903331095393	11.8271358258895	11.707168434574	10.8160828896775	11.1553136525379	11.7014172696173	10.7704823015679	10.9700143840825	11.065280350614	11.6511183866946	11.3466940923895	10.81039276909	12.0007019732357	11.2365781322982	9.66114626658504	11.2683661354885	11.8786422694221	11.7525263648162	10.5024471587479	10.7131819289434	10.9646125814383	10.4135145271799	11.3198440328946	10.4785385656384	10.846054641198	11.5965260843737	11.0651121773775	11.6334147200325	10.4840273391474	11.8913023730784	10.6505751135634	11.9918155647533	11.6425474269974	12.2741679983933	11.1953868378286	11.6506423177846
10384	5.72994481698093	8.14208998228779	7.62876708270135	6.29271380371005	5.95054559651955	7.07105123981971	5.59900443218842	6.90111930087743	5.84796030375643	6.73055938462256	6.82443833702332	7.52479335185735	7.88307580955944	6.65032252424035	6.95554893328653	5.90521134543932	7.49366935585727	6.83003716272359	5.9244258821643	6.66322305043113	7.10276970059977	8.49510022016511	5.90820759116746	6.90111031835125	6.92265545526738	5.88586617018808	7.00343810527762	6.39650745536631	6.5401000575264	6.06429461003226	6.6635574775374	6.09873485895912	7.92547355541126	6.94117631079963	7.30507722318238	6.69597998597137	6.39037879069713	6.62692802058726	7.93097534735361	5.75986985662968	7.80178207481711	6.36242698443954	6.67268481782597	6.52397916099628	6.20344341685258	7.8260459081766	6.42069204207427	6.51432279029583	7.75732172991659
10385	6.2456951527034	7.58596507006586	6.81450710822308	6.27017673165568	6.56988396467789	6.39415816873504	6.11537921746372	6.35182438564249	6.29970615279472	7.07237933735474	6.60794769644379	6.25919648058934	6.72424413082093	6.86226396387199	6.61418238141112	6.85484366484136	6.55448336651781	6.0772469151225	6.60943384377229	6.40065816457369	6.78547364215641	7.28454629818286	5.93507606811098	6.88197325623066	6.69349122026235	6.51909451962632	6.94230882836369	6.66302910772969	6.63800919726333	6.40934769102227	6.51977223765308	6.24606468955652	6.2205585036114	6.73823854323583	7.18438469018814	7.01131297086851	6.32315942198443	6.90925815767756	6.65232981172393	6.38424053784711	6.323098135318	6.383571511764	6.56864827104767	6.74662473518736	6.17804484631007	7.05349163771559	6.62481109900344	6.80876606404953	7.05092228312632
10388	3.63809978223896	3.65044893752709	3.60491516487317	3.69277430349173	3.69533210572271	3.62018282998893	3.60761546173822	3.65633517086537	3.63908122004383	3.59955292375211	3.71303659330565	3.86392942628495	3.65118405479498	3.83752796953662	3.84149244128296	3.9541878836823	3.75257592721858	5.10177476973845	3.63391665386095	3.8225323131715	3.85144214988652	3.70651034567493	3.67111864691489	3.80428993048832	3.80407704551841	3.85174141431926	3.81664508577839	3.74702444642958	3.82134283114772	6.6514950096642	6.38280651563199	3.63251744204042	4.58335027935432	3.61603061296313	3.54802941824158	3.54933682469079	3.61087044960885	3.5542592853802	3.6508973567987	4.57804962580615	5.55215665718131	3.74771425214566	6.74418706340819	3.76496954125235	3.5477965206819	3.58850522202504	5.204895388812	3.80715397023912	3.65486800964474
10389	5.08679781724189	5.42902984400278	4.96122500519973	5.24036856451588	5.12894436535972	5.41028621752833	5.75955810279267	4.75667763114088	5.00043559622562	5.37317424230131	5.5236206729893	4.87012915883193	4.99129134115293	5.75209618707699	5.45478994547327	5.2520304856244	4.77458083341117	5.46916639218776	5.79241641677203	5.2112147735149	5.65021216648327	4.80588385915078	5.42100315445301	5.71501682476514	5.1938843628095	5.92753155000224	5.09728160164158	4.99568828436924	5.16109170469385	5.27067295664823	5.57335326186753	5.2688462235007	5.61239499513903	5.55076732240816	5.18181927267085	5.23202588168455	4.86400652958056	5.24486003818886	5.05314394400368	5.41641784096774	4.72328751435594	5.00510295457969	5.18248462608061	5.6431763721993	4.97400154049816	4.98410019946115	5.87223647339093	5.09420934295358	5.43439389585319
1039	6.76373615731715	7.69617494809504	7.24982756493134	7.56216680679785	7.13315650516392	6.27093061075471	7.14270745519902	7.49196226302548	7.97597326495622	7.22509678421855	7.1641444961758	7.7871754993051	7.34183709128768	7.20265780695632	7.85344524633867	6.77410626361218	7.0073531196385	7.78472777360912	6.73501647635372	7.55246155895601	7.32364335820629	8.09874155598877	7.39074721175583	7.42002708871706	7.90144173137525	6.94297956309018	6.54291212863628	7.52578878753241	7.74388138907869	7.2797273479461	7.93003500455625	7.50531461079059	8.33999686936842	7.53141310103272	7.56631401817299	7.14108177886681	7.51294105570784	7.73683253243765	7.99302389288832	7.2616316376078	7.6055429376741	7.57409543627899	7.46410901377469	6.71164972627304	6.81413535579913	7.26147753761445	7.27780662755236	7.03518947576056	7.93392749703605
10390	7.17199542070171	8.19947466683505	7.82144039492663	7.5748567664177	7.68415826142439	7.29807524857077	6.75565088758391	7.2306367565094	6.36799911901726	7.6774588889008	6.68244121033836	6.83331365971292	6.93733067932712	7.40112187487652	7.0456860135249	7.63814536956376	7.33817215360767	7.25904155664154	7.60693928066287	7.69401063981752	7.64633497154755	7.90521381685044	7.10185809397979	8.10988086778495	7.5042380154863	7.2394584397887	7.09187999655703	7.49816241778435	7.68505954359518	7.16052425874597	7.54891957869875	7.2105681204692	7.15246525625056	7.20889529958437	7.44764627240755	7.83082602394904	7.25817920009691	7.45182030118433	7.73030848643628	7.46220203764387	8.69389170932165	7.57941269948534	7.50541516025077	7.16862228109106	7.2476926474514	7.2134469245594	6.98982170555481	7.37214358961328	7.54742241463497
10391	5.12013953934348	5.14813607824074	4.68142649040392	5.2425486572217	5.12558475312434	5.04544974051392	5.40315592642267	4.55473564217435	5.09262647150121	5.19734575599132	5.08692653861383	5.5027399885813	5.54080239732923	5.25379695674091	4.89877550958468	4.76824426361914	5.42282024276188	5.06286165062205	5.45461097013063	5.55529172885017	4.55244397907803	5.15219373922226	4.73586860376593	5.01994595874904	5.13962552650817	5.42869782986567	5.24108835109923	5.45044467983568	5.22697896854854	4.75975336733942	5.09270364164929	5.58060698356371	5.2440277563526	5.33258432418303	5.44169989006388	5.30481737666647	5.48640875715769	5.30684452856901	5.18050588785805	5.28060772715613	4.99049107360994	5.52103429861769	5.31229150925476	5.50144555724681	4.3976887377572	4.99422524257764	4.9443240536599	4.9437010455714	5.27585451492256
10392	7.39514690739839	7.88108393448383	8.01001713305185	7.37960633528733	8.5517794362622	7.25977036462811	8.3241988874006	8.0035482678068	7.28626922605766	7.61573776802306	7.37453382047185	7.396322943968	8.29004442245863	7.7518274246982	8.33392974777282	6.97479131020457	7.33933378498628	7.55056984287501	7.68842444077746	7.33180878498048	7.18539980493973	7.99396811254673	7.81491617072975	7.89448793575607	8.2863438539746	7.34360687640778	7.56937037440208	8.16595723716865	8.29749860485809	7.85483542452177	7.63779193746779	7.78963136533855	7.07746310274838	7.33960040083333	7.83197087476311	7.70512836126535	7.45329602984208	8.00497307742036	7.66365154783455	6.92247721841495	7.65441260083622	8.14777060723413	7.57428123741028	8.2446719632163	8.88273699767681	8.54517451729283	7.00924968833861	8.52246412188937	7.18164336432144
10393	5.87997040699739	5.63540229661474	5.2849733634779	5.40724241751493	5.90882031415556	6.13440915704915	6.00815929008344	5.8726765247712	6.21597177418951	5.4342700869482	5.25587357819457	5.36389363440921	6.2839943841358	5.45634594799667	5.36559644412303	5.99075181316236	5.77236673076517	6.41693129206442	5.3610632979988	5.7032813336304	6.42036574928721	5.96032745642366	5.89768229979779	6.20521048350516	5.28690363721992	6.39645640321471	5.70935002314432	5.94551254269423	5.67873084067377	5.16058028878817	6.25285260163526	5.5904259417407	6.0824091323591	5.66995642681288	5.52098574317858	6.90893219126324	5.67675309653616	5.37530140454519	5.56353942188465	5.5470679622545	5.97374967155853	5.52896909507928	5.54520144520609	5.03950072552145	5.68896433676735	5.93704245933234	7.18299127888022	5.82157977996851	6.4197130259029
10394	5.84066220460498	5.90545299164303	5.74622511941325	5.82801801313034	5.74373859774092	5.76389414134382	5.95742613240209	5.74130350619547	5.89763845989615	5.71622818098043	6.14344710766868	5.8425586290617	5.83554976511189	5.96139097253747	5.93400517696245	5.92621355441223	5.73068541753704	5.75303128673937	6.0694515751214	5.95707569506605	5.74404004287535	5.56679187049684	5.58043447644933	5.6018638413341	5.66054212056078	5.61592044699413	6.08288670757807	5.69976902223561	6.05888714187437	5.94790864961681	5.70537976006769	5.79667889730032	5.78898249956537	5.82101970250861	5.82893359465073	5.62287196658344	5.78560955405018	6.07055912695891	5.7907623873772	6.01042694596151	5.77872242888577	5.99814454543038	5.87397795528573	5.95916626258133	5.88999036924301	5.6725626025812	5.83502235092259	5.79395289900199	5.9344221963656
10395	7.1045161676751	7.37293226010973	7.50332375225959	7.63024561437701	8.0745117704462	7.89045980493132	8.8319121246828	7.49769238719751	7.53809802105873	7.73476663764966	7.11091406906397	8.78750934445735	7.57259652345505	7.40882930734841	7.86091410662607	6.85591032090922	8.5528356959225	8.13691893028652	6.86593544813735	7.40906831121342	6.82474686310395	8.19630523775426	8.02806299414232	7.96169197594409	7.73233131430137	6.63070940542016	7.01005815820662	8.21264925124834	8.32341698956254	8.02427644649485	6.85176608911913	7.70585814519203	6.86176757613936	7.8653249848476	7.73568779769287	8.01484470397866	8.14456894134862	7.21354978639468	7.34208561231984	6.93171652040572	7.33354559875635	8.73582125153451	7.41388711467846	8.61581178691335	8.47488644285104	8.56485654957905	6.85521469654069	9.60342574898307	7.81123605660367
10396	4.89953929525863	4.9534284203549	5.56996000873201	5.64538452409295	6.31734181271381	6.48476786772072	6.49220050437586	6.09922483676269	4.68398811659541	5.06332366549763	4.50205271539388	5.28325891192871	6.74321822208821	5.61919904234888	5.24655052129584	5.97542121403496	5.77541230624764	5.08261382243128	5.48117655985366	5.83071478079506	5.28199218213014	5.79912300002329	6.54661818290296	6.62979059679106	5.32379875305486	5.18325988007268	4.90610044972571	6.23047389972601	5.6658461577859	5.36229008705582	5.43218682467481	5.6320307670934	6.01346037944562	4.9947617510269	5.76601121688536	5.37003983812253	6.27746963626779	5.12970073780978	4.57819146250983	4.91593404194815	4.97842704275347	6.84369405605162	5.04029914083131	6.57964494686802	6.3922360112293	5.28177878110596	5.71714481898773	6.37320811511244	5.86753765340378
10397	10.8250397976413	11.5016355889564	10.0643691412455	10.4292503331443	11.2168380141039	11.0607153288303	10.9254036272188	10.068880695463	10.1235033730828	11.8828747502843	11.5724860154752	11.6015053945155	11.0366305567283	10.7489922959348	10.9342800150394	12.5678712252023	9.85620370617276	10.9526585288599	11.9881925361448	10.5969556807757	11.1518704699305	11.2941065269062	10.8292595180228	10.7696837855199	10.7652852834535	9.08971945209633	10.35416165469	9.99826798316425	10.514604516915	11.981952928188	11.4004842203861	9.94936132683752	11.0911342601759	10.797924566189	10.6361482110904	10.5379838974897	12.3069448922887	11.0571979096363	11.1266072156338	11.7693661040387	9.97386750627731	11.7742460891879	12.4353771287609	10.3689817296355	10.9861361241021	11.0566078005354	11.2936387206572	11.1060849931602	9.65408490886192
10398	7.6840885084194	7.92789412988418	8.77893094838017	7.65691141688815	8.08914179969913	6.61118890455732	7.52564602577691	7.63115164425547	6.93822641702317	7.66068573428345	7.31968211052981	7.93866692755874	7.42847519711344	7.87106131249768	8.82577191687492	6.58362293491926	8.0885000736531	9.25229759148333	6.44229435231579	7.45660494589539	7.31640685809422	7.07781619481432	6.66431777110257	6.61498941230272	8.25621720278268	6.41385979806133	7.58744684534403	7.89031867137551	7.49885023057436	7.04249663729937	7.42963879021311	7.06805384858697	7.33663992041999	7.46694401507935	7.62298364968933	7.49078323871085	7.34946976279833	6.57839261170804	7.4832248778352	7.67976533546872	6.29759592257757	7.54115229415874	9.27058674874696	8.04276599240391	7.29132999273323	7.60399141352275	7.79508153239656	8.12448765025591	5.90371708322347
10399	13.2127128130265	12.7978688047848	12.83085305178	12.4963986134784	13.0401679012757	12.7929089937721	13.4223485908103	12.9600465035696	13.2327915768162	13.0156195200377	13.0191393687829	12.9144663411155	13.3325957691017	12.9733054212647	12.8077646345734	12.3107619504462	12.5975967066142	12.444569191326	12.5613763153432	12.9712375637803	12.446818687366	13.1903943737027	13.4682438655635	13.0716820419692	12.996209826998	13.0566704426608	13.0023323544481	12.2187346066633	12.7923624916471	13.0959133661605	12.6255073372573	13.2557101646548	12.4880075796865	12.7963590051772	12.9793480336104	13.1430921985434	13.0902634186683	12.075111163306	12.7869573141202	12.3915535048224	13.0249332026639	12.8877522877581	12.430345292462	12.8097056266513	13.2369585593994	13.0420863355212	12.4555625339005	12.8591289972418	12.9186822678639
104	6.23265138061117	6.47836076904312	6.53007166615107	6.32369355463933	6.50116741761189	6.02369351398607	6.57187236657959	6.15401146487284	6.40201359697162	6.19468016017675	6.34760424889789	6.36491207023523	6.29405484415791	6.90423698025293	6.67041116730519	6.44310821887407	6.17593039185537	6.29647527043329	6.41034061730089	6.51892442840447	5.9495756280548	6.03459397743742	6.11982598471342	6.28942968637979	6.80610626526318	6.0920629835506	6.56002613493261	6.4842914443107	6.33277420274808	6.60854487988627	5.92165623725129	6.53252863557963	6.09697507122804	6.49464327061068	6.59226072330023	6.14259675808843	6.39934447627192	6.39276025499561	6.47372627399569	6.44833826051637	6.09839814987259	6.40303243744186	6.57864280329695	7.04868259022093	6.52898432207847	6.2320309426943	6.15953312425199	6.79754554425166	6.63123400004764
1040	6.33240033233858	6.59445223446145	6.07631706606507	8.07811991681939	8.04662913948299	8.14701946994268	8.41270822894684	7.34255322395612	7.55999716277517	7.09972546864214	7.13883047739084	8.13611403638554	7.87101591056248	6.65721492162013	7.7427793801471	6.83562579635405	7.25743034518873	6.54048276770001	6.28351917892751	7.11530368206602	6.47899987878066	8.37818522389543	7.05083843995335	7.3101291117274	7.01221908914027	6.93777131533951	6.2929144048583	7.49157503695118	7.61850799366516	7.33963786827392	8.10772448910276	7.2289380695408	7.60061034105564	6.57751152054162	6.60751473138669	7.78722469929935	7.11118326103445	6.93044542504862	6.51076877716337	6.52862204162009	8.01339826930081	8.17064227386428	6.98943810306286	7.4541532987835	7.49050595790678	7.51531562665658	7.33749772308214	7.83437243815814	7.05609298607454
10400	7.91966633681809	7.90937528490662	7.05058049356161	7.21054642545921	7.49591830542626	7.43262781822399	7.5017265311216	7.80338290901845	7.87029133462773	7.14891949081494	7.59630347249405	7.86546920650102	7.28113967704812	7.62856711542233	7.98314642914023	7.75757938811991	7.26524719530602	7.45333012111995	7.49743140541849	7.44273809760638	7.45488886985127	7.12401594821131	8.11422080471776	6.48811254012146	7.446041332423	7.97296348036339	8.07458601800708	7.2498956695291	7.17226579163426	7.47664018519189	6.92511428342803	7.60464804759214	7.54085708022292	7.11964685050085	7.38083441554316	7.28818925217309	7.90979069513916	7.570939697568	7.1169390508303	7.84156542945615	7.05990335288817	7.51116665989285	7.46540270654767	7.88418455636211	7.84513620591833	7.13318732203585	7.92373843868815	7.16994236616776	7.02175045702607
10401	8.01984976334282	7.20425576252835	7.49962375977448	8.44453391018256	7.90408320752048	8.05951554672381	8.62647435388972	7.89715990737326	7.27020766879268	7.35289859767865	8.13347783954778	8.23431312514963	8.23152660465371	6.96421140001284	7.70216174695052	7.26642759102906	7.91228461571149	7.98353441751486	6.44168711936126	7.39671406184722	8.53279078579016	7.78248007541108	8.47378081574373	7.90993622993561	7.38080665168656	7.70473517994083	8.16551163277076	7.42729076179099	7.11218060489088	8.38565546470441	7.88893991202514	7.9208813035577	8.34512207361592	8.02796736720784	7.71613172194952	7.5300506762118	7.3608830032958	7.79622184934988	7.05340912667582	9.35302002266205	7.00707393867129	7.59721398981406	6.87338983551658	7.62023319476037	8.03711690340113	7.07788458493623	8.67140862658381	8.25691434853455	7.69628386472387
10402	4.61507948854243	4.8855269600287	4.88850225816472	4.49999671072753	4.7617771919673	4.92013842437763	5.31161989180041	4.73089655935436	4.53792746520019	4.8506552841844	4.7667919040779	4.97664606500211	5.00070722488393	5.06631844244338	4.88602123426139	5.00521360171457	4.81443941861834	4.89380364029051	5.5635664858226	5.08375448891747	4.78434920226374	4.42490024047442	4.72266117113875	6.12586429511118	5.14944522324889	4.52596065482644	4.91501010009499	4.91103071400966	4.92759296918576	4.67748936674028	5.20635602852062	4.78829621118138	5.0557456703229	5.37257387664235	4.70896705612077	4.7654080224752	5.01526988665193	4.74136559977539	4.79299381255536	4.89290648495377	4.87907021756537	5.29964959519698	5.15777746528784	6.67613304658656	5.10808342757526	5.2562648397602	4.30343914602688	4.5559706043338	5.18803856121174
10403	4.66256220095192	4.66231307718446	4.68179535572728	4.65479893384522	4.26176295371625	4.34994030276184	4.463436492774	4.40106403280927	5.60494181299749	4.45190971032651	4.69978939169625	4.44846763981052	4.38856409716317	4.66065230148257	4.5661402071309	5.3930849108885	4.54445830226716	6.02195043957219	4.74316898394229	4.46859010294668	6.17863201114482	4.55606338837486	5.22719007086714	4.42718529193754	4.48768864758181	5.77298341343303	5.15430155294581	4.17806798165562	4.23935106949318	4.52662749326687	5.71563259189885	4.64824426087449	5.34954756714255	4.43497400664816	3.93248114634527	4.33069633881892	4.20376993421706	4.89786066627084	5.35167111194752	5.94074204416176	4.44863822554381	4.11166790595683	4.85546509352234	4.25774945847019	4.46668879046489	4.3450546482361	7.50774089098738	4.51881141137138	4.80426388807297
10404	6.68260606354927	6.60638141470827	6.95376085425454	6.8190386453645	6.82508007011306	7.16789611797018	6.94075675464357	7.0310133852079	6.41933497062713	6.83960324452583	6.67072809180322	7.60448987153849	8.51069762839495	7.36031248576531	6.68679093908124	6.48736717812045	7.37549235291322	7.17840565103613	6.82656897022832	7.31250309812063	6.79942108430088	7.16496521187287	6.22335712406062	6.92811184564924	7.60525439971169	6.33182357737991	7.00793969829814	7.50152500199862	6.67835531717525	6.74994770285497	6.50392292497456	6.62049505876042	6.5852694549258	6.96722498098794	8.19792032939768	6.43291583781204	7.00276965133473	6.76612068635524	7.01471603286439	6.83786394308207	7.44536569993722	8.84476996348554	6.98219748938723	7.60640179010681	6.6069849643484	7.59841288461981	6.82799480235267	7.07736160423993	7.24385486400111
10406	11.7086872136171	10.0233574493563	10.5286484906245	10.316234541487	10.8492135316897	11.2988534175565	12.5296742249899	12.1721489988556	9.38750428238552	10.6373983809233	10.0677331079616	11.2708744127229	12.5218739268009	10.1209275876412	11.2655954486956	11.2764657956497	10.6071147530206	7.50270823059632	7.09425368028539	10.040242953706	9.78755622921202	11.3318672481713	11.6061024794734	11.8180559192847	12.552913935643	10.260528030632	11.2491031049427	11.0315768904305	11.611105871348	11.1028085218524	10.6701674864177	11.015675805534	7.25781909653004	9.8956326381914	10.6909254289252	10.7710986468797	11.7773466716726	11.4934463254983	12.1287526711	10.0220251181609	11.2419403441028	11.9687571190275	11.0245438707663	12.6268123236388	10.5426693849027	11.3355418182396	11.0943144794099	10.6483373138017	10.335608275137
10407	4.45777992392295	4.06027262360761	4.0414932471671	4.18588648991814	4.0322028266125	4.59304287560359	4.36154303332154	3.86594212640873	4.11234056312638	4.47570464482691	4.59528651908661	4.02240059136082	4.49568562953029	4.34442479423924	4.21212850413903	4.49030820030067	4.3231973381591	4.02530240180577	4.69208376950947	4.37079341829899	4.33795773697154	4.27846713745167	4.15698061209458	4.25877259450171	3.94207422145591	4.13055625032199	4.56528315933477	4.48917666403072	4.27645180648459	5.01502278674956	3.94631498359528	4.32504063909845	4.32675788889474	4.2453907085269	4.9771058898226	4.75991337960733	4.52600243525481	4.80113423966438	4.29322492297652	4.37178069180529	4.59930138326651	4.62732267579556	4.05347199259373	4.39578906952155	4.21853720354587	4.11807613366759	3.9851242508889	4.33914799886401	4.15625132834852
10408	4.33340637617302	4.41665782137695	4.74419882785197	4.57816846117355	4.27026821923182	4.37530310648531	4.68126418631098	4.18746651683059	4.62938747055524	4.46130809188588	4.72164576217336	4.50109326741262	4.52080309343405	4.65467438749593	4.38631305920275	4.65013363586696	4.44232315833581	4.29942360201048	4.72851477359546	4.55257936052177	4.26659283845781	4.34814403273618	4.25764136853681	4.28864329795334	4.34552344408618	4.68369721509526	4.73715195737524	4.54845307304802	4.55803323481616	4.8765485693274	4.36430314363995	4.58420274782439	4.50634791998889	4.512782214135	4.61190532579566	4.33370128224216	4.51437113639909	4.46884834179344	4.57635363046146	4.55399100798815	4.54350418083406	4.70830910268096	4.49642400279023	4.87176634631144	4.4342918020437	4.13758757485571	4.3448246740113	4.40257663498036	4.50394847640643
10409	10.7134025531943	10.9892463473646	11.2769319467688	8.40711745761861	9.58127155843891	10.4161281121584	10.2268433835222	11.3711251412303	12.2071787870936	9.75392536122745	10.8346259454357	9.71688444573839	10.8684150322124	10.5279616821874	10.4172021629273	9.96010059862663	10.7654086789087	11.1333984317149	12.7117390832432	9.93360488295953	9.66222330403415	8.78102610972724	11.0784607177649	9.43966284006438	10.1445984790885	8.55498887995068	10.043915889846	9.51918335926887	10.0640073369406	10.9807805167245	9.6239664886367	10.4454135175098	8.13872313621771	10.403966049417	8.85133236038835	9.47623205163836	10.607382553203	9.8636158347761	10.930691987863	8.73384855230443	8.9908904688672	9.9354698793924	9.82580902885006	9.55711578483553	9.83668176661734	9.83035591558815	11.7262431332328	9.51506996825066	11.0766288108624
1041	5.42021080820515	5.42069890211267	5.88560120616581	5.61779478093781	5.91214573592664	5.4607815075049	5.98661705033786	5.80598169018791	6.04125329811529	5.8460502084995	5.91583060361549	6.31739354985495	5.67276524051303	5.9255306334101	5.95375935382291	5.82957400155531	5.70714469969376	5.92597818230028	5.86325492798572	5.80850550282724	5.21732114412133	5.28493313936094	5.17336302338019	5.53608598854487	5.45159445212748	5.59146090873552	5.65953836017706	5.61195265742549	6.05023287989433	5.93890956637658	5.59438155707628	5.98000221517683	5.81069442016833	6.09983215072446	5.81063048327016	5.40929428162037	6.14395092267593	5.83285474839038	6.03154045827516	5.63865187261053	5.74766406959384	5.8210755681184	5.51425004401109	6.04601993740904	5.4726027527574	5.64393296978519	5.30775707518123	6.20555369488984	5.88560120616581
10411	5.97790007322942	5.87585348032673	6.11184503966312	6.30969556599012	6.07546739221159	6.07841490087827	6.11162943577121	6.10547960016302	6.05228522296717	6.24420360272852	6.07338028537051	6.32574706886661	6.08023816619863	6.40341473050887	6.34464377879114	5.99608082855429	5.83250803241485	6.0048231839686	6.02660983247772	6.20228573347855	5.73569699347427	5.80421789634488	5.74290163513746	6.25207175876692	5.78489875636391	5.94750576141511	6.15782210507385	6.43588492909424	6.29154010110748	6.28985029545679	5.8488824000574	6.27055742887795	6.02998418149532	6.30360227530664	6.27029545142645	6.14803660728276	6.13288968869556	6.00683262882965	6.21867048398584	6.10620657489501	6.05155972623968	6.28728661782134	6.40366523434979	6.46059423276693	6.06489452254567	5.85794611242559	5.72007415364475	5.77055312346761	6.13587815303695
10413	6.65746873297807	6.71666229596015	7.31089806565527	7.47438206416485	8.02109296310443	8.18015346141178	8.07608764445657	7.06888056928876	7.85199542892476	7.19531568343589	6.37916807190477	7.50209647233823	7.96855608733336	6.28257666938998	7.48773378029409	6.49732485130847	6.94135755849291	8.73336915474121	6.81541643727283	6.97846652170344	6.75640815012901	7.61725650377477	8.10117077254962	8.18803566400116	7.84783689154426	8.08972920165053	6.54238385053199	7.47845021143055	7.29253368449758	6.88343498478265	7.07459562918869	6.50442585379174	6.49822189848554	6.55748435634186	7.87420207337374	7.27317122920314	7.7324290892424	6.75880127608262	8.26697535859336	7.99800417509147	7.78818280949299	7.97349008228679	8.77550482694587	7.31453758105343	7.04939069858804	7.03445819315809	7.56834295391437	8.22610811471527	6.93100623265868
10417	8.19365434053269	8.64685447815542	9.42717330664812	8.36954238261492	8.44053928834995	7.46132749748468	8.29066108135189	8.84322950788617	8.49896159918431	8.61901752045345	8.0582737241786	8.81744049482872	8.26221968897904	8.7803032618747	9.53124502104498	8.17115802678126	8.78956967857782	9.76762561750147	9.45580001177654	8.45619245385367	9.0298254055034	9.22766567234604	7.39036259330775	7.11414289736475	9.38079859914491	7.34697870160719	8.64005314403873	8.53093127023978	7.86723277539305	8.67465533382886	8.32509900458669	8.52691432383254	7.39291587087465	8.89003970618952	8.62268804951237	8.16322525204509	8.76530903812604	9.51066890055523	8.65675822842607	8.25385516789385	7.9709616309152	8.63234146056683	8.59751527837635	7.93244198355253	8.29464330223785	8.0115818684548	7.70460680930234	8.30595845084805	8.40875250548524
10418	6.55284736414868	6.95603880758067	7.53754114874473	6.36825350961294	6.43993923246192	6.45014589715734	6.6948362677796	6.90737266304471	6.30456872442175	6.76214907965566	6.16694107750116	6.29774830954617	6.93620827860239	6.95377780916177	7.00308936493987	6.22652781102628	7.29883619533218	8.75002078961704	6.30697599554474	6.89751479977036	6.1319305294775	6.35739867390946	6.32809662388682	6.30493484727354	7.81852887278439	6.258137018758	6.55254048800346	6.93245813977914	6.80055828078056	6.44777626043075	7.4722079895747	6.88942348548106	6.16218887764603	7.5159737944953	6.84209008754728	7.07267996598368	6.48922224187464	6.67053480188374	7.0572710841802	6.37464209024905	6.2155460795249	7.21020151496183	7.72542362175035	7.56337731258388	6.45582911976074	6.94274648207173	5.757067099692	7.40494301655228	6.86173521617109
10419	9.30545819383235	9.65676625161312	9.00676117686665	9.12740026823283	9.32786870160871	9.68122592940583	9.08402314477766	8.96983221600854	9.91648922304454	9.52224274313398	10.0088777482211	9.86457458482635	9.75978801947583	8.87094883747783	9.25501929492009	8.97243843522751	8.54402289193626	8.9952457866422	8.82289419859202	9.0060844811984	9.49728520512327	9.83621333641596	9.46229358280123	8.86799703142533	8.85370352181276	10.6533444657111	9.88617292829422	8.5040321032135	8.4820882615626	9.25102295006363	9.2683015184011	8.45707704198387	9.84262083583898	9.35578833022242	9.29964682048824	8.93277970924079	9.40675966024238	9.65482576999659	9.03872399964285	10.0162583056228	8.83048102226804	9.21389088923812	8.49689020273393	8.58182862042479	9.27344370994474	9.24921876199114	10.7146229337598	9.05697326436571	8.72557910518155
10420	6.90545161572766	6.88830401443875	7.16872455978735	7.39703151229141	7.02866201555422	6.7895048356829	7.04964552277476	6.87936270485155	7.7449623114697	7.07855338855193	6.77173983829277	7.09583268577968	7.49346426455781	7.39789896636122	6.91387744357232	7.39367194150119	6.90057267092438	6.77812191487899	7.18447141721332	7.20347369103231	6.57870353681141	7.18241551426446	6.53921479425752	6.8317535660954	6.90108176304036	7.40436046388108	7.46529800120685	7.22305415849953	7.20556773493004	7.67085997059372	6.99147012408686	7.10545385613724	7.20618333028095	7.28847777109808	7.47530634620186	6.99468132846592	6.92720370928922	7.31356238116671	7.54282593315756	6.81728596278507	7.10930384784266	7.59499890876438	6.95773488836825	6.99851854201749	6.98151876265252	7.2554958563378	7.8539580156606	6.8860869988475	7.09466930077665
10421	8.21665626356568	7.81940786266435	7.68237654158918	7.97506301876015	7.82524552167787	7.99354208990802	8.04716517127033	8.41052124738914	8.176531302109	7.93385358883382	7.90554121352562	8.40335192985231	7.76479220977337	7.87725897657795	8.1123066141275	8.1201486738091	8.01599373996684	7.89843990888044	7.67078681314893	7.62655475660962	8.27313253254873	7.92732459165857	7.41531580704777	7.73551518680603	8.21297205433801	8.27545290247788	8.07350405136379	8.11228731430479	7.91198549791928	8.00084906010302	7.65921046383432	7.82029248426133	8.10257874878878	7.85979336684527	8.20323885266013	8.07843134210912	8.00394568706615	8.04124410148392	7.73233328001453	7.71495479776747	8.22548220475153	8.14103122670321	7.88333277724606	8.30873171941863	7.70766889780924	7.87557398539654	7.83824549223985	7.37702418589963	7.8292204445483
10422	8.13002036389712	8.23762624867533	7.99623389596174	8.03531940723733	7.81593590658916	7.95027187716867	8.12392268464038	8.03492607279171	8.18829023138	8.11186701562448	7.81093409938469	8.09372695487256	7.96616749175851	7.21188351117941	8.05169579093074	8.57751083458051	8.0677498509817	7.71353055197366	8.39744003569323	7.96647933743638	7.90922320153683	8.06051766154906	8.18273517072107	7.73839308943399	7.7063336477097	8.48228005460565	8.38456275920733	7.81176786549398	7.95104214531411	8.19974568614248	8.58439893332163	7.98023313257224	7.99745130173906	7.731898207183	7.78515387637039	8.48154963951776	7.52945213951131	7.92239258366837	8.15578149613608	7.7112663442335	8.09422151816081	7.51706338529779	8.09026813358198	8.18928426047808	8.1639002574998	7.82149538965463	8.3777960158487	7.90289628153491	8.7685381891294
10423	10.205358384543	10.2984307276403	10.1731578535835	10.2547095074475	10.5138978845214	10.4666776907069	10.5309105307423	10.9746130458424	10.8815303689764	10.5919741069571	10.6550805266387	11.0326973509715	10.5161866279451	10.0830376166371	10.6996716309355	10.2309435681641	10.5473120602539	10.1415992635148	9.75263104872814	10.3664193881778	10.5985336434455	10.5314760791608	10.2446556332535	10.6029651264563	10.6743999465009	10.9228840932005	10.4020753347133	10.7394928571804	10.6447778675894	10.7474229849409	10.5087955643293	10.3789470933602	10.559924901477	10.4128006723956	10.9092148600357	10.581213307737	10.4673660781526	10.5572113748868	10.188986367469	10.1918616043526	10.7012783670944	10.947705362593	10.9220720018659	10.2101182903413	10.1001288356812	10.3391553130456	10.2366602440618	10.0915061018148	10.3919806763902
10424	7.37345835216827	7.35467174118419	6.72258228504104	7.80621799180759	7.7385173493503	8.32275131288991	7.81051915920784	7.55403091510384	7.16511907942657	7.12216272174995	6.88736790196884	7.42427117452442	7.57088457462826	7.10525729183657	7.02409352331968	7.42623028330516	7.22818094997889	7.29793678079235	7.26604435814666	7.85917784213165	6.84118138351187	8.31340951679817	7.67981048986853	7.17408796053442	7.35702984938319	7.20260928522788	7.07034014002924	7.03474594520366	7.27385660624083	7.58085846441559	7.43604246666424	7.2161239484889	7.34051517532782	6.99739739926293	7.70734327316753	8.18052144532109	7.18080395122246	7.1304826806207	7.00085501861816	7.44926788158098	7.98941080922131	7.35393654119967	6.86606029551873	6.68676712849285	7.33977910635279	7.01939587295166	7.46818664209011	7.56444463128317	7.79405581126582
10425	7.08217744664881	6.90709785873874	7.28251850039559	7.01521102451467	7.03540510939002	7.36285694870982	7.4079718353731	6.82245577916694	6.80819272741995	6.73693605684848	6.91238499629094	6.86636149017214	6.90242750370313	7.22409163028128	7.02217600841384	6.97005304777803	6.82296213315009	6.98056295284964	7.60456203537685	7.01717338700048	7.06293103043832	6.62328669536507	7.22989972113935	6.86625805835642	6.82871656767237	7.44144171033022	7.17151468533982	7.03957898532068	7.01263376844153	7.13809356545368	7.05260038901841	7.04272217266189	6.95832203440329	6.99892044866995	7.05081677700432	8.01928507552297	7.10173749189993	6.81643751670003	7.05694990726448	7.18001522142085	6.77761366851754	7.01051292335646	6.77792145162092	7.22548874722822	7.10196118408528	7.05324268222031	6.85703370427488	7.19894205725376	6.99941627335731
10426	5.01399674472671	5.05405000421417	5.09955152509626	4.58556196386839	5.15872940128585	5.01416211065535	4.84749973513695	4.89351552421322	4.92420058877071	4.84823126571793	4.59823033238845	4.32437079517043	4.78389672569061	4.7365387886114	4.56660510098627	4.42660585956949	4.98733679809829	4.87060406211956	4.81923192271423	4.94523498170864	4.71429973935761	5.01798284908127	5.09457647094669	4.82859054283466	5.00730573008139	5.62173029988652	4.70405960326569	4.87336635936869	4.77136131107176	4.90284014348304	5.57561844502816	4.89170238568026	4.47608116726649	4.7166577399979	4.69869515222648	4.36311736557207	4.72610785004499	4.6291896126829	4.62582677164813	4.70000412377372	4.71899056522645	4.47173176464599	4.87568822632564	4.49942774364185	4.85248813428184	4.80116131118512	5.35337344728332	4.75017430806304	4.71326942662743
10427	7.93627055452995	8.2932723824651	7.61395568572183	8.01839889471845	8.98715698357098	9.08192432515744	8.34837701946154	7.9280685820294	7.4268025845663	8.16802625707949	7.48503999560834	7.13256465708055	8.31570988368274	7.72511817445029	7.56167130652117	7.86642204474322	8.28978199256206	8.46094157198563	7.8938308128424	8.20210694694583	8.40466578045579	9.26159359889264	8.5316296021892	8.21258227447827	8.40930750767706	8.00376052856904	7.15829300730065	8.25566620340291	8.35300687064699	8.33186263861344	8.7157505397875	8.15665241254558	8.10012372578889	8.02405202304704	7.57268892448139	9.04225092191899	7.53253177290282	8.12165778697625	7.72242436203623	7.46062792494781	8.510646143872	7.84600294837744	8.05452189804211	7.99974997938155	8.29494102959142	8.26231929465802	7.83741750703978	8.89166737566138	8.73622557179432
10428	6.50184722628866	7.69127904557108	6.71854720064599	8.20200666446969	7.20590336047896	6.905932399775	7.33460389417972	7.70441549646485	7.55635467329836	7.12041447128873	6.71323588411167	7.78414343020807	7.17843062315672	6.85777857220417	6.91491086466961	7.08065701443609	7.14073348705654	7.5488083083448	6.8099147040784	7.7984466197646	8.84620022773206	7.38647483431434	7.38754623506881	7.3636458919545	7.5177753662142	7.56968486693552	7.42590767748183	8.08181545651487	7.21295326932063	6.80974846144072	7.01633108115192	7.38662628861385	7.69488518015341	7.05436927266095	7.88089645898375	7.41809901666615	7.1950592881138	8.37579279267355	6.71696560312549	8.32728159804918	7.56784535918093	7.74521160117211	6.83703459580008	7.72265279708657	7.70210412674497	7.35149897566279	7.70659188343075	6.90496354497252	6.9601966356329
1043	6.9444475610676	9.61707394743989	9.59868601538075	8.26861089490568	8.73926357071402	7.8848546557329	8.22202377395196	9.65544876289585	7.53633797237733	9.18789272659324	8.54889639518071	9.44581329887872	7.97885318375882	9.14163513862436	8.45819512675775	7.72646878806992	9.36247919341338	6.64416671728302	8.13357398993634	9.0485086798186	8.79714893716456	8.6214096182994	6.34100036927188	8.49381150412856	8.79747867606909	6.99651477373811	8.642755500261	9.10600041846017	9.2449885241034	8.46052669539083	8.91600999185953	8.4062604648886	7.09371738980563	8.65811163245797	8.52584848107331	8.33417447597009	8.82907201459834	8.44075371910977	8.39694929871487	6.72807837765168	8.53696353461173	8.09603391667397	7.77101916572869	10.1468654804289	9.33991307604267	9.46987076164739	8.23643523229112	8.31751107106972	9.19587248584708
10430	10.5144751769281	11.1032576750916	10.274124834653	10.5704441110196	10.9299497777732	11.8785588274352	11.3703056856196	10.9037797452841	10.7593683266918	10.6725374236693	11.1804555633395	10.7658427627807	10.611640574783	10.8161775344104	10.9553220155728	11.2140552705262	10.4524724265062	10.5430055013268	10.148746649445	10.7621218950486	11.4536738529724	11.3501804936842	11.4179232419288	10.3965197863326	10.5559392707129	11.5484259634559	11.1285075671305	10.5205819102855	10.5023233937628	10.3913633499873	11.302661642372	10.9632718327341	11.1293815080944	10.9434407261391	10.1802114019829	10.9645210492198	10.4291569590443	9.56710664936725	11.0266172140599	11.1937536272583	10.6560760479583	10.6860856979828	10.7248965923493	10.5419280072631	11.2938033419515	10.5306621506752	10.4347756559832	11.0341161887622	10.5541337368677
10432	7.50147609733098	7.53358681737458	7.60809669785129	7.55289583535993	7.58842410557087	7.80002384925172	7.16645518403943	7.20480570722208	7.06857027071828	7.31186821075745	6.84511246882935	7.86332408875892	7.41695788175743	7.44106862351426	7.63252056806816	7.58825543443818	7.45782318290938	7.17191188404213	7.40705362891794	7.07357997887029	7.42473839962329	7.37352956581447	7.36599731860498	7.23113761655526	7.32496591691135	7.46851491906348	7.90679463960131	6.83653299125814	7.14008537923506	7.5191658425556	7.80985158307049	7.03913995854895	7.30417246645353	7.13355927260161	7.60854639218961	7.49502320281598	7.15534765185869	7.99361766981748	7.03427178826825	7.48327093350155	7.26471347838103	7.21117190743265	7.0443022140746	7.60202360610282	7.33017581912499	7.1396646196719	7.76669286989046	7.26375633150253	7.42367083395564
10434	9.72935340597905	10.5088135269019	9.18841891963723	8.91566067584715	9.91357792030292	9.52198685128265	9.02989974236113	9.22344310125386	9.38918971731978	10.0002335581146	10.433678829761	7.9788843458466	8.80179276633788	8.79823891657453	8.89046694511081	9.78779604307203	9.78092504443835	10.2888905855615	9.59057723227591	9.18729229404847	9.72981663188165	10.0877111578445	10.8912699694388	9.96340857813547	9.9922417003534	10.1869204986289	8.85376695271925	8.45551946700854	9.59054226698508	9.87776005181328	9.82766701580316	9.8555942159715	8.69877289257369	10.3989435320387	7.7491669934419	9.86062384312114	9.93079863939484	8.38676506620575	9.67879305626332	10.186138704504	9.75749103359761	8.53550016954122	10.2781561549987	8.61098000562493	9.75897038864952	9.7008083223376	9.68293893459545	10.3118040270964	9.40466399606484
10435	6.13389444127885	6.22775910059046	6.1288013814204	7.02775507630406	6.15262794094875	5.9622963898612	6.2533000574886	6.70483915515682	6.71309042447283	6.13180671219987	6.69525700285908	6.7009350676904	6.28220947510211	6.53393113294257	7.06020222024094	6.20909724341563	6.44824079889938	6.51068461986416	6.89398410597223	6.40626848742046	6.16779921423381	6.18292635610914	6.49215794954674	6.14579988691006	5.82791336823447	6.14492656463131	6.21938607229613	6.08957729885813	6.43748663706293	6.260556855092	6.25045399771831	6.5503679795511	6.21510380913307	6.94100779476341	6.3738822726588	6.48606961554713	6.82226631360131	6.66426578869003	6.56624947584722	6.145447030033	6.95624056929826	5.94254394820657	6.50818701484304	6.5551019445359	5.96380510155201	6.13365292870955	6.50259031503351	6.04785912301695	6.42041295454387
10436	7.73089481354613	7.31949225799377	6.91138742023315	6.8478708770624	6.61595074143297	7.52882174433971	7.4651670231486	6.90117815528746	7.77306140488316	6.66033920980441	7.14137342940984	7.34998698545444	7.21547504568808	6.80649505723057	7.11658688144276	7.1114140065719	7.3189647558819	7.30599984432656	7.69631535648857	6.85267782733493	7.1224397846532	6.34532984912473	6.82649393017731	6.62887694038603	6.83044995734958	7.79233720083083	7.2438559615336	6.59518471518997	6.90326970440915	6.74092039773007	7.09994222664242	7.06931422430948	7.63058187817031	6.84093397601723	6.01416822332969	6.96762266414443	6.68800193277909	7.30536029719368	6.52708221687794	7.11703697286401	6.67032879018126	7.14392903458943	7.15264880087166	6.58410906543772	6.99333798005846	6.71632641637948	7.53638428104961	7.06760748498817	7.01052385304469
10437	10.9438877035373	12.7406707835956	12.1862021019676	10.1414450536618	10.784695386686	11.0020734286098	11.0933242886532	11.9842197982759	11.6848954308291	11.5572515169936	12.0598700438722	11.5064147406123	10.9751523667003	12.2770832137194	11.6650549798211	12.3793167702975	12.0319258893184	11.1733461368597	11.4172601204464	11.0277359654506	12.2070331792331	11.07812646744	10.2935325984048	10.6290250189537	11.3951499616877	10.3714706812779	12.4894960942961	11.778314474848	11.8602070489121	11.2585059106937	11.7576594803091	11.3781047231026	11.602638092287	11.7061498983955	11.2870546191065	11.220001272827	11.2358222525353	11.6566086019516	11.990820798752	10.6217789655804	10.5917078911231	11.1651105993923	11.4221095727232	12.7957771751643	11.6062477854087	11.9579583381314	10.7321072338031	10.9855289124707	12.4122749450603
10438	4.6796040255501	4.66274312299879	4.99944044632004	4.68146001256153	5.13617271402114	5.75940256220146	4.6203075909392	5.186739546773	4.92275004456054	4.7268587994881	4.75024798512182	4.81161250878008	5.13876232504113	4.98878635320819	4.79745751509824	4.71585844247936	5.2885631487714	4.63734342353052	4.75653899355613	5.26660329314891	5.5755431932826	4.81801539071943	5.25916606142825	4.95764018027479	4.89518328504662	5.61845759300993	4.9736969083965	5.00439121778731	5.6019998853096	4.70243967323484	6.28249058534096	4.47195557080917	5.56149478770866	4.84236084734017	4.64813226935081	4.98778262101028	4.97978156191575	4.46317978714135	4.63912914841196	5.11178495159193	5.20290249256579	4.73794510220978	5.12259347982592	4.16010421161911	4.92862413439757	5.02836265883279	6.63808595572926	4.80319850790046	5.65381486122135
10439	5.42693275694555	5.85199530256763	5.82910351884633	6.1376527272371	7.42404033012898	5.62996472972685	6.58986343514688	5.51818607502347	5.62759809749591	6.30379366820939	5.53830767548736	6.38092933091742	5.97094670503822	5.79811296397684	5.62830952145574	5.66351285660651	5.58220480072643	5.33818849750034	5.26070402559059	6.3516585701827	7.92782360300894	5.27563738826657	5.37102505462666	6.06660946017162	6.85603288910731	6.55092792195965	6.13938771256933	6.06443870156742	5.69258329110846	6.25981102450069	5.43082718104293	5.73333411313096	5.50104501818331	5.76020693189403	7.076170386629	5.82150692213773	6.07521767283265	5.67359547857412	5.83450962941501	6.40396787963342	5.59912718925918	6.15205271914895	5.5326566257501	8.07551649225706	5.71054633183248	6.75073113257384	5.45051596613074	5.28254289955093	5.98999059371587
1044	6.92959394028619	6.82229541609731	7.01854066973601	6.67152196412084	6.59999810248069	6.70933476909692	7.00876785705476	6.73647974884071	6.72401073974125	6.75339396270616	6.97846077863983	6.92683417873	6.9609392942609	7.45783083122659	7.00468994949474	6.63492767208473	6.89159203649556	6.32242182351623	6.90226786000596	7.01924477584901	6.31927131672759	6.50739444146158	6.48648167412965	6.75594284829207	6.55551753951558	6.62046308173723	6.88987006608779	6.53332522623636	7.03226070185837	7.10697197688457	6.86410177792558	6.7668421514181	6.61016570914748	7.34075306038017	6.88805423976757	6.65292161209839	7.10982876829429	6.69003248487114	7.27434097135777	6.77236012383017	6.66805715898806	6.77590135923303	6.69627184520715	7.28633885551711	6.6288381309264	7.12204141034209	6.6825505894698	6.47978276117713	6.92398693219549
10440	8.23951757190471	7.77070322118605	7.49914166294014	7.8578714642561	7.45044620901402	7.79946940658163	7.24862219154771	7.77979924445512	8.27755653391176	7.59619754766459	7.88836815010355	7.36002057797176	7.35034618142956	7.62546308302808	7.50930496278041	8.18744191666463	7.53904258854439	7.9325900105447	7.60253941910997	7.98529607702208	8.00361744216733	7.5016376269262	8.4671188372051	7.22982953696662	7.5836033379649	7.8332951573045	7.89117857364219	7.51834639796557	7.46235665942973	7.84200664314082	8.02160261161771	7.77201543530573	8.57641912256705	7.75097335775472	7.68852974617246	7.74380231420478	8.09554621624082	7.65252753342349	7.6120041039099	7.25813086803476	7.88504507615015	7.60498627638503	7.23229273172122	6.97289484317812	7.9254256353073	7.43140527715057	7.70157881903408	7.88981613122749	8.19781650717418
10443	6.45055310151756	6.96701684997187	6.75481180321594	6.85994351884703	7.10566723784193	6.18869627080899	6.64067911870731	6.61090567135151	5.86804969698739	6.85069855300908	5.98691964897399	6.18977690827841	6.14390287395434	7.1207535180613	6.22716206740211	6.51015124275221	6.41926975803183	6.33635624628444	6.89446890349951	6.82035129173091	6.22836026509855	6.20346177127826	7.38855127477229	6.30729674047475	6.59740515804763	6.12513407927082	6.08027219682631	7.14810708791578	7.08188629824018	6.55518917896925	6.29923941541397	6.99918746731975	5.85072822407999	6.3628067031232	6.66598527713229	6.21761581916904	6.21006262153422	6.54588955117782	6.35754394567683	5.85565854732974	6.71839774801377	6.356296086272	6.41884845083419	7.11009707065661	6.78268800191771	7.39893687709661	7.68803799153813	6.41377594582962	6.43630720681566
10444	6.63595682392233	6.45570030848586	6.60856485380643	6.70667269018368	6.90691563280276	6.66926262028811	6.73291806032429	6.41511929278987	6.49294254882223	6.64915708069566	6.41140920775115	6.80346198400227	6.4683584189375	6.39011110051875	6.5619549123939	6.61943125506904	6.4076772136587	6.43187811699997	6.58083558603263	6.47533665524492	6.5851886956242	6.72305751910367	6.91021279967516	6.87616097219413	6.52602373034946	6.08630060739832	6.48393887054255	6.16070841171893	6.60504880219484	6.69495003451231	6.41946063247703	6.39158916522495	6.37440968728356	6.38192899989493	6.66154621373651	7.31415184954804	6.53325490130707	6.56857606626384	6.5371793395896	6.73772412853239	6.80087428333302	6.6849518764601	6.37849971426039	6.67687181989975	6.58774573243489	6.49548554875137	6.7179241809547	6.23437858274956	6.34940235130348
10445	8.16413640480205	7.73251610497467	8.07256252205346	8.41264807819565	8.02061961844379	8.12530946067795	7.64686015678786	8.2545896836604	8.3542296642102	7.79196205389266	8.10260948944157	8.15406474514563	7.9123981942366	8.28840240408135	7.89881555089912	8.17808982305678	7.54588714241726	7.37615137823775	7.67707328965505	7.80087864167702	8.14019349889202	7.83356405946663	7.7305394773673	7.98921829586317	7.52349241992443	8.71855803725014	8.65194655096817	7.78802318402604	7.6855329143691	8.07420517128835	7.64262334647854	7.44835425930094	7.86857845584448	7.76486088049536	7.68346961595099	8.12514569302543	8.17511956775047	8.39525901545283	7.465907631231	7.70775675829945	7.73659563719876	7.7672919516261	8.17709798776474	8.13206706247254	7.961970213623	7.80192045888506	8.38808914611462	7.5836256075692	7.66841327685047
[truncated: 11,766 more rows]
[truncated: 251 more columns]
