# Supplementary material for: Divergent immune and extracellular matrix transcriptional programs underlie poor prognosis in early-stage lung adenocarcinoma
Source: Front Immunol. 2026 Apr 16;17:1762224. doi: 10.3389/fimmu.2026.1762224 (PMC13128801; doi:10.3389/fimmu.2026.1762224)
Supplement: Supplementary file 3 [file DataSheet2.zip]

Archive with 2 entries (2 files):
- SupplementaryData_Rev1_logCPM_TCGA_n90.csv
- __MACOSX/._SupplementaryData_Rev1_logCPM_TCGA_n90.csv
