# Supplementary material for: Divergent immune and extracellular matrix transcriptional programs underlie poor prognosis in early-stage lung adenocarcinoma
Source: Front Immunol. 2026 Apr 16;17:1762224. doi: 10.3389/fimmu.2026.1762224 (PMC13128801; doi:10.3389/fimmu.2026.1762224)
Supplement: Supplementary file 3 [file DataSheet2.zip › SupplementaryData_Rev1_logCPM_TCGA_n90.csv]

	TCGA-44-6147	TCGA-44-7661	TCGA-55-7724	TCGA-55-7573	TCGA-91-6836	TCGA-44-3917	TCGA-38-4625	TCGA-50-5931	TCGA-MN-A4N5	TCGA-44-5644	TCGA-44-6144	TCGA-55-6987	TCGA-91-6835	TCGA-L9-A443	TCGA-55-A4DG	TCGA-44-2656	TCGA-55-6642	TCGA-05-4249	TCGA-91-8499	TCGA-44-6145	TCGA-55-8514	TCGA-MP-A4SV	TCGA-55-6971	TCGA-MP-A5C7	TCGA-55-8510	TCGA-44-A47B	TCGA-44-2655	TCGA-44-6776	TCGA-55-8621	TCGA-J2-A4AD	TCGA-78-8662	TCGA-L4-A4E6	TCGA-83-5908	TCGA-49-AAR0	TCGA-44-6775	TCGA-O1-A52J	TCGA-44-7672	TCGA-L9-A444	TCGA-91-8497	TCGA-44-6778	TCGA-49-4486	TCGA-55-7903	TCGA-55-8302	TCGA-44-8120	TCGA-55-8206	TCGA-93-8067	TCGA-73-4658	TCGA-55-7726	TCGA-55-7725
A1BG	-0.143402566828193	-2.97940163845686	-1.60019481470523	-2.76592233737535	-4.46765614006702	-0.578748456656666	-2.97227149349098	-4.22580392226603	-1.42261883292264	-2.45955580223675	-2.4576337680661	-1.96019965939099	-2.53442480602891	-3.32804416237471	-0.641371411166943	-1.00706979482929	-2.27106779827373	-2.14424468668775	-2.74924665376965	-3.6275609906652	-4.28180808768029	-3.20340410953807	-2.86377495763902	-3.20710537907714	-1.11320483201557	-3.2621970002243	-3.11957240291755	-4.20051698815881	-1.25831211631258	-1.79214185984632	-1.53638816036971	-2.27694919090538	-2.56127011508594	-1.81639108931937	-1.89875515210305	-1.81491259854853	-2.89625974411194	-1.41882046235001	-2.79640039811117	-0.610149306598621	-3.2099276505102	-2.4908996035634	-4.37639111923643	-1.57021289180978	-2.86941906321599	-3.78116732401985	-1.35297970049998	-2.85808974407855	-3.20447238008324
A1BG-AS1	0.125998079311314	-0.353429693552851	-0.864086532849081	-0.212039787877602	-2.87623674539817	1.98020069862685	0.648140815945361	-0.570416560360603	1.83399729998795	0.375509980252913	0.544817583893511	0.132805489947378	1.06673521435231	0.964006279386225	1.66230788720294	-0.643656214859382	-0.0402470515856715	0.697093195186652	0.00163715312402543	-0.525398901996499	-1.8205068826917	-0.250592435683578	-0.377997066257133	0.38958725387758	1.25488327187016	-1.79468424255163	-0.879951087430888	0.268278526226288	0.84072617252962	0.47713183068313	0.991669518721082	1.1415054881372	0.408055389300511	0.524885484652983	0.628506320879438	1.53703548480484	-1.68909887113371	2.07450947995195	0.158266920400647	0.185451737079747	-0.576128644668751	0.79276220604297	1.34551214732744	0.306654080181934	-0.137626705522788	-1.74155962600174	1.10941841261977	-1.43881619616256	-2.72261040099276
A1CF	0.721508947733591	-3.89608010906925	-5.47739599084232	-2.48873322664995	-3.46281076240913	-0.266526013778177	-3.6006091895013	-2.77160351879552	-2.72156107665065	2.57301282872899	-3.72459902133347	-2.03121873949551	-4.25212922681562	-3.32804416237471	-4.40530419666611	0.217490632411999	-5.47739599084232	-4.7132918056195	-5.47739599084232	-3.182588719026	-5.47739599084232	-3.93226890741065	-5.47739599084232	-4.65785810787473	-3.25274462797083	-4.54317087244919	-4.87736834947329	-5.47739599084231	-2.4317952354739	-4.59188400827791	-5.47739599084232	-5.47739599084231	-2.41273984899655	-5.47739599084231	-3.80406273339584	-2.1924630411583	-5.47739599084231	-4.27247321552365	1.41417364564914	-3.14778639029438	-5.47739599084232	-3.48896276038186	-3.32842238576823	-4.29279591053404	-3.65029202474592	2.50593592815163	-5.47739599084231	-5.47739599084232	-5.47739599084231
A2M	10.4371936012192	10.8085952011733	11.6468240146331	10.7602678512866	8.01407285659955	8.54550835925393	11.213653005153	8.70964284923897	9.39471028035859	7.86971135585245	11.6403530811932	9.87553117219252	11.841431568308	9.33388336291381	10.6215213703564	9.62455752060956	9.95311928522367	10.3057186442091	8.4484048209064	10.1942465946557	9.29652523825338	9.19624269745999	11.1719091921283	9.08727034396372	10.5109151521556	8.75710664323447	9.9214116539108	11.0620427011487	11.3434330704003	9.73229488198265	8.91748861830123	11.5786565549535	9.35564172392846	9.91927609176309	9.39425081552618	10.1910891685943	9.94440719711026	9.46790497059563	11.6862136524809	11.3030826649095	7.74346621991501	8.77101775835336	9.18483574525336	11.3363797793736	11.2464708156829	8.85416575385876	11.1039497323386	9.06954995840146	10.0764560840889
A2M-AS1	3.34382943266578	-0.273267813142486	0.219297990365765	0.65957039503596	-1.75902605965729	2.32106638568342	1.15511433970616	1.89192916105316	-0.503954854454945	-0.232599702593668	0.406903219119533	-0.413546041832137	1.04590092613888	0.387320206331223	-0.0922499050638226	3.37571213638937	0.210661744403752	-0.151662491954336	0.560416428620822	-0.408838258960472	-1.22451559330761	-0.834768242950343	0.426711378051859	0.498786342223471	0.200987278364431	-1.08240118174867	-0.456783471798273	0.306044928585541	0.301559560448783	1.16859602182367	-2.21205347860751	1.3767750675396	-0.80182746716938	-0.0928922713044949	1.12753953086645	-0.347476410561717	-1.24470559657255	0.256228742700573	0.474379663971006	0.364921738398278	-0.474550973952341	-0.13490841241178	-0.89840841181848	0.185013113661347	0.634583539550129	-0.735062785585208	-0.669509316397883	-0.267481937986003	-0.327765138076979
A2ML1	-0.143402566828193	-1.57561324654012	8.24263052243957	-2.76592233737535	-3.46281076240913	-1.71051230709503	-5.47739599084232	1.21186103198067	-2.55586517658872	-1.30435661880658	-1.34064753350366	-0.537313364234201	-2.53442480602891	-2.72740259576421	-4.40530419666611	-1.1518594292698	-3.29879730367953	-1.38474470895417	-3.54645978607949	0.652332619876199	-3.19313523746892	-4.50716896186726	-1.69070053375138	-1.92800178915941	-2.64485045620884	-4.54317087244919	-4.45485686546705	-4.20051698815881	-1.72889127070528	3.25005700246043	-1.07805177336616	-3.12796938324452	-4.0784759123772	-3.92080563021845	-0.444067902195718	-3.91974583416801	-3.07902025545358	-3.62519791192158	-2.28844528732498	-1.49878470751897	-2.27976369352042	-2.68326783037311	-2.13252151365174	-5.47739599084231	-2.72603038440189	-3.55114626901165	-4.35680395164179	0.18738844872421	-0.582693842893334
A3GALT2	-1.97257743217893	-4.2581286782225	-3.91357769035989	-3.1093463382763	-3.13991554175286	-2.79809553791695	-5.47739599084232	-4.22580392226603	-4.07460613120118	-2.45955580223675	-4.34972540337542	-4.07145777322346	-3.15144541774318	-2.13208125718131	-2.35350517835264	-2.23453360255107	-5.47739599084232	-4.7132918056195	-4.21045190374581	-3.182588719026	-3.6371289814073	-3.20340410953807	-5.47739599084232	-3.45614285270097	-3.69108419309023	-3.5772181464268	-5.47739599084232	-4.20051698815881	-5.47739599084232	-4.04719624759593	-3.06931311297159	-3.86948181852486	-4.61463074616539	-3.18958204008976	-4.41061564862005	-1.81491259854853	-3.8284491104879	-4.27247321552365	-2.08883165969366	-3.14778639029438	-4.84981918551793	-5.47739599084231	-5.47739599084231	-3.65120038271998	-3.20765622658142	-3.35280607180575	-5.47739599084231	-3.33018802222521	-5.47739599084231
A4GALT	0.875612491180178	4.69911577904002	4.15080603154241	3.46966795238425	4.52784131500538	0.482879230495928	4.71849092582227	3.63482491751439	3.08922332873803	5.26286503314584	3.01474609966015	4.02505066293965	4.88920484639696	3.62499985717458	3.39775074241688	0.753031273958714	4.36134147374595	5.06419065062689	3.55664017866228	3.32895098476584	4.69900382752983	4.15947222591937	4.69388755087909	1.53079034662985	4.40896721550539	4.95975701092782	3.18560896615089	3.78223217499446	4.52291860883679	5.85274494613265	6.5620744277866	3.73674668905034	4.6902766491689	4.94032048538624	4.98626834827178	1.50412810616357	4.83381140492137	3.60308369083657	4.63980751383295	2.97925534054065	2.93878886241428	2.82913756236317	6.57981584816901	3.70936880146434	2.79266610259163	3.19579246536656	3.49881544353711	5.7535266820643	0.243585829026294
A4GNT	-1.7308821050654	-2.81903876757588	-2.04687485868926	-2.76592233737535	-3.8794615800836	-0.49413344725407	-2.01506784923018	-3.11475188201675	-2.90878689141652	-3.5363586303275	-1.93321869534336	-2.55147208676702	-2.10362148949896	-5.47739599084232	-3.04178917005003	-0.268586254511954	-2.96571336812298	-2.91956786170496	-5.47739599084232	-3.182588719026	-5.47739599084232	-3.93226890741065	-1.44519484108452	-0.895730331446843	-2.21848237591582	-3.98081704300986	-4.87736834947329	-2.22358026438135	-4.45116219699278	-3.08862767808428	-5.47739599084232	-1.53847432636144	-4.61463074616539	-3.50935420443338	-1.54838213649498	-2.05533808788699	-3.28833772848658	-2.84025013880044	-2.52018177890924	-2.29893850230582	-5.47739599084232	-2.32118996751587	-5.47739599084231	-2.72710743091929	-0.496507392031606	-4.05495004282551	-4.35680395164179	-3.33018802222521	-2.36202460558445
AA06	-1.52392746865869	-5.47739599084231	-5.47739599084232	-5.47739599084231	-5.47739599084231	-5.47739599084232	-5.47739599084232	-5.47739599084231	-5.47739599084231	-5.47739599084231	-4.34972540337542	-5.47739599084231	-5.47739599084231	-5.47739599084232	-5.47739599084232	-3.08966053345562	-5.47739599084232	-5.47739599084231	-5.47739599084232	-5.47739599084231	-5.47739599084232	-4.50716896186726	-5.47739599084232	-5.47739599084232	-5.47739599084232	-5.47739599084231	-5.47739599084232	-5.47739599084231	-5.47739599084232	-5.47739599084231	-5.47739599084232	-5.47739599084231	-5.47739599084231	-5.47739599084231	-5.47739599084232	-5.47739599084232	-5.47739599084231	-5.47739599084232	-5.47739599084232	-5.47739599084231	-5.47739599084232	-5.47739599084231	-5.47739599084231	-5.47739599084231	-5.47739599084231	-5.47739599084232	-5.47739599084231	-5.47739599084232	-5.47739599084231
AAAS	2.79628988440854	5.05273370855455	4.68924278771002	5.23671711176176	5.67450953591124	4.19719054073679	4.80384951139436	6.06699339032322	5.15372246288416	6.14779956590438	4.8614314097624	5.01251555554772	5.15181338754372	5.24682100716662	5.20242463910359	3.3081175111967	4.71302387479775	5.22760981452078	6.21544813593937	5.12254761119843	5.48451622524567	5.79896099101479	4.82397830178228	5.52132400496463	5.3722731015276	5.3823342519144	4.79611752821182	4.87356671199138	5.31350986818769	5.49939552084714	5.36162376418457	5.68035563595631	5.13170767971855	5.37391643766849	4.77721921665922	5.34874020882064	5.1876584732851	5.09893380410686	5.39025275907246	4.94122977487451	5.12401581519103	5.36903163237975	5.6501238332081	4.85851052623362	5.3007640563983	4.95193165465527	4.30494215252116	4.86403989040497	4.58137817344602
AACS	4.04608892374517	5.13827021343309	5.43988378953139	5.51639303226348	6.35419033899973	5.84429582719547	4.70942250999002	6.10777018970347	4.90189400686057	7.43479388908236	4.75602278726328	5.30063531023011	5.08700412236908	4.96626778893976	4.45599505262337	4.16844909091841	5.33342647720831	5.78321942119364	6.47452249594497	5.76844040289753	4.690937523226	5.75650145417039	5.04975764373458	5.69440279564709	4.92065335687511	5.94014738256768	5.46931070986133	5.0824883067545	5.18190064581789	5.04794487343445	4.94948466892634	4.33657682934284	5.43350292436334	5.34636324347361	5.21536963535595	5.75641643845537	5.22635895068653	4.6496870382295	6.18588495210534	5.67408954004095	5.1984759536468	5.61242177686348	5.41486004259571	4.51611282641633	5.33080435132821	6.2282131024638	5.09861212595942	5.32247449856945	5.03760933337761
AADAC	0.981266476964381	-0.0124257576952374	3.52149903177498	1.27529430488973	-5.47739599084231	-0.578748456656666	3.07396107513894	-1.46023625532249	0.797830276757748	-2.73762716077909	2.45296633551738	2.23676298450063	2.68243086028696	-4.37613043495357	2.55761014594097	-0.268586254511954	-4.3559083642001	3.78989548106668	-0.922549040224951	-0.106843240188078	-0.957823580991144	-0.49131441520387	3.51830821491022	3.44941524625981	1.27140603594398	-0.563422410526459	3.3254570326662	5.2285349834751	2.75433603667928	-1.2450558517733	-2.01125623588279	3.27449195477382	-2.91396364768798	1.65006021188074	-2.78279066832525	-2.51335057915416	0.870583992964821	-2.33473818659965	1.88667506235685	2.25780461519734	-0.524446005322324	-0.684929734640494	-0.830896320874085	-1.29267526036333	4.05023482323077	-0.828604403636384	-2.09959275434869	1.07106860622845	1.7561048439504
AADACL2	2.05599411471249	-4.74261726177645	0.32422494897915	-2.25631465824727	-5.47739599084231	-0.0699820106026158	-3.8903088048339	0.982126481578997	-5.47739599084231	-5.47739599084231	-5.47739599084231	-5.47739599084231	1.34776491513727	-5.47739599084232	-5.47739599084232	0.217490632411999	-5.47739599084232	-5.47739599084231	1.51793193208813	-5.47739599084231	-5.47739599084232	-4.50716896186726	-3.6454419224419	-4.65785810787473	-5.47739599084232	-5.47739599084231	-5.47739599084232	-3.53393063475048	-3.43822204531279	-4.04719624759593	-3.06931311297159	-4.46014809654133	-5.47739599084231	-4.49862261513298	-4.41061564862005	-5.47739599084232	-5.47739599084231	-4.27247321552365	-5.47739599084232	-5.47739599084231	-5.47739599084232	-4.48509685734459	-5.47739599084231	-5.47739599084231	-4.76628859100388	-5.47739599084232	-4.35680395164179	-5.47739599084232	-5.47739599084231
AADACL3	-3.85901080578096	-5.47739599084231	-5.47739599084232	-5.47739599084231	-5.47739599084231	-5.47739599084232	-5.47739599084232	-5.47739599084231	-5.47739599084231	-5.47739599084231	-5.47739599084231	-4.40705221089494	-5.47739599084231	-5.47739599084232	-5.47739599084232	-5.47739599084231	-5.47739599084232	-5.47739599084231	-5.47739599084232	-2.56829996374326	-5.47739599084232	-5.47739599084231	-5.47739599084232	-5.47739599084232	-5.47739599084232	-5.47739599084231	-5.47739599084232	-5.47739599084231	-5.47739599084232	-5.47739599084231	-5.47739599084232	-5.47739599084231	-5.47739599084231	-5.47739599084231	-5.47739599084232	-5.47739599084232	-5.47739599084231	-5.47739599084232	-5.47739599084232	-5.47739599084231	-5.47739599084232	-5.47739599084231	-5.47739599084231	-5.47739599084231	-5.47739599084231	-5.47739599084232	-5.47739599084231	-5.47739599084232	-5.47739599084231
AADACL4	-2.26307728976722	-5.47739599084231	-5.47739599084232	-3.56093778457859	-5.47739599084231	-5.47739599084232	-5.47739599084232	-5.47739599084231	-5.47739599084231	-5.47739599084231	-5.47739599084231	-5.47739599084231	-5.47739599084231	-4.37613043495357	-5.47739599084232	-3.837387673384	-5.47739599084232	-3.8474820325339	-5.47739599084232	-5.47739599084231	-4.28180808768029	-5.47739599084231	-5.47739599084232	-4.65785810787473	-5.47739599084232	-3.2621970002243	-5.47739599084232	-5.47739599084231	-5.47739599084232	-5.47739599084231	-5.47739599084232	-4.46014809654133	-4.61463074616539	-4.49862261513298	-5.47739599084232	-4.49783162146193	-4.70170027069616	-5.47739599084232	-5.47739599084232	-4.24951260950493	-5.47739599084232	-5.47739599084231	-5.47739599084231	-5.47739599084231	-4.76628859100388	-5.47739599084232	-4.35680395164179	-5.47739599084232	-5.47739599084231
AADAT	2.50889002666285	2.14408415454795	1.6305499671647	2.50856323308084	3.42462058834371	3.36954683850764	1.77685682838658	3.2863032890143	2.67128057466346	0.775366628133109	2.68549184942711	0.680370439798795	2.69586716289854	3.50597900425293	3.52725429376396	3.00931151493256	0.507027895965449	3.45665537625358	3.20805971985655	-0.353909213481833	1.09546105383406	2.46829428874344	3.17246972652524	3.33134862422208	2.9688742162742	3.67815596760305	2.65993133673439	2.75757937446976	2.5401830493383	3.02582706613755	1.5944765892494	3.40231240744802	1.53035128187449	2.44579169626314	3.21893433086578	3.35189305790341	1.63550199416376	2.33123122253561	3.00199479462641	2.99023710500406	2.10149575393944	2.20767530999773	2.09194075143116	3.1153736288681	1.75822724261483	2.50912571930363	0.633488925237863	0.961269815982789	2.75130346153031
AAGAB	5.02671645856226	5.52065120160843	6.02945512528852	5.41578565312934	5.7863742822862	5.67075525723952	4.73726993916847	6.04006062851056	5.79796901620188	5.96555794711817	5.27222378702312	5.89926653058752	5.58719779996696	5.01869821187613	4.77306524258186	5.09520026909461	5.25583573944808	5.56938576844646	6.82437865075426	6.19986958543242	4.78639332976682	5.23065022749678	5.12295822620211	5.85663822644429	5.10709559610632	5.67452588852288	6.37226090450035	4.98980525602373	5.26369654154304	5.34389530743298	5.3548223101411	5.14933111637214	5.98365688877787	5.53784586397337	5.68863675901606	5.5529208816094	5.37321596714943	4.82842245589308	5.28066172793675	5.66212218356793	5.30006603004899	5.34951974933439	5.75408919627425	5.13209594094152	5.34762113095157	5.80174145243825	5.27101972717576	6.00509292918912	5.54791240977859
AAK1	7.98276642991128	5.88290833169717	6.37074497262392	6.06365739547189	5.80703950267444	7.92581932715485	4.52625630896504	6.41971295952982	6.2194256865857	5.21042884996588	5.64165276237186	5.69372516909785	5.69901350618196	5.62001632171101	6.21501954380363	8.0027401795318	5.77770909324529	5.49261118627287	3.37978478882959	5.63393307852138	5.11533782046937	5.92750857346017	5.99765378254962	5.35458438143759	5.7292330268176	5.40687526890229	4.77248055763151	5.60883178684327	5.78829336509289	5.74839095586592	4.78719468539905	5.63636515125042	5.87132553353334	4.98070561814883	5.75447211585852	5.57355465849537	5.2819376270151	5.73884314693527	5.46060531875091	6.1932323441334	3.89813408769692	5.90804612765144	5.58904022070779	5.44096731100907	5.83086489860955	5.39801704478667	5.26410908013822	6.01027136113308	5.48832882774979
AAMDC	0.981266476964381	1.99559394883807	1.95855774163853	1.69162719821434	0.296548736744425	1.90429580677416	2.11323832670396	1.50758828932662	1.19663562876118	1.54731872898284	2.83818447268591	1.15841739308958	2.71578985965244	2.22527877561798	1.98444565644685	1.9348275079175	1.38331582876231	0.817463285018288	2.84578671160874	2.24144139017134	1.89910996852643	0.672714146567504	2.05658504666482	1.43327831360793	2.080051989731	1.6834313168891	2.05894392261871	2.43002271746701	2.09002379482161	2.78829444453571	2.38169843327749	1.93173130151573	2.63552007159318	2.5352794036837	1.53479425262014	1.73909985871327	2.10084931332208	2.24469521522335	1.64186749989973	1.80204343124557	2.29010785313923	1.54070246533578	1.65903062418689	2.30367941380276	1.65064092350737	1.65675136859171	2.46770614458719	1.95292978433794	1.47279821558215
AAMP	2.88971109900431	6.63747774185362	5.45729189043618	6.97831711699735	7.12274489986087	4.27157993071159	6.67500702916925	7.41087740681844	7.31142179852006	6.82269745612785	6.50685267130548	6.30811258186105	6.61409719669022	6.19162487054202	6.56230004366212	3.61267885403995	5.87757550393111	6.96137169430138	7.31299290623682	6.93941037909657	7.21282978624502	7.00402163663891	6.22413857835447	7.15443641270701	6.91690049498656	6.32274426379842	7.47928350315417	6.42759409793372	6.7631809761708	7.11370986030389	7.12760035134773	6.34111227956877	7.07333570786748	7.3765502881002	6.38703585633307	7.81599579112717	6.33762144270105	6.11257978867821	6.74519087799766	6.71903390462978	7.46001040587277	6.82174724168567	7.23021796869296	7.29809737791722	7.00870751728738	7.4318841224052	6.46134456175489	6.33244356706462	5.6241318767035
AANAT	-0.0711914447400644	-1.1849100233037	-3.91357769035989	-0.778368263791559	-3.46281076240913	0.524037213264991	-3.8903088048339	-4.22580392226603	1.11295443836809	-0.671161830879218	-4.34972540337542	-0.953917210376433	-3.59926961145984	-1.48729744146571	-0.586731923295334	-0.875495137369314	-2.46764175185748	-2.48043763067454	-2.03835942660654	-1.02871195015212	-2.15076225264768	-0.728021580093311	-1.83113502995254	-3.20710537907714	-0.737663680370305	-3.2621970002243	-3.44371798977263	-2.73483602424451	-2.62535667812893	-2.51774434733311	-1.83502235674566	-2.12456863181653	-0.897336397791632	-1.81639108931937	-1.89875515210305	1.11121746944802	-1.84603007022519	-0.64905712125056	-1.26077079888643	-0.678069267914914	-4.07964585750057	-0.100152008178671	-0.645469540566421	-2.26412266739653	-3.02864787979804	-4.05495004282551	-3.73378465775942	-3.33018802222521	-1.62784160202068
AAR2	4.02565282503021	5.46330863852968	5.63607989859539	5.49563049917087	5.83145326739196	4.32204400692801	5.70921711406596	6.07828929528438	5.04503537387723	5.2350550309307	5.59080276165186	5.19812135854937	5.74336346089045	5.19409571123364	5.26689611178493	3.20782655387596	5.3144164907976	6.32632219472511	6.21238015182837	5.47708749185797	5.7262743765341	5.58204790702669	5.41488928172161	5.65660466713933	5.45777372900496	5.80159129109418	5.7913188030444	5.68962973174206	5.35511380348345	5.52107085295886	5.66724362087708	5.64500615312528	5.49826720962562	6.03347751508485	5.76428901710014	5.5353846378849	5.80176296651595	5.22859387105053	5.46060531875091	5.46465546474976	5.55555296398987	5.51349457590829	5.34997386495208	5.84474290811138	6.09205153634494	5.65826806106286	5.59199187642963	5.95315645464676	5.28846112176052
AARD	1.41751601764788	-0.409457524021029	1.56782435594902	0.0271998714277477	1.04960110501229	-2.44049361445245	3.55092331896594	1.71251983666606	0.000581990856180353	-2.73762716077909	2.66143071912231	-0.919824100007379	2.49531690993409	2.7234025650236	4.14698442356751	0.157300498602603	-1.67697931726506	-0.658019532746251	-2.23875024379491	-1.11742357108021	1.81847538886648	-1.53373406610093	3.10180018126275	0.351270205119647	0.717457907645276	-5.47739599084231	0.756556616513482	3.00151727019143	1.75415989022086	-0.621164013042736	6.57724951356254	2.83291111329261	-3.38178130954404	3.28406191313244	-0.306184944378684	0.0369161571659562	-1.41870372740609	2.96636112304242	1.75004699896436	1.3178377413582	4.26048452204195	-1.17013486393294	-0.588603463649928	6.46809510314766	2.57451981727147	-1.27858064982468	-1.25896914561103	-0.267481937986003	-1.01262416130661
AARS1	5.85725655031949	6.67941823169451	6.89990198128489	7.11618597459454	7.63279024036128	7.25261803443698	6.63246112684308	7.68765518554952	6.61066952910684	8.18932950126191	7.34258940219875	7.36033222065681	7.00766229326928	6.66571618457309	7.28469976559335	6.42894376137923	7.613118726644	7.29247311387839	6.62654039275845	7.54091161917816	5.83275116264122	7.54392119732792	6.77699542309302	8.61506630153727	7.51711799977476	6.57683972142018	7.45702381805307	6.95712788058754	7.63900307119075	7.46213493525674	7.44641961756799	6.54450699448558	7.97033135129223	8.01024378595111	6.90081499719895	8.6751976890854	7.72262658109094	7.00059986013439	7.7077949578376	7.87663322008224	6.50634975430438	7.30279697770478	7.77444953053413	7.01287931225906	7.18761894913983	7.74771111077331	6.69730758707142	6.97425171453211	6.37211755589065
AARS1P1	-5.47739599084232	-5.47739599084231	-5.47739599084232	-5.47739599084231	-5.47739599084231	-5.47739599084232	-5.47739599084232	-5.47739599084231	-5.47739599084231	-5.47739599084231	-5.47739599084231	-5.47739599084231	-5.47739599084231	-5.47739599084232	-5.47739599084232	-5.47739599084231	-5.47739599084232	-5.47739599084231	-5.47739599084232	-5.47739599084231	-5.47739599084232	-5.47739599084231	-5.47739599084232	-5.47739599084232	-5.47739599084232	-5.47739599084231	-5.47739599084232	-5.47739599084231	-5.47739599084232	-5.47739599084231	-5.47739599084232	-5.47739599084231	-5.47739599084231	-5.47739599084231	-5.47739599084232	-5.47739599084232	-5.47739599084231	-5.47739599084232	-5.47739599084232	-5.47739599084231	-5.47739599084232	-5.47739599084231	-5.47739599084231	-5.47739599084231	-5.47739599084231	-5.47739599084232	-5.47739599084231	-5.47739599084232	-5.47739599084231
AARS2	2.62211573245844	4.83868724783706	3.07956858989575	4.94885680528804	4.4815779725744	3.90948881240464	3.43966997283159	4.56904031854309	5.15671062209178	4.16206867147005	4.04564648710532	4.07133907730285	4.44797803424545	4.55434085282736	4.85059301109729	3.30118054479464	4.27940773786775	4.14593587314432	4.46945979771219	4.4443070970488	4.94944179242733	4.9543264368661	4.15446982151316	5.42603099848229	4.78770145058783	4.20984158454024	3.91378161635023	4.16534656810602	4.29050433155977	4.89402153733332	6.51098599307019	4.33493455982413	5.33187258843632	4.78934434183563	4.48754407477367	4.73413877475229	3.69686188721929	5.19783079456502	4.52077207443559	4.42852188619945	3.70461536298655	4.65692173621485	4.37777259335666	5.22209528450926	4.83830087109367	3.90535106331986	3.74558195352572	3.57952078368231	3.80325533470908
AARSD1	1.64890470080715	0.0512275406468721	0.163826683660725	0.965937218600846	-0.066123405064193	2.5375165792489	-2.66730990484157	1.30530333223897	1.65960069449799	1.3267717294762	-0.597623770817595	0.1164701370853	0.25545613668321	2.39707722588506	2.02009002058093	1.68063106137456	-0.794263652167361	-0.0545269715674665	0.678952874618917	-0.652211246025717	2.3643099939522	2.00965368035978	0.827950460892017	2.19819131754862	1.25488327187016	1.33157346681108	-0.456783471798273	-0.596571309558186	0.456380215086124	2.1674966000211	1.08229748284268	1.04837254468488	0.367539941779383	0.956054887193153	0.483907473778287	0.748767862957223	-0.994517805203375	1.87001200295288	1.2019916617352	0.583717454360262	-1.31599173478286	1.76465026582055	0.865173570142378	0.0321456977912853	0.388904238991277	-1.19315196752924	-2.46909358955219	-1.04589463764169	1.00091829457312
AARSD1P1	-1.18220148141081	-2.81903876757588	-1.25960905036966	-2.48873322664995	-2.13798323301344	-1.3716879966918	-3.35946749102509	-3.56586519542044	-0.326568070966807	-3.5363586303275	-1.93321869534336	-3.19948027036991	-1.6314174967942	-1.83882615488782	-2.77420713254324	0.435898824202776	-2.96571336812298	-2.91956786170496	-2.23875024379491	-2.84299343420506	-2.34938495010909	-1.44649654657113	-1.05237203950687	-1.38471050787254	-2.04480020326117	-1.79468424255163	-1.62845905524011	-2.22358026438135	-1.84469681124874	-2.36857365101854	-3.06931311297159	-1.63817163195129	-1.50164015124439	-2.92798671324215	-2.19080661280834	-1.1945464091848	-2.45588881589308	-0.942012481585248	-2.79640039811117	-1.38090031956132	-3.80842759154623	-2.4908996035634	-1.97846041527506	-2.36669489116328	-1.83734382021671	-2.75464174214634	-4.35680395164179	-1.04589463764169	-1.14360895857486
AASDH	4.14034360784098	4.05952501291901	3.88956172921401	4.23757568210701	3.99320195872584	4.71091576977574	3.41554060154875	4.19714030435389	4.3937493314752	2.67732921580443	3.32538286472394	3.55759121588409	3.79986321300744	3.02625200694318	4.23493236651985	5.02746264586369	3.35921072733023	3.57712557885932	4.14068503264029	3.51751535423131	3.7162348405068	3.90546244785544	3.64300037920659	4.35779359215564	3.52860027227767	3.396614343186	4.26164026618162	4.16020053743286	3.61890045834189	4.48241938764137	3.4903822017543	3.46971505538067	4.13036259645515	3.27109465733216	4.02588650776527	3.87810585005142	2.73788667712682	3.17730011692461	3.39256726939754	4.33470517313964	3.41475826705966	4.31453319960205	3.17691497361808	3.81125868414603	4.12544466449957	3.5580170458733	3.12015396885348	2.93428441467204	4.64477324991252
AASDHPPT	6.16255536966706	5.19690726189132	5.41782405338193	5.2005187582398	6.63543154770376	6.44790699220771	4.81003306266992	5.52336660254137	4.69957654752524	5.18790005476918	4.58908488105419	5.17661605201129	4.99081055607597	4.56221263955291	5.7260140255282	6.13136591410924	4.95317178873294	5.40406281409832	6.35775188430992	4.80869782231062	5.06754078521731	5.53526173109251	4.87995484396359	5.28641212101569	4.8315378335178	5.46211855446696	5.59418363800958	4.74713556199549	4.79735523484189	5.51268021035341	5.65067868168334	4.61214661307735	5.7787660672217	4.32065904248898	5.21345993595704	4.7875337880985	4.56825298724697	4.49520578495936	4.75788677186813	5.73329833593497	5.02342552269312	5.29507229055746	4.55700687946985	5.52080237801101	5.09946273329203	4.21858918544172	5.19830676236187	5.34450957002782	5.54658520993218
AASS	6.22662535896419	5.54848983470721	4.72321803585597	6.88788297591906	5.64201483503441	6.62149923289553	4.16422178592557	6.59879568288848	6.58261357887771	2.34766079339527	4.72298287122438	5.61814487527483	5.10851372650515	3.86537275392642	5.44954964352425	5.07500748747083	3.66858070093784	4.3133846372759	3.48928836495023	4.07550706367134	5.17207086931208	4.85264541268555	5.38643247163363	6.03001140382275	4.47286892847523	6.60499017744119	4.52366736572079	5.57925565033841	4.66863402906894	4.0187677615785	1.03769502309966	6.85237125979488	3.71594131889999	4.10194068785209	4.67406955098554	5.47156360860453	4.18157506138852	2.84807172610288	4.97268409038872	5.00352929490776	3.75776738930848	5.87239568427573	4.23738986870606	4.2312171512918	5.96802012344012	3.64032645133128	4.9279726663033	3.38593518900916	3.82968537022753
AATBC	1.60550102036234	1.44396584295389	0.794958479852368	1.25661130173404	3.34933027222646	3.4782533275591	1.23081570906118	3.82984234787518	3.12627958428465	-0.0789998200124362	1.78819363824186	0.691441043200029	2.86002436913455	3.10596132152922	1.16967617237679	1.56955260314627	-0.120751782678652	2.35076654253513	0.678952874618917	-0.465941730083328	2.64378531002675	2.02499816836493	2.8548813648082	2.37092760827646	1.92159040150918	4.00280152045872	2.05493017839335	0.723850611236824	2.78875021880574	1.18075226501294	-1.17971761835234	3.28813532035852	2.26282561574458	1.66004222183805	2.49186820654239	1.40064741683589	1.55931422746747	2.9878329004998	3.13264987401963	1.13201376194811	2.48237628653212	2.38374396268921	2.41756348126713	0.220826683415437	3.59759074652559	2.8953724633844	0.175755685280436	1.04439234271229	0.52811078355145
AATF	3.59194840742594	6.82727107708552	5.51384706988947	5.88511868503487	6.89433406309771	4.43425142788007	5.28428887075981	6.61211483877363	6.33374226271024	5.47207494021079	5.48424545220704	5.79117604301764	5.76901564842816	6.7621583948009	5.85743995614338	4.48543428384172	5.70877122158435	6.31642505687992	6.00036299014166	5.40526627315109	6.24121651655515	6.63393356759054	5.33601099921487	5.68046503244165	6.1480377956724	5.75865233233392	5.6371004464427	5.54413054504121	5.94472625626686	5.95094470739602	6.52720934258752	5.38739262472739	6.27713947953642	6.01706678691536	5.97790422645835	6.31907845736127	6.18942739285232	6.11135756246574	5.71620031169228	5.9463526924645	5.14261958810129	7.02704551563334	6.82909696950508	6.17564008066028	5.93299400128878	6.56234250880398	6.23872565494166	6.32415053776497	5.892081763723
AATK	2.5778859760178	3.55148153163851	1.58903736176298	4.84794062358366	4.18043011384085	4.9200213601493	4.71272671475318	2.56370276223621	5.28173044155465	2.31106641622535	6.25129697138438	2.57236593034175	4.7924598002362	4.65935217309077	4.80662059243248	3.32873049629094	2.90003492203039	4.22787052649077	0.678952874618917	4.37892307197816	5.62152967836752	5.10361774313462	5.9447966035105	4.89264771713401	4.71557497237505	6.73749634827648	4.43379457111475	5.92020070500057	4.9009927816201	3.6635216354747	6.51149574392732	5.60944812331417	1.61065965535732	4.31118867447313	1.87154003235425	4.47158413806098	1.94789300152896	3.29393917944237	4.85193335538759	3.97995785046313	3.93782767691043	4.79834403985074	3.0617361166061	4.78266041150944	4.09317279981754	2.97134815869579	2.21269504513622	1.12298545287488	2.36221358528351
ABALON	2.56661336819985	-4.74261726177645	-1.80631609227427	-4.22190983445072	-5.47739599084231	1.40669066810351	-5.47739599084232	-4.22580392226603	-3.37700761847365	-5.47739599084231	-3.72459902133347	-5.47739599084231	-5.47739599084231	-2.30458900345111	-3.79709001047207	1.26182855071767	-5.47739599084232	-4.7132918056195	-5.47739599084232	-5.47739599084231	-4.28180808768029	-4.50716896186726	-5.47739599084232	-5.47739599084232	-4.32381126701497	-3.00378566621069	-5.47739599084232	-5.47739599084231	-4.45116219699278	-4.04719624759593	-4.19294395287736	-3.86948181852486	-3.68847574771807	-3.92080563021845	-4.41061564862005	-5.47739599084232	-4.70170027069616	-5.47739599084232	-5.47739599084232	-5.47739599084231	-5.47739599084232	-4.48509685734459	-3.75927290836665	-4.7667807244034	-4.76628859100388	-5.47739599084232	-5.47739599084231	-4.03652434011779	-5.47739599084231
ABAT	4.1667133055621	2.40183313833544	3.87668086557244	4.54335059326576	3.01769765666723	5.43215153458986	4.52343670256134	3.34028850869929	3.16537806277092	3.38904810063398	3.79226693970445	2.90276190420358	4.9066438761414	4.50618625512046	5.91950981608323	4.11407057001794	4.23561701742912	4.58804316700349	1.91813832677707	2.72235647021989	2.05807030753206	3.12436047838693	3.99722785988558	7.03165781930786	3.56591490302687	3.97305792819333	4.59381675508162	3.45249734027827	4.36570831441804	4.00173818458976	5.9934300310799	3.5254951787834	2.52012166352417	5.38749818131568	4.48596288897598	7.67281129257615	3.48256765170811	3.07066025129858	5.41511422897363	6.55306143873382	4.07293871965187	3.58133121718993	2.40361575521734	6.0722206673699	4.69751745237978	4.23505754251815	3.36495785982907	4.91462761925439	2.94104013327528
ABCA1	7.05852435034508	6.74223875898744	7.42980263343548	6.05827349749366	5.72191917399025	7.98344020752509	5.66768271124566	5.10304415685019	7.037425909401	6.43019015768924	6.7787325371839	6.74097435631974	5.9097120671485	4.84374039384026	5.15210697570921	7.77666727141546	6.09590558053743	6.38215297009021	4.28784849719022	6.35886801629572	5.05628213341075	5.69247668703616	6.63573667077994	3.3140204543669	5.59455383204643	6.82464861802767	5.15132978854384	6.95898119522891	6.32864065241317	4.59684044542384	3.33777971870369	8.55424988013365	6.43802782494284	5.12100955964903	6.26925933178224	4.24801596517242	5.76025159517936	4.68626485537559	5.95884398196964	7.61606551260642	3.51695733437601	4.85146880046369	5.91821054616864	6.71035376851843	6.23201161482446	5.052647306083	6.09424835917847	6.20199181905602	6.30776657444976
ABCA10	3.38932706715133	0.625734548150141	0.757974852103681	2.50856323308084	-2.65338422127199	2.1209875768613	1.2215674361028	-0.0703420599319122	0.828134873046289	-0.746302468549808	0.808536464881936	0.0318981107470193	2.91275873899368	1.37488769144206	1.86211573935832	4.31339345504926	-0.794263652167361	-0.255813241053137	0.00163715312402543	0.180449826270898	0.309096391643355	-0.0443514156073897	3.22661416313462	-0.850369469520888	0.564963120624782	-0.438247033999543	-0.093902400096811	2.14753547112438	1.39432998871464	0.242133213849789	-1.83502235674566	2.99974214142732	0.169666174470894	1.09498652061879	-0.543901772536951	-0.816515990718649	-1.41870372740609	-0.197470505426088	1.89847738003675	0.798861849511156	-2.11781111453164	-0.447974522705661	0.173274965380606	-0.257042522967471	2.31740908449047	-1.11250035957127	0.1067990751851	0.643493726582111	1.380466398751
ABCA12	3.16103945391907	4.16399613679564	5.20073494943201	-0.70329201248121	2.93856595269816	5.32851287302393	-2.81174768480239	5.75217278198718	4.83724617215833	1.79266652238125	-3.72459902133347	2.88116851855388	0.959418023815381	3.43915598739182	0.947037867439793	4.463853838598	4.96297065898213	3.05557820516224	-0.417790044894736	4.30404402098545	-0.421699822253246	5.46527563010528	-2.35960641942192	-1.14676481809424	3.54907325386034	4.37246943125379	3.58545077149935	-1.68993439964024	1.03345419713157	2.89174950290784	3.72648301493709	1.20041330044292	3.77908716141706	0.338563038331556	5.59932174916055	3.79438772571608	1.66488513305932	-0.716909639787321	2.27860033063224	1.11204397148124	-2.27976369352042	1.82918607869392	3.71764564139361	1.64938499180993	-1.69695941942773	5.67753384405661	5.66351265183076	4.94017617618914	1.25606580548706
ABCA13	6.8265849049816	0.0718361416630713	6.14317721358597	5.74134648508704	0.0334428879720347	1.29223092524896	2.22390039278844	4.13486220297372	0.828134873046289	0.0150070022125834	-0.597623770817595	4.26162266129175	4.98261144176776	3.66356316317201	0.615387675881894	2.28349677875056	0.902845879054379	4.29276506240924	-2.03835942660654	0.481628864522563	4.25404355419569	2.48503479431415	-0.000909866209003791	1.07020363146106	1.70757706307825	-1.43434128273519	1.79104257000743	3.80878339464839	5.4169255971613	2.89174950290784	-3.06931311297159	0.948809968879865	4.44585256065878	1.8199517241563	5.19712461022853	-0.472901932202327	3.67175232935947	2.9224344128437	1.08292090695583	1.13201376194811	-0.932435800713001	2.03862633196194	-0.243151623024636	2.24401510700119	3.94164904790776	3.09325392672873	4.66714811602584	2.08967272722874	6.85045799811191
ABCA2	3.67302517720172	5.97023169373839	3.47097366671627	6.31062428665325	6.65053848606174	4.07095246548305	4.62425775423848	6.26024503605427	7.08388668463973	5.70586085924575	5.28409101887713	5.74642829045491	6.24459119007878	6.04653356513539	6.38227708419115	4.0451593962316	5.2528433205776	5.60047921243242	3.56436111044227	6.73685372017986	5.86823603402342	6.62168475450915	5.26986317575116	4.42620811197613	6.29971557688795	6.25908448272274	4.91768854624875	5.25411961574376	6.44918666259295	6.16417099888134	4.58118325233956	5.30758334550583	6.02494772941333	6.85813678957962	5.88257747888492	5.21786552313473	5.99490372677984	7.3344428906752	6.69193256237793	6.4024332318192	4.29235680982031	6.31653148332164	5.45514289070963	6.44035721522799	5.94509899658799	6.88807403730127	5.15306601329435	5.05153128140006	3.5671063982596
ABCA3	6.03135388947139	7.95293157547003	7.23917755905175	9.56508369485339	7.46032013871795	7.3177036941122	9.47097447235653	3.90341449996691	8.26922906264489	6.81903703475316	10.8258020147608	7.76656865574645	8.74868849291798	7.7449924068443	7.4379179965955	5.93360949133167	6.10146114408176	8.51293278880902	3.08999711007989	5.85404672975767	7.13737226397947	8.1976738569664	10.6002417672914	8.86047183123855	8.30806696801544	10.4258681221553	8.49538837829029	10.2544296735258	9.97281115039894	5.54595389754531	7.10649813102311	10.5077930685524	3.46064068638314	9.32503124824667	5.845449249342	9.71157324946389	7.67885114174475	8.45776827929601	10.8195023562033	9.56037870150694	9.73405777746344	8.34449427889734	7.72920772783019	8.46723845791161	6.70609662214271	6.97296918914792	8.1334330367984	2.6720970585884	6.06055206377335
ABCA4	2.9689114711471	2.88492596552981	1.2053223853196	6.15350013015084	0.495903635308803	2.33269592829796	-0.264842781302167	-0.570416560360603	5.09573883974237	-0.59974179925872	0.18857579952021	1.02475312688374	1.52382913526594	2.87772165582358	4.87877616260688	4.05343952883594	-0.551738254250779	1.46752274193262	-0.612949532006628	2.39365148462221	2.56123464058367	5.57620056449191	2.22564486512789	0.881441608226667	5.21246346107896	1.83166625937071	3.50388359057611	0.931407276550295	2.2608556497332	2.50862346720719	-0.810059165019775	1.3510065669004	5.45963807864675	4.16638698884604	4.74585258645247	5.81851959499441	4.37288463602036	5.65408693176892	0.474379663971006	-0.311564161834042	3.30297680951976	4.96557859754005	2.30951247401971	2.98346549028699	5.73728593756839	-0.511744627914731	0.422700170563096	1.75326637002808	5.28049939981073
ABCA5	6.6694854035624	2.57424040039033	4.17905967664525	4.73606293383085	2.16397232229418	6.68582137677372	3.4236286492562	4.56715499467307	4.58778416691428	5.72250209202288	3.78393316001765	3.96587518148549	4.69713349469345	5.15194390772207	4.84563489535953	5.88107862336145	3.13919736397596	2.82929661014033	5.88486863629203	3.7671273899574	4.44263836751665	3.86978892647182	4.75349978460572	3.35090070127101	3.76573498347277	3.75006992817072	2.8618160132915	4.75398351822051	4.386723564981	3.89326459002446	3.1876642721276	4.51686393514297	3.42159521667348	4.58709021178013	3.94302916126181	4.93679607702331	2.80210650654982	3.99111629285073	4.77719294628356	3.85636514427516	2.32574628628837	4.28361168539462	3.07499735819126	4.27339564892726	5.44554919202212	2.78390915324753	1.63530763142562	2.64571893317417	4.9398974903164
ABCA6	6.13706177502501	4.19132959862453	3.46524893230107	3.79829610249053	0.185488847604788	3.4518349250348	4.25653927673703	1.00459039112788	1.57277833692915	0.542658789288675	3.18475348351142	1.84894708166696	4.27749395670397	2.16038132556945	2.56968767558261	5.7873854536136	2.77211432859426	2.63548383027145	1.15858898773318	3.05222752628895	1.2439889601477	2.28288149154124	3.75162553480034	0.516208837005067	2.83077111098155	1.2471091641	2.29504822180853	3.48989619569474	3.96684449073006	2.02643360037801	0.650298515269739	3.65223109683265	3.43636138034478	2.13826015028687	3.02351990994452	2.31451226580971	3.43645814155117	1.94876523513503	4.21107580915976	3.46587061486847	-0.18653855414682	1.28866180167069	1.43050665607226	2.3689762149896	4.19129198413804	0.717498944501183	2.82514685022364	5.10575683114727	2.62620972965912
ABCA7	2.94299146101971	5.26895677410828	1.99079406035324	5.8308966331843	3.95138097274909	4.78262479702625	4.03291940575332	4.93486240342231	7.34733910699758	6.09496472501281	4.45553706440304	4.9602691877633	5.05477811410899	5.5802548277927	6.66332321381056	3.30118054479464	4.23763660750252	6.0117328377848	5.07638270304689	4.52894493753235	7.82091260324283	6.58624252945852	4.73182290303126	5.16809255857467	6.0562630718581	5.18159445596843	4.26858909636392	4.4822819040456	5.23010213099281	6.49994744024792	6.09419636965947	5.46301736430652	5.03234597794117	5.40244054751965	5.37252455553948	5.61138468194751	4.78111652235257	5.65576471245352	5.51048522165715	4.41839404459603	3.71942845628139	5.87130149449772	6.21129434063888	4.98560534431107	5.83989742156917	4.57958109213137	4.55837239986556	3.09238938468298	2.68529568951055
ABCA8	5.74798045548196	3.59840224435356	4.35962733239105	4.77596850164403	-0.249049530732097	3.22102397076723	5.39126369077417	0.888600584950537	1.86355926560491	-0.466706489800588	5.60190752492627	2.68465688386364	6.77585341526435	2.41109272218516	4.1409261245832	4.89320716112447	2.30958028161622	2.15141308552236	-0.30096072779172	2.04083438524563	2.46612968382846	1.09240782222805	6.29553671713272	1.6850995810781	3.92564203509282	1.35482489570264	3.42987827787569	5.18359157111301	4.9332153739528	2.67684360271992	2.73592407832506	5.63235947337156	4.10440100680394	3.24811766671492	2.41418548561163	2.84350980657255	2.07372044284264	1.20643300835652	5.08151807977215	4.58158529287512	4.22412000719038	1.03089165666839	1.27064606371818	3.84750662042822	4.98816999077821	1.81976599452977	3.06214415336885	1.24514863902577	3.5671063982596
ABCA9	4.04608892374517	2.1195484090525	2.97870004264468	2.78114504233198	-0.999426812506691	1.95031624522988	3.57653948379489	0.187014387521654	1.48039447047109	-0.287662107185208	1.73154070516991	0.745554554755565	3.84277204227205	1.36051423985131	2.41092493011366	4.52169449579582	1.5871361946516	1.23752200790467	-0.30096072779172	1.94551493932638	0.742774201328989	1.45159910171302	3.74545727809054	0.445219725584987	2.080051989731	0.539645815729689	0.280741860279328	3.02435399228369	2.49325524750823	0.901111319506126	0.620363791677045	3.35448139900833	2.97927384776166	0.747183983574474	1.35244835886544	0.710814468829454	1.84254202240133	2.01300689617842	3.23393694825332	2.63894584281319	-2.04317863708092	0.438152789365073	1.03764459289763	0.479222506261158	2.96636738667809	-0.963580429253261	1.7752001601354	1.80185574551747	1.40410922385679
ABCA9-AS1	0.838602167281049	-4.74261726177645	-5.47739599084232	-4.22190983445072	-1.87462702719273	-0.266526013778177	-5.47739599084232	-0.2185722246427	-4.61182392235457	-3.5363586303275	-5.47739599084231	-5.47739599084231	-4.25212922681562	-5.47739599084232	-5.47739599084232	1.14270810936077	-4.3559083642001	-5.47739599084231	-1.56425498081193	-5.47739599084231	-5.47739599084232	-3.93226890741065	-3.6454419224419	-4.13844041188216	-5.47739599084232	-5.47739599084231	-5.47739599084232	-5.47739599084231	-5.47739599084232	-5.47739599084231	-1.17971761835234	-2.64059828806375	-4.0784759123772	-2.5147500836807	-3.37834999573426	-4.49783162146193	-5.47739599084231	-5.47739599084232	-4.24274399465525	-3.59594199835151	-4.84981918551793	-5.47739599084231	-5.47739599084231	-5.47739599084231	-3.93579160727544	-4.83572801370912	-5.47739599084231	-0.935569607063302	-5.47739599084231
ABCB1	2.54380042282389	1.93501520185015	1.85728762953464	2.46039419763775	0.349028913933883	3.6083341806627	1.19346149451793	0.263518978395058	1.72548244097514	0.510742471372026	1.10462583227789	3.01276650519255	4.60399596166791	1.48499380070195	2.00237791794379	3.00931151493256	1.69689925177251	0.595994490056938	0.734758236290567	2.89669962566727	0.010378777271454	2.339209065025	2.94914303554632	0.445219725584987	1.83531557681369	1.67421854760004	1.79104257000743	1.89837748096798	2.60783112441581	0.242133213849789	0.736547161328274	2.10360925822741	3.07044470495667	1.36284466822156	1.45944939293386	0.263557861647713	1.84254202240133	3.045283816176	3.77837342451767	3.6640394306238	-1.07386852497917	1.19381220677409	2.39659099752242	1.42213436041051	2.05484619634192	0.369932482145475	2.02922279134664	0.842421113786388	1.8960753083965
ABCB10	5.4573598254263	4.93463556615212	4.86691996131488	4.79551484922688	4.24762768837254	5.91755712716058	4.54120184249796	4.47161921198939	4.80618316927679	3.9313925765508	4.35785467538798	4.61989090111254	4.51583670071493	4.5320685711366	5.1651006508891	5.15413627241778	4.32571064312409	5.51948120210127	4.71119173937873	4.72824953240759	4.86162178868262	5.47648085314002	4.51508264801187	5.27877646454047	5.11054340149946	4.98884463031901	4.9071515595056	4.64400427336622	4.55326291227596	5.19077917156408	4.48063384725715	4.44103068593525	4.9299855536291	3.55137682895748	5.44592970295486	4.32540560388068	4.62261421673715	4.44757305641277	4.29383515019959	4.36244010998165	4.41489480421057	4.70316148363556	3.24106789111025	4.68908021333608	4.82744298305866	4.44115066261853	5.37181210955833	4.1099166635042	4.94595058069549
ABCB10P3	-5.47739599084232	-5.47739599084231	-5.47739599084232	-5.47739599084231	-5.47739599084231	-5.47739599084232	-5.47739599084232	-5.47739599084231	-5.47739599084231	-5.47739599084231	-5.47739599084231	-5.47739599084231	-5.47739599084231	-5.47739599084232	-5.47739599084232	-5.47739599084231	-5.47739599084232	-5.47739599084231	-5.47739599084232	-5.47739599084231	-5.47739599084232	-5.47739599084231	-5.47739599084232	-5.47739599084232	-5.47739599084232	-5.47739599084231	-5.47739599084232	-5.47739599084231	-5.47739599084232	-4.59188400827791	-5.47739599084232	-5.47739599084231	-5.47739599084231	-5.47739599084231	-5.47739599084232	-5.47739599084232	-5.47739599084231	-5.47739599084232	-5.47739599084232	-5.47739599084231	-5.47739599084232	-5.47739599084231	-5.47739599084231	-5.47739599084231	-5.47739599084231	-5.47739599084232	-5.47739599084231	-5.47739599084232	-5.47739599084231
ABCB10P4	-5.47739599084232	-5.47739599084231	-5.47739599084232	-5.47739599084231	-5.47739599084231	-3.27462257191371	-5.47739599084232	-2.0622752087096	-5.47739599084231	-5.47739599084231	-5.47739599084231	-5.47739599084231	-3.59926961145984	-5.47739599084232	-5.47739599084232	-5.47739599084231	-4.3559083642001	-5.47739599084231	-4.21045190374581	-5.47739599084231	-5.47739599084232	-5.47739599084231	-5.47739599084232	-5.47739599084232	-4.32381126701497	-5.47739599084231	-5.47739599084232	-5.47739599084231	-5.47739599084232	-5.47739599084231	-5.47739599084232	-5.47739599084231	-5.47739599084231	-5.47739599084231	-4.41061564862005	-5.47739599084232	-5.47739599084231	-5.47739599084232	-5.47739599084232	-5.47739599084231	-5.47739599084232	-5.47739599084231	-5.47739599084231	-5.47739599084231	-4.29208731794346	-4.83572801370912	-5.47739599084231	-5.47739599084232	-5.47739599084231
ABCB11	-1.7308821050654	-2.54355482701838	-0.0822165407933552	0.715365228685916	-4.46765614006702	-0.764500685628631	-3.6006091895013	-3.56586519542044	-2.14932325419871	-3.0824086961514	-3.72459902133347	-0.672703458068024	-1.9284792711082	-1.59522864395084	-2.35350517835264	0.793139423641459	-1.9436571908172	-4.7132918056195	-4.21045190374581	-0.791254028111596	-4.28180808768029	-1.36423470190029	-3.6454419224419	-2.80975719868502	-1.62227758885276	-3.2621970002243	-3.63794907991985	-1.54841736637767	-0.968288684987205	-2.68413665430756	-2.44538760836736	-2.44734616332585	-1.9362817260446	-1.26995574936929	-3.37834999573426	-4.49783162146193	-2.33462806041668	-3.17998506526049	-1.75720379987159	-0.903420018848344	-3.80842759154623	-2.4908996035634	-0.199919409446427	-3.93662193682015	-2.86941906321599	-1.62508098838981	1.05554777448789	-3.33018802222521	-5.47739599084231
ABCB4	1.79129173402693	-0.763842904119443	-0.0166614509941333	0.769082355182311	1.24227267608253	3.84192246927673	-1.70185350425151	0.187014387521654	-0.706250712060178	4.34288134063713	-2.95628844776485	0.503229258666962	0.29130365901334	0.573310341739163	0.304527570319295	0.907178410889872	0.752765870084508	0.421259112160205	0.497283880910817	0.755855590296804	0.1674551951324	0.164051555942257	-0.96886519547481	0.550435053073518	-0.387143206035525	-1.02125533735317	0.685642732355138	-1.54841736637767	2.5744035534513	-0.283953626213994	-2.44538760836736	-0.274120602912458	-0.0323622800766647	0.765792436687399	0.717434076407361	1.35216069476485	3.08353356501545	-0.297816033694025	1.56988978663984	0.259939514350344	-0.334452717856262	-0.363112501468893	-0.89840841181848	-0.468918402354845	1.1627670139825	0.0750675653220967	0.175755685280436	0.570583795037123	0.190189657566314
ABCB5	-0.674476245814513	-3.15984494608119	-3.18087837905153	-4.22190983445072	-5.47739599084231	-2.79809553791695	-2.81174768480239	-5.47739599084231	-5.47739599084231	-1.55148366811584	0.221862166994175	-3.19948027036991	-2.81019710088422	-1.48729744146571	-3.37056570395981	0.669306421678967	-5.47739599084232	-2.14424468668775	-4.21045190374581	-5.47739599084231	-5.47739599084232	-4.50716896186726	-2.1611541380446	-3.75732692172834	-2.41597252480238	-1.60329149629757	-3.63794907991985	-1.68993439964024	-3.43822204531279	-4.04719624759593	-5.47739599084232	2.57913349716823	-4.61463074616539	-1.93159070345442	-3.05005446917916	-2.92665548301405	-5.47739599084231	-4.27247321552365	-1.75720379987159	-2.09949248600966	-4.84981918551793	-5.47739599084231	-3.75927290836665	-3.20865879915259	-2.26299402792198	-4.39315225892281	-4.35680395164179	-4.03652434011779	-5.47739599084231
ABCB6	0.680266272545834	-1.28617308417621	-3.18087837905153	-1.22664762431288	0.899335206771956	3.7276501971402	-4.25318221917994	-0.784816681728898	0.175770713996115	1.68238276837472	-2.95628844776485	-0.886518097659299	-0.682474082921794	0.496516411427933	-0.253130837691928	0.48569919837914	-1.67697931726506	-1.38474470895417	-0.922549040224951	-0.0621297128891628	0.556447059399249	0.485743494707838	-2.35960641942192	1.90605265008813	0.482211650618546	-0.749247304195524	0.307979019471318	-3.07975010297951	-0.000320409831811802	0.416742406764191	-2.21205347860751	-1.35763590271247	-0.204926836966916	2.13110142772646	-1.54838213649498	-0.610279033576268	-2.58828481521404	-0.788111559278332	-1.26077079888643	1.40248249416251	-0.743310271130139	0.594852096360362	0.781361695088011	-1.34407503797439	-0.439442278306692	0.283158375842326	-1.67851803680295	-1.16536019888296	-0.678769537514296
ABCB7	4.56817124931104	5.14253853478404	4.77040682873449	4.09762178082254	5.10329357868889	4.60700596948881	4.34543324036522	4.66206445441718	4.74694120351564	4.96017970436385	4.3256817492487	4.94300372902029	4.53278214782229	4.70699530660981	4.11643527202918	4.95196499254197	4.9641908513598	4.37244064389846	4.7988886871242	4.73459965727142	4.06476551703931	5.03042722344785	4.55442572911095	4.54873026579203	4.26581800943685	4.85357785666075	4.92375391570173	4.44044369722842	4.40743708346936	4.39772987824473	3.63587640065994	4.49644073231409	4.96689783381423	4.44566147448263	4.7484926773881	5.21532635461291	4.14424762493473	4.18715762439267	4.55286521313582	4.74286279081015	4.45808919971959	5.01793575893357	4.05534203350907	4.65020803365283	4.72897446795418	4.21273164837436	4.33540191582985	4.82146704737185	4.95398206312048
ABCB8	3.48823002095103	5.41674216917667	2.74354131419339	5.53686099582511	4.73429472824905	4.26855576036701	5.08516484645797	4.77581168428995	5.35185199770878	5.6845622070444	5.036503958187	5.20393123089544	5.47672497470266	5.53056634427585	4.77827867623275	3.99445509182157	5.1706660329696	4.391959797459	4.96413171563182	5.60909190540696	6.3690574946972	6.09226200435455	5.1442132435668	6.03039038149987	5.81767106387373	4.32910283173786	5.4950908939435	4.62171429609225	5.49269452803221	4.89402153733332	5.68271555249222	5.4853970151891	5.42735652066841	6.85161861492805	5.05825917277501	5.73530369972305	5.1781373937589	5.59584942216717	5.50952357812645	4.98580629985957	5.79145266448803	5.6945196805069	6.01369884934704	5.16061241187403	5.01521443658183	5.0818615793474	5.29930204908029	4.06748937907174	2.96508269763665
ABCB9	1.60550102036234	2.87616473380732	2.22563108010205	3.06503052511105	3.94500193451481	3.5987339385263	1.86264861647746	3.56852038829839	3.63055742912548	3.27492509577008	1.6964493828206	2.38732262004001	2.33281437887592	3.42886012366848	3.4444108541621	2.86624044097056	2.2467935124547	4.07525476712976	5.11632288669604	2.6965666474887	4.89290018560671	4.2438602071042	2.31998279763677	2.18190836207895	2.67803485708997	4.90666100056858	3.28147618687375	1.59701692014543	2.90983529653485	3.05583705500483	3.47373696492817	3.19705602944848	3.33493944814314	2.77459277229718	2.7612817624679	5.24716358740464	2.61154001210383	3.045283816176	3.35879269681121	2.59645746423609	1.61744169189361	3.87787180931586	4.38666307293193	2.97300300306022	2.93703624546714	3.37606534429322	2.75927183494918	2.00919157742879	2.00831434838818
ABCC1	6.38501691071415	6.55981729039567	7.41280133966513	7.05093230822512	6.7813145820856	6.42771550759217	5.56081651012028	7.4911226997394	5.95726390791422	6.31767382072922	6.57525441872011	6.6161822179064	6.56231351032916	6.3833261728473	6.24921377821314	6.33102511308215	6.3698594288944	6.90569106673934	6.0718458701178	8.02531787941873	6.66427229410051	6.83094875176334	6.30185560428199	7.25596067891375	6.93969330353826	6.81026495502499	6.26080920127347	6.52539042151177	6.4364516896569	6.34282056091033	6.34644863245541	6.32631096161392	5.98950923902634	7.28437425093813	7.03526999602089	7.23005735940731	6.74197083929553	5.84707127411311	6.48784284412147	6.43092435045138	4.75330196410778	5.87676416350846	7.16143141050851	6.63500136446948	6.70194131736482	7.9608777533027	6.17804421459351	7.08228376807838	5.68571477326592
ABCC10	3.86469557417036	5.58210043443271	2.75297003965418	5.62416894164565	4.11184863019004	5.09751684108623	4.08739182855116	4.62810551826653	6.08078621530965	5.0531317634567	4.69362429428161	4.45347618802616	5.25185699712908	5.37569594381074	5.82883271239773	4.05343952883594	4.83141807299351	5.20816645302372	4.49594281302116	4.41890233436715	5.50398390047274	5.58269615122161	4.92294981172475	6.00130054496342	5.82817965773671	4.91058911447498	4.89597621966989	4.53888901123219	5.105950022858	5.47985130900579	7.20464530605028	5.24337599137423	5.78117801910779	5.35790775865889	4.65167816199978	5.49757111619043	5.05453914598513	6.52704203299758	5.28853157183275	4.62626845337335	4.14253714094013	5.54951169107546	5.38588881900325	5.37097106336437	5.3866075655205	5.54783385572607	4.54865562584469	3.84982723227096	3.48634401956901
ABCC11	-1.7308821050654	-4.2581286782225	-3.18087837905153	-2.05619543278284	-3.8794615800836	0.305393206025228	-2.97227149349098	2.50975648929803	-2.4072543129303	-2.22651785354438	-3.28989124837282	-2.35645755103802	-3.59926961145984	-3.32804416237471	-0.296319414400984	0.0944894522143893	-3.73262173665275	-3.10169180732071	-2.74924665376965	0.0233430621142701	-1.97620505457232	-1.53373406610093	-3.6454419224419	-0.850369469520888	-2.64485045620884	-2.78470453272186	-2.53165853824313	-2.45667860048342	-3.11371978991153	0.841102908037757	-3.06931311297159	-2.86380050266563	-0.999619282834196	-3.92080563021845	-0.828667547784158	-2.92665548301405	-2.02213897119193	-3.17998506526049	-1.26077079888643	-2.53044900168138	-1.90458430806085	-3.16780909076558	-0.117157562607746	-0.587796634535032	-2.16722411849768	-1.11250035957127	-4.35680395164179	-2.85808974407855	-2.36202460558445
ABCC12	-2.62720955837051	-1.93807890308885	-5.47739599084232	-1.72386815915177	-1.65200479266117	-5.47739599084232	-3.8903088048339	-2.49459370956017	-3.12398514973852	-5.47739599084231	-4.34972540337542	-4.07145777322346	-2.81019710088422	-5.47739599084232	-0.641371411166943	-3.837387673384	-4.3559083642001	-1.27123116577455	-2.74924665376965	-4.2743234224554	-0.878860080198467	-2.07256251066773	-1.562731715041	-0.895730331446843	-3.69108419309023	-1.69581634394999	-3.8624589000602	-2.22358026438135	-2.84897182520075	-4.59188400827791	-5.47739599084232	-3.86948181852486	-5.47739599084231	-2.70662308503795	-0.0279871992634737	2.24318276689486	-5.47739599084231	-2.84025013880044	0.595332433447217	-1.38090031956132	-3.80842759154623	-2.90529119948913	-4.37639111923643	-3.65120038271998	0.621233773634496	-4.83572801370912	-2.27254586536779	-5.47739599084232	1.11991746045551
ABCC2	1.60550102036234	-0.273267813142486	-0.150892795850382	0.820870975873568	-1.65200479266117	3.11726053710439	0.702334600399307	0.106224536048714	-0.466689683351538	1.71075407516457	-0.996418935031412	0.576715655770735	0.819120746890874	-0.380737120698133	0.333149409262379	7.46295781276329	-1.00732664575991	0.0364790182635392	-0.922549040224951	6.73606271859952	-0.313885195682061	2.20418475842297	-0.0863489273782407	0.840533575583177	5.83236175604539	0.00549981170324401	3.75213520441705	0.447938106732847	1.14392096797491	2.68112866829461	-1.28909462705378	0.015557265748447	0.44746404613188	2.07997037037887	-0.960431181002165	0.729915968653906	-0.370347346728522	-0.297816033694025	1.75004699896436	1.24635394988465	-2.91552965298892	0.179890690919039	6.14891159074433	0.0321456977912853	-0.160501794994259	7.59077460291665	-0.863437915407	0.235349792400192	0.190189657566314
ABCC3	6.43158539467189	8.43478276174659	4.4170994279747	8.70896016513701	6.39454269080713	7.26025023874248	5.30632782313461	3.09544099982529	9.27262396347748	6.67976930128948	5.46699683413422	5.22265333975615	6.47636132746766	9.56387673301602	10.1020148558644	8.10586182584271	6.01343852687515	9.11916811816802	2.4962111263456	8.59733952666803	9.05206694591769	7.85649707740819	5.58256896473942	8.75085003577772	9.14742840142813	8.83157380437531	8.79325612592724	4.56248539042119	7.04449021742017	9.03729285725653	7.83137463949309	6.58582996150843	7.61540268669624	7.9875082842629	7.32936819669059	9.11761219650956	7.06038758004722	9.02227921583935	7.18475919542859	5.05412055758786	7.69208065518555	9.03756794271483	9.13472581697535	8.70267100533926	8.69888105157458	8.81784868895339	6.87402248301984	5.70750990960653	7.16866805359064
ABCC4	5.79099476329592	4.76070585145311	5.32604888911048	6.36777982826191	5.98391816891442	6.58731985470307	5.14141747354604	2.89359057365159	3.49546272832746	4.98216786795481	4.89792943602014	4.99363342982133	4.73341935774984	5.46489861569352	5.9550487424539	6.2351017404631	6.18284933726214	7.5670866154686	5.02134866549959	3.81285675080586	4.83551616657833	5.83205123869462	5.93466661004173	6.67385596259568	4.47465374312363	8.23967020161345	5.15836176184252	5.51015270479726	5.0513134343276	4.90046757720761	2.73592407832506	4.55545333082925	3.28142304015385	4.97371933326151	4.8205193589448	5.13878342057449	4.54177005728176	4.46298730867138	5.26136859588478	5.66212218356793	5.48440988427791	4.48302433552029	3.66599986445707	4.46289691750833	7.16867346363599	2.95038127310782	4.46503179818799	4.47706554790493	5.51164236537635
ABCC5	6.22662535896419	4.93533863197124	7.56072727557486	5.6085990261249	5.10901105424999	6.3675095735236	3.77923822580392	7.01824164094116	6.68835349090655	5.58270685829419	4.699543999586	5.33677911047048	6.4483540825171	5.94120917736908	6.82634735165683	5.92686514237022	4.42475884312544	5.36014311889915	7.14456057274741	5.47614038654833	5.52591568211754	6.42425748226485	5.00527674621682	4.58116802929517	6.0346476085508	5.55036453511873	4.45603232948872	4.75398351822051	5.52877363927634	6.14994266692442	6.21240934091492	6.84834778605555	5.60395790372548	6.18936140283181	5.4891918431089	5.68112921389467	4.03596809255346	6.10645827673583	5.57441747262385	5.8703750735866	4.4256099656289	5.88979079106129	4.89526432667191	5.96048023126489	5.8602825391846	6.86725063614648	4.81632674593182	5.11379788502677	5.14323884563756
ABCC5-AS1	1.14179184920601	-4.74261726177645	-1.60019481470523	-3.1093463382763	-5.47739599084231	0.440512502458499	-3.35946749102509	-5.47739599084231	-5.47739599084231	-3.5363586303275	-3.28989124837282	-5.47739599084231	-2.53442480602891	-4.37613043495357	-4.40530419666611	0.0288188112340727	-5.47739599084232	-4.21638863220744	-5.47739599084232	-3.6275609906652	-5.47739599084232	-3.52228907289768	-4.28830218696543	-5.47739599084232	-5.47739599084232	-4.54317087244919	-2.43818063752117	-5.47739599084231	-2.4317952354739	-4.04719624759593	-5.47739599084232	-3.86948181852486	-3.38178130954404	-3.18958204008976	-4.41061564862005	-2.1924630411583	-5.47739599084231	-4.27247321552365	-3.58734177933691	-5.47739599084231	-3.2099276505102	-5.47739599084231	-5.47739599084231	-4.7667807244034	-4.76628859100388	-4.83572801370912	-5.47739599084231	-4.03652434011779	-5.47739599084231
ABCC6	3.9408844226347	2.92795138144703	3.01833458525652	6.46964507161101	2.55317090419409	4.03936356797994	4.19644220924052	1.59900184639912	5.90934703862867	3.23641297960338	5.34484123870537	3.17536224179318	4.63397063462526	5.27007714111121	5.11653093338514	4.60854768750075	2.95997883136775	2.40300721681153	-0.092349123140175	3.75155638749212	4.22752166075125	4.74556833710616	5.24384415798402	5.6659035447047	4.48708599966152	5.90119402348169	4.81641280315701	5.20873277864252	4.99663061200575	4.06376813343225	4.018098051954	5.52914100795029	1.28050992474422	4.40023143397159	4.53724817559828	6.98998387658946	3.45759986812609	4.2922873768158	5.22081601720764	3.44207271839942	4.76243365714708	5.14651139230777	3.66891809535802	3.71094367398705	6.17747483804607	3.69457028549408	4.15930649442687	0.903068958184735	3.20606416278862
ABCC8	-2.26307728976722	-3.89608010906925	-2.69728382797168	-1.582601623913	1.46072224996642	2.59658914509991	0.179168876747169	1.04849533814609	-1.16216116453885	3.43228407760902	-0.068786777739901	-1.26024755582608	-0.61456167904583	0.206267809071499	0.661259058080544	0.0288188112340727	-4.3559083642001	-1.79130370393433	1.65440712445595	-5.47739599084231	-1.22451559330761	-1.28641144315481	0.228686700959945	0.740313552857735	-3.25274462797083	1.89648175823273	-0.652907276687439	1.23532870579958	1.98369354635808	-2.87225237040385	-4.19294395287736	0.0797211065122067	-4.0784759123772	2.88084164402115	-2.19080661280834	-0.0913253452306325	-2.22277392509704	-2.84025013880044	3.61272912433804	3.02802805214031	1.67384050102086	-4.48509685734459	-2.30502315653275	-1.14862725303091	-0.975316995035615	-2.75464174214634	-1.56165119563043	-5.47739599084232	-2.07378213701957
ABCC9	7.50114922332867	5.05078850644777	4.96348384327271	4.21355905877363	3.64264560848847	6.46518056771126	4.10258494023182	3.79804431310546	3.4203705554714	2.98668918150263	4.18719111001588	5.29565630915449	5.17718281834213	3.39752419032539	2.89172756267391	5.60083922005656	5.14507149176038	3.20528609212634	2.52022844827303	4.28470084912326	1.91026991924825	3.49045437456636	5.04599827755956	6.1672975747207	3.39172087008621	2.55331037086856	4.87279252962311	4.71591103267005	3.99659338525939	2.38273309288697	3.12508646880282	4.75531222783617	3.68742145307239	2.58327943618084	3.41114460462287	1.20975345735021	3.16548118295664	2.8421895564071	4.99621646666709	4.32172235617816	5.11385893515639	3.41107520826551	3.82619596823172	4.56395395029607	3.83293260108568	3.6748222053609	3.80119993449977	3.8575096774555	3.25888658406671
ABCD1	1.01483229322579	4.19837570955473	2.25246990708238	4.26587764206615	4.04780342397477	4.47941779054256	4.28789135639621	4.52504204522169	5.07140178450168	5.37790883122157	4.43970908478404	4.7246409503936	3.80607173528692	4.06914956528748	4.29436389061744	1.95264484674702	4.56807621311457	3.85541609826358	3.78856143293404	4.42480480371787	5.43128034294526	4.1646771184455	4.11194986378933	4.64393427673064	5.09089598539694	3.88196285840812	3.67708647479032	3.76877104580917	4.9088367954856	5.25038855178047	3.85415031379046	5.68035563595631	4.81227646487833	5.02675725727492	5.13895202750537	5.43055739237664	4.07889606489729	5.29469486606825	4.84737381991866	4.60677814484962	3.38127715199611	3.91445157956964	4.83937207225963	5.22319928747159	4.65884065079185	3.98311238558574	4.34666054494043	3.09888558905954	1.8960753083965
ABCD1P2	-5.47739599084232	-5.47739599084231	-5.47739599084232	-5.47739599084231	-5.47739599084231	-5.47739599084232	-5.47739599084232	-5.47739599084231	-5.47739599084231	-5.47739599084231	-5.47739599084231	-5.47739599084231	-5.47739599084231	-5.47739599084232	-5.47739599084232	-5.47739599084231	-5.47739599084232	-5.47739599084231	-5.47739599084232	-5.47739599084231	-5.47739599084232	-5.47739599084231	-5.47739599084232	-4.65785810787473	-5.47739599084232	-5.47739599084231	-5.47739599084232	-5.47739599084231	-5.47739599084232	-5.47739599084231	-5.47739599084232	-5.47739599084231	-4.61463074616539	-5.47739599084231	-5.47739599084232	-5.47739599084232	-5.47739599084231	-5.47739599084232	-5.47739599084232	-5.47739599084231	-5.47739599084232	-4.48509685734459	-5.47739599084231	-5.47739599084231	-5.47739599084231	-5.47739599084232	-5.47739599084231	-5.47739599084232	-5.47739599084231
ABCD2	3.32388246128744	1.10715072416991	0.513633272763639	1.73276337183932	0.0334428879720347	3.06243899713572	0.253650273990085	-3.56586519542044	0.103278201448005	-1.55148366811584	-0.285529581505387	2.73099558893476	2.86002436913455	-0.15746901854464	1.03677877089001	3.51413239938981	2.29413789916036	0.163053131010949	0.0464296744881677	1.52963003189524	-2.8541083179965	1.49632264805424	0.228686700959945	-1.45087813093495	0.643224439607373	-0.563422410526459	0.210310559576747	0.0182161845247569	1.46899158519943	-0.664002457317471	-2.01125623588279	-0.0176275188994612	2.11769237796672	-0.660689086303136	0.973576193202646	-2.05533808788699	1.26528803364618	1.65868949633681	1.66968230877235	2.35446252576264	-1.90458430806085	0.179890690919039	-1.20532444170083	-0.440668736739788	0.986573811456894	-1.03611974363312	0.583608175403512	0.0863999642962126	1.45026331699513
ABCD3	6.64557810047393	5.17504787896705	6.43219300779751	7.60948225320777	4.25107916874758	7.94133218539319	6.09864691668568	5.38680828848047	5.8629891099078	5.37901417169867	6.17580670922761	5.68855460684417	6.25767438277341	6.09074277524768	7.10368194530408	6.94005875927142	5.26080935245265	6.30817282191721	6.49233873070477	6.36399711554755	6.471025289358	6.35309113670164	6.4318988786304	5.20145812348003	6.03766919269358	6.69343129275508	6.5711940500234	6.59282971018566	5.9706536780695	6.28592839080123	5.6736345236858	6.07701203933278	5.48412430825442	5.90663844290126	6.72296614719794	6.05557324551738	5.30019309112555	5.58532365993612	6.18829070845783	6.29803536215937	6.76023674884322	6.40916319214227	5.53967562220606	6.07007474416539	6.8110548157995	5.32070228805073	5.82047027764961	5.26731040523095	7.17555336738317
ABCD4	4.77575853270406	5.29274402737919	4.7184131413535	5.42522726595301	4.31513556351964	4.70645305213524	4.93128358290834	4.60807343317446	5.50859173502284	5.34547992154094	5.17678513160574	4.46319778965342	5.62456279223301	5.51604953435078	5.63339499206382	4.60573526447632	4.53232592260715	5.72669226231354	6.34380035099058	4.2518744972581	4.8787667416145	5.9712369187752	5.20053611038106	5.58411007242319	5.55038582062909	5.36954871300619	5.61580162069607	5.14243149015986	5.38273435947685	5.37199829802324	5.64511449781677	5.85895027885037	5.81829153834301	4.96166356830537	4.95231871149627	6.25211495915526	4.67680530043383	5.37429664701978	5.31629281508965	5.1563796679289	4.48828159788011	5.25620135302981	5.80206244042125	5.36297985283999	5.49487579513163	4.89698306758144	5.19830676236187	4.05417977236681	4.4283728729609
ABCE1	6.66089784095551	6.62074752081935	5.96803396671023	5.45010692626311	7.0134361969078	6.95727997568043	5.21199662383454	6.52835384794625	5.18771820272094	5.50687231608918	5.01054794814658	6.02765872924666	5.42118206631243	5.6335285049199	5.85003171174631	7.0028664291878	5.84681395562927	5.73817626953296	6.71069917075068	5.34636295938805	5.28140346366331	6.83530731531613	5.13951689461844	5.69535907545079	5.90828146401501	5.8257145762389	6.1572064329352	5.29107705524254	5.34275811105302	6.12617437293738	5.83547013158822	5.03968030266462	6.59816352895553	5.12911698742739	6.09973146713225	5.05227100664038	5.44695494258841	5.34755580692359	5.23484854554912	5.81199968185581	5.56602131484979	6.1433372689322	5.1690831818169	5.67237572472229	5.6853135765363	5.86814919405955	5.98200761369101	6.25530535819769	6.47477064123187
ABCF1	4.29178278610091	7.104205786832	6.11511909379341	6.94296685201322	6.44325738701601	4.79107949550493	5.64018148427987	7.31975906780082	6.80388597590825	7.31977511751133	6.46749829255567	6.41424382923463	6.32461489553801	6.16963660921423	6.82098933048073	4.81987077177054	6.50887504275678	6.9445799195295	6.63343838814043	6.67629129926259	7.21480019113564	7.08769261767303	6.15193991567722	6.89994100073368	6.64938360841935	6.29220672586794	6.33115767611505	6.25248685125282	6.41142846926621	6.91588062269366	7.29001693372689	6.16790999085884	7.2419869375072	6.84370299238282	6.76496932147817	7.84366089650966	6.71369205122638	6.92678630173706	6.46222700264937	7.1022908191277	5.56788269619093	7.22140877759572	6.57904038770741	6.91088569136967	7.01557973673969	6.65056400375823	6.4054660828824	6.95244678245338	5.96741301411105
ABCF2	2.65442031846016	4.20655291255035	4.24736388591692	3.88903779116571	4.64921798816389	3.49904517114353	3.23888234879791	4.37793509261917	4.10907966015031	4.06376243205663	3.73865456002083	4.73537824260868	3.79986321300744	4.36392065408716	3.09341974677217	2.86624044097056	3.78639357934286	3.43590971222229	4.43618348417039	4.15103667233954	4.61793918796661	4.82770610411608	3.09211051312918	3.63828389754506	4.30847336179671	3.33948151015623	4.1966365489051	3.28294205050044	3.90319856733674	3.84443013717832	4.7182105301385	3.82596778205037	4.48543937681787	5.12821840876068	3.60132423780036	3.8972420208009	3.94906776634098	3.8458212846768	3.73624690455247	4.16093673456388	3.81906818300461	4.3913478981675	4.37241188854616	4.22461729145531	3.55609982369158	3.44264060750671	4.32025242018248	4.48947946803339	3.56186064420402
ABCF2-H2BK1	-5.47739599084232	-5.47739599084231	-5.47739599084232	-5.47739599084231	-5.47739599084231	-5.47739599084232	-5.47739599084232	-5.47739599084231	-5.47739599084231	-5.47739599084231	-5.47739599084231	-5.47739599084231	-5.47739599084231	-5.47739599084232	-5.47739599084232	-5.47739599084231	-5.47739599084232	-5.47739599084231	-5.47739599084232	-5.47739599084231	-5.47739599084232	-5.47739599084231	-5.47739599084232	-5.47739599084232	-5.47739599084232	-5.47739599084231	-5.47739599084232	-5.47739599084231	-5.47739599084232	-5.47739599084231	-5.47739599084232	-5.47739599084231	-5.47739599084231	-5.47739599084231	-5.47739599084232	-5.47739599084232	-5.47739599084231	-5.47739599084232	-5.47739599084232	-5.47739599084231	-5.47739599084232	-5.47739599084231	-5.47739599084231	-5.47739599084231	-5.47739599084231	-5.47739599084232	-5.47739599084231	-5.47739599084232	-5.47739599084231
ABCF2P1	-3.11545259600836	-4.2581286782225	-5.47739599084232	-3.1093463382763	-4.46765614006702	-5.47739599084232	-5.47739599084232	-5.47739599084231	-3.68404688999144	-5.47739599084231	-5.47739599084231	-3.79938386770112	-5.47739599084231	-5.47739599084232	-5.47739599084232	-5.47739599084231	-5.47739599084232	-4.7132918056195	-5.47739599084232	-4.2743234224554	-5.47739599084232	-4.50716896186726	-5.47739599084232	-2.99479456615351	-5.47739599084232	-5.47739599084231	-3.27256062758308	-5.47739599084231	-4.45116219699278	-4.04719624759593	-4.19294395287736	-5.47739599084231	-5.47739599084231	-4.49862261513298	-5.47739599084232	-4.49783162146193	-4.70170027069616	-4.27247321552365	-5.47739599084232	-5.47739599084231	-3.80842759154623	-3.90271047394719	-5.47739599084231	-5.47739599084231	-5.47739599084231	-4.83572801370912	-5.47739599084231	-4.03652434011779	-5.47739599084231
ABCF2P2	-5.47739599084232	-5.47739599084231	-5.47739599084232	-5.47739599084231	-5.47739599084231	-5.47739599084232	-5.47739599084232	-5.47739599084231	-5.47739599084231	-5.47739599084231	-5.47739599084231	-5.47739599084231	-5.47739599084231	-5.47739599084232	-5.47739599084232	-5.47739599084231	-5.47739599084232	-5.47739599084231	-5.47739599084232	-5.47739599084231	-5.47739599084232	-5.47739599084231	-5.47739599084232	-5.47739599084232	-5.47739599084232	-5.47739599084231	-5.47739599084232	-5.47739599084231	-5.47739599084232	-5.47739599084231	-5.47739599084232	-5.47739599084231	-4.61463074616539	-5.47739599084231	-5.47739599084232	-5.47739599084232	-5.47739599084231	-5.47739599084232	-5.47739599084232	-5.47739599084231	-5.47739599084232	-5.47739599084231	-5.47739599084231	-5.47739599084231	-5.47739599084231	-5.47739599084232	-5.47739599084231	-5.47739599084232	-5.47739599084231
ABCF3	3.87387063174823	5.56038839643381	5.52076309277365	5.78029087798399	5.78041515358899	4.53332732132598	5.47731583034471	6.70248652468177	5.87709885865491	5.97436069110867	5.69151409051598	6.01614740612814	5.69316331392449	5.82169546361191	5.82001235721394	4.12981755900044	4.85265699823867	5.67185733951829	6.17504624785123	6.0126861570638	5.73257513885211	6.41373090194923	5.39630869870147	5.87953655898874	6.0944891473863	5.93870545540532	5.90549777987097	5.6059959337814	5.71732575946312	6.19108716567942	6.99134975784901	5.67387444686826	6.57249271920343	6.37617757167401	5.77985842564051	5.78409456988912	5.18702568577718	6.184662047016	5.42228551618963	5.59985349574669	5.64784519296441	6.06175496275399	6.23708513022587	6.06884706769701	5.46295922159125	6.48628767835812	5.70273982398044	5.44481194352651	4.40512754832932
ABCG1	4.27109779259014	5.76644388559035	6.39277694920024	6.29811720135171	5.13819569472119	4.03224888325466	7.24710223576663	4.77744327882354	4.74297016135314	4.56115555485489	6.9032190796285	7.04018645570704	5.25412941028586	3.2297416468655	3.54265445428173	4.67445162336339	5.38171113674573	5.98912642116694	5.98318538362561	5.88148938976321	7.00764698742455	4.5272308064575	6.62695573737189	4.89514688999244	4.62526191515344	5.32241179069417	4.55099823309026	6.54131160898904	6.6291953836246	2.81583663544805	2.49326073317474	7.11889428684144	4.87052011653385	5.19238665055264	6.1505194991403	4.34876256258682	5.33830678007133	4.35352916284772	6.42599088033857	6.28861408118571	2.35363643717144	3.50719127343113	3.83661496643263	4.60434002766738	6.28032122473449	4.34891970196821	5.21170952075928	6.29332828301821	4.65958235799508
ABCG2	3.06015563440794	3.09331436858473	4.6058430266641	2.18212904747608	0.770579939247591	2.34423247449089	4.1654280560896	0.735856763849492	1.18497426232054	-0.0312308521301817	3.06146294838152	1.26600590409643	3.26345663587651	1.63583955523443	1.07116833449487	4.13372759609883	2.00264707264598	1.84017522290138	0.865500555470571	2.16827038326836	0.97308218500998	1.70124227856279	4.35008519211316	1.57302497903305	2.92777143630295	1.11716334024684	2.87780959250653	3.58128616597928	3.46931353446765	2.24479806017619	3.05408315854203	4.20431219912286	1.37551273328696	2.24821722183431	2.46643591215292	2.3396000894411	2.24400782279956	1.15041067919111	3.23393694825332	3.76020053978771	-0.450235984419151	1.88229390800356	2.12631817852116	1.88525786234718	2.7349590759923	1.34311965262363	2.69612450000416	1.48224767306199	2.23615784819062
ABCG4	-2.26307728976722	-1.23465327668402	-0.553995404812009	-3.1093463382763	-1.87462702719273	-3.99103303236514	-3.6006091895013	-1.88663556855801	-2.4072543129303	-4.20244364754702	-1.44126770494158	-2.65984735518256	-1.2762461435819	-1.20486140204865	-2.35350517835264	-3.08966053345562	-2.27106779827373	-2.91956786170496	-0.759460242823155	-2.56829996374326	-3.6371289814073	-2.94240203002408	-2.58977832030782	-2.80975719868502	-1.50507853828404	-2.01540857753545	-2.53165853824313	-3.53393063475048	-1.42859253489417	-1.8904557679438	-2.72388117315571	1.45142899204898	-2.15493040916242	-2.05679357778144	-1.89875515210305	-3.508159022679	-2.02213897119193	-2.13587342260437	-2.28844528732498	-0.158186340801678	-3.80842759154623	-2.90529119948913	-2.99708900862393	-1.57021289180978	-3.20765622658142	-2.75464174214634	-1.56165119563043	-0.935569607063302	-3.20447238008324
ABCG5	-1.18220148141081	-3.89608010906925	-3.18087837905153	-1.88048385811363	-3.8794615800836	-1.53117610021912	-3.35946749102509	-1.46023625532249	-4.61182392235457	-4.20244364754702	-2.95628844776485	-3.79938386770112	-1.38520198504506	-3.75893300002238	-3.37056570395981	-1.7012859243455	-4.3559083642001	-3.10169180732071	-0.544920498423276	-3.6275609906652	-4.28180808768029	-4.50716896186726	-1.9867285283963	-3.45614285270097	-4.32381126701497	-3.2621970002243	-3.63794907991985	-3.53393063475048	-5.47739599084232	-3.3432800643767	-3.06931311297159	-3.12796938324452	-3.38178130954404	-3.50935420443338	-3.05005446917916	-3.18830530909473	-3.53326402392298	-5.47739599084232	-2.52018177890924	-2.09949248600966	-3.38322512181577	-2.68326783037311	-3.75927290836665	-2.87047647288287	-2.72603038440189	-2.00720098215831	-5.47739599084231	-4.03652434011779	-5.47739599084231
ABCG8	-1.7308821050654	-4.2581286782225	-2.04687485868926	-3.56093778457859	-1.55237720408145	-0.197992807474284	-3.8903088048339	-2.0622752087096	-2.4072543129303	-5.47739599084231	-5.47739599084231	-4.84515863024454	-2.81019710088422	-2.50056156181752	-3.79709001047207	-0.0399842728123575	-2.96571336812298	-3.3101743524011	0.173022424362245	-5.47739599084231	-4.28180808768029	-5.47739599084231	-4.28830218696543	-4.13844041188216	-3.25274462797083	-2.78470453272186	-3.44371798977263	-5.47739599084231	-3.43822204531279	-4.59188400827791	-4.19294395287736	-3.12796938324452	-2.56127011508594	-5.47739599084231	-3.37834999573426	-2.70525286140252	-4.70170027069616	-2.13587342260437	-2.52018177890924	-2.80634631341942	-4.41393745132584	-3.16780909076558	-4.37639111923643	-4.29279591053404	-3.65029202474592	-4.83572801370912	-5.47739599084231	-3.33018802222521	-3.93315409205453
ABHD1	0.838602167281049	-1.85793395385853	0.32422494897915	-1.12515567215742	0.541717046915171	3.13064649821124	-1.27798651501787	-0.0703420599319122	1.93491790801721	-1.19504462439691	-1.93321869534336	-1.34819496123199	-0.428127580238481	-0.968768696762337	1.1212628598517	1.68063106137456	-1.67697931726506	-2.35945722839559	-2.47153543497432	-3.182588719026	-2.34938495010909	-0.0126722121035177	-1.562731715041	-0.155220118404676	1.42699175473548	-2.59454791779015	-2.11514761803885	-1.68993439964024	-0.141304871399641	1.82430798761157	0.0756156221972847	-0.689472116018171	-0.756343971997637	-0.0273487677582041	-2.55738482371821	-0.816515990718649	-2.45588881589308	0.655555308059885	-1.75720379987159	-1.07593854426154	-0.312370773202218	-2.32118996751587	-0.199919409446427	-3.02968107013203	-0.496507392031606	-2.00720098215831	-2.96708030521622	-5.47739599084232	-2.07378213701957
ABHD10	4.83802733174935	4.75434512246071	4.86474726391064	4.60557619005118	5.28094379385598	4.76770879268763	4.91488101363224	5.30092946741635	4.35264473034894	5.50383549757183	4.51716760265685	4.81092182930155	4.81110058620404	4.87188212280647	4.43138648211085	4.9891289261823	4.11994619979981	4.68617209453111	5.81134306602291	4.64810353767133	4.16133923155039	4.7234002813498	4.36625496693316	4.61491544594108	4.53063229144042	4.32322086175286	4.50392853674029	4.47193554935455	4.4356350592364	4.92144689639471	5.13426498571264	4.59028669285362	4.6443809446008	4.8892566352368	4.59119183216844	4.07954549519356	3.88027523507828	4.45914915789422	4.35721354324444	5.01432851634372	4.60890068798657	4.83920954282793	4.36703119034326	4.76911791413222	4.24123373673762	4.7003131057235	4.25801166181154	4.47206991566529	5.38667058106803
ABHD11	2.60017034559734	4.69580020087319	3.85932550872235	4.34980255371233	6.16863394978113	3.72323902413839	4.36551508272021	5.58987409889812	6.29663417647927	5.49060157820767	3.89901517877468	5.10752657204204	4.85816992180686	5.69353137719052	5.08952324658072	2.88491969801036	4.44762154257637	4.03029173920102	4.87536515563147	3.66110966254134	6.69323096655981	6.23888121869617	3.98680712813203	5.4449176516685	6.34919867869192	4.92230968911896	5.31340428104029	4.04207942254946	5.00710801558634	6.843890261213	6.72478049412556	4.45772738743255	5.49239117396798	6.0839375862666	6.09869724501056	5.81907715206522	4.82326240216306	6.36213644951736	5.14729398397689	3.99366539938842	6.01721700734953	6.30725629103232	7.39062094353765	5.96807325707	5.00946172433158	4.98495486208582	6.1600753745215	4.4493729993929	4.28928945280217
ABHD12	4.92003585325635	6.28710773998854	5.66383675063939	5.97357749177892	6.38946206698843	5.28428005850109	6.26880003830456	5.9965948598559	6.87092201658987	6.88976172069888	6.28170374404619	6.16131497996576	5.654977655016	6.64881173286156	6.08379364121697	5.10718165348009	5.93097118534358	6.53628455155021	6.70066287240854	5.95062570214299	7.1829461447806	6.38354360318337	5.97476667930937	6.59969332205589	6.9579907951943	6.5528492818792	6.17233785063827	5.57539482656299	6.53603995926019	6.78861697114837	7.93950410122215	7.21666375226748	6.5177152139847	7.31983077116953	6.5181362363956	5.58867511966135	7.20429363819266	6.3641902792158	6.73781918015083	6.40551290409308	6.65524673139266	5.06654832894248	7.05753902688221	7.18748584911094	6.1530416230087	6.78591932805919	6.29937374192619	5.99555059008081	5.29637914682959
ABHD12B	1.46685805546745	-1.51289304417612	0.0460438817969606	1.11858253522076	-3.46281076240913	0.0475902718259004	0.675492161948793	-2.77160351879552	-0.466689683351538	-1.19504462439691	-0.850890848798131	-1.3942644486897	2.2802664925045	1.17583955182617	-1.88945549124163	2.16622625396728	-1.67697931726506	-2.48043763067454	-1.43548363734872	-1.02871195015212	-2.34938495010909	-0.448300388333648	-1.05237203950687	-2.99479456615351	-1.88979840196644	-2.13987895343757	-2.73901688479705	0.577116858934301	1.11321260485201	0.496712668965584	-2.01125623588279	-0.859554150007972	-2.91396364768798	-1.61038448824383	-0.221079272121656	-0.472901932202327	0.0416732386275567	-4.27247321552365	-1.61618919554554	-1.62716561541316	-0.629731757552188	-1.24409461000958	-1.97846041527506	-2.16836151430112	-1.14742519756727	-0.619087020942887	-0.731300377039843	-1.04589463764169	-2.72261040099276
ABHD13	5.8398041423552	4.81977388404819	4.64940820138195	4.56058911217468	3.85487102988995	6.03877350786288	5.05944190662307	3.69130817739363	4.70774922612949	4.51966211872968	4.54702288958263	4.34373307456225	4.63571460533017	4.33296710644112	4.47538408213108	5.94255319050975	4.03424097752017	4.82667244181527	4.60477280550639	4.56324194553734	3.54423183693706	4.39175209908446	4.7778809935116	4.4715686535891	4.25131461972213	4.40067281325082	5.04657971765304	5.17596297320874	4.23631811477923	4.55425893389088	3.60563775560628	4.49790915944645	4.24802437550717	3.78824127932314	4.7312450895927	3.97934870709465	4.26788605518132	5.76005655774661	4.51311585128382	4.81566609932648	4.46848943986278	4.06942391063731	3.14792536915822	4.29455656850578	4.76583928565623	4.00134883383892	4.55998551858763	5.28165737337563	4.96196908170362
ABHD14A	-0.00242306628412994	1.53583675345165	0.640970745800231	2.993492023507	1.50764839789938	0.783313440486914	2.68733057110259	1.04849533814609	2.60719135394359	2.5017362539709	2.20088525004581	2.50179967375188	3.00199820940067	3.83190241268076	2.53314746659715	0.580421729579031	1.78791492471435	2.21123653280993	3.22764117145163	1.30910578341194	2.97135218078407	2.61239413235667	2.03651679876502	3.52881236829631	2.72077246329943	2.41082232262933	3.40958992372056	2.17840685363632	2.26784327797334	2.20963437125971	2.64220797101526	2.04856084641864	0.880745927584739	3.21464529921721	1.7918752873289	2.50396752603297	2.45634944075502	2.57060231418703	3.21989550705783	1.69871450602557	4.22695005200956	2.66203353476167	2.51808279491969	2.38484886981995	2.61212152953838	2.15317269744522	2.59903943447623	0.532698844593158	2.37423393157441
ABHD14A-ACY1	-5.47739599084232	-3.89608010906925	-5.47739599084232	-4.22190983445072	-5.47739599084231	-3.99103303236514	-4.73915521005277	-4.22580392226603	-3.68404688999144	-5.47739599084231	-3.72459902133347	-4.84515863024454	-5.47739599084231	-5.47739599084232	-3.79709001047207	-3.08966053345562	-4.3559083642001	-3.8474820325339	-2.74924665376965	-4.2743234224554	-5.47739599084232	-4.50716896186726	-2.35960641942192	-4.13844041188216	-5.47739599084232	-3.2621970002243	-4.12846289478133	-5.47739599084231	-4.45116219699278	-3.3432800643767	-5.47739599084232	-4.46014809654133	-5.47739599084231	-3.92080563021845	-4.41061564862005	-5.47739599084232	-3.53326402392298	-5.47739599084232	-3.13833351305721	-5.47739599084231	-3.80842759154623	-4.48509685734459	-2.99708900862393	-2.87047647288287	-2.86941906321599	-3.35280607180575	-3.73378465775942	-3.33018802222521	-3.93315409205453
ABHD14B	4.0501416338816	5.33917329475175	4.67195033344441	5.66724514583763	4.5657542245724	3.71437600806036	6.45591035075427	5.53980252600292	6.61012462407009	5.13261290227002	6.0729626361403	5.70366934705955	5.98961952888727	6.53702238181846	6.28947884915641	3.54968717676809	5.12775267241786	5.9376664401835	4.89692795038379	5.12254761119843	5.66664956005596	5.74785750681795	5.8566935100333	6.98275675326323	5.88162357308548	5.87881154159907	6.46498040995547	6.04967705497722	5.78768577757066	6.4757933189181	5.96542562135256	5.98942566720945	5.00371562026284	6.42565436874253	5.4629083608856	6.22038801365203	5.87980018787601	6.20657595207696	6.39976157342042	5.10804760081252	7.32399788529845	7.27679443029694	6.46362371422763	5.80952754226778	6.09205153634494	4.59542438728821	5.81101814558862	4.30232729095212	6.5699491738107
ABHD15	3.37000350482681	4.42051612138892	4.2204290081939	4.47023415173772	2.0257264357077	4.66335419348038	4.1151247774588	3.6527146413246	4.64954369157525	3.65303002899206	3.70668016302599	4.04784221418396	4.52339259343333	4.97808476797271	4.68003479236456	2.83776010786538	3.85114155922755	3.88479889652267	3.32629780629374	3.85426808264234	4.76810749321044	4.06613599250621	4.19577239973725	4.00821357425863	4.50640849183781	4.65598319199775	4.33629638113083	3.63049057862904	4.15385224540664	4.56473285607333	4.44264913687953	4.38181740491468	4.06059531023179	3.79051492302025	5.05186099228024	4.36106669281103	4.47283538018538	4.35352916284772	4.52267979847474	4.03932028893795	3.68141898271203	4.66325763310782	4.7135907618074	4.97712298946149	4.57217229274727	4.7570902251309	4.39264812670043	4.52126447056374	3.93487797210557
ABHD16A	1.90306460666029	0.0512275406468721	-2.33573268616688	0.509843334005866	-2.13798323301344	0.912920924524191	-0.551482911826873	0.839461144169762	0.857815979059494	0.828117747872429	-0.656895351018614	0.083233849569651	0.142237797402263	0.106440536911637	0.638505672927363	1.52261051496953	-1.08596474367704	0.487273681416359	0.0464296744881677	-0.525398901996499	1.01503921781831	0.748620441648478	0.039984206498128	1.66180568802056	0.0559310029551147	0.519210080286897	-0.284158581170242	0.063020263431461	-0.0690911476966082	0.856340631492317	0.391384746065419	0.228656751892597	0.646843790229768	0.97216913483667	0.174054666781064	0.631774252762585	-0.255797738745588	1.3950287973213	0.342350767415495	0.364921738398278	-1.11150457460401	0.288802926497057	-0.287719472602846	0.371819378056916	1.43105983205175	-0.188706432961384	-0.345786208264891	-0.335923615698918	0.690740284303431
ABHD16B	-5.47739599084232	-5.47739599084231	-5.47739599084232	-5.47739599084231	-5.47739599084231	-5.47739599084232	-5.47739599084232	-5.47739599084231	-5.47739599084231	-5.47739599084231	-5.47739599084231	-5.47739599084231	-5.47739599084231	-5.47739599084232	-5.47739599084232	-5.47739599084231	-5.47739599084232	-5.47739599084231	-5.47739599084232	-5.47739599084231	-5.47739599084232	-5.47739599084231	-5.47739599084232	-5.47739599084232	-5.47739599084232	-5.47739599084231	-5.47739599084232	-5.47739599084231	-5.47739599084232	-5.47739599084231	-5.47739599084232	-5.47739599084231	-5.47739599084231	-5.47739599084231	-5.47739599084232	-5.47739599084232	-5.47739599084231	-5.47739599084232	-5.47739599084232	-5.47739599084231	-5.47739599084232	-5.47739599084231	-5.47739599084231	-5.47739599084231	-5.47739599084231	-5.47739599084232	-5.47739599084231	-5.47739599084232	-5.47739599084231
ABHD17A	3.25532745348598	5.04819081708848	1.85728762953464	4.89248976854018	3.74165794418038	4.26248833522399	5.3599957860346	4.38008444233017	5.84596577994286	4.71613477794178	5.21964028426922	4.883309346687	4.65476042064454	4.62218154916623	5.30712832680101	3.02623755411383	3.741555366078	5.25036353719826	5.11632288669604	4.41495389604583	6.24452700183997	5.39689010870446	5.22512591651612	4.61592587286368	5.5350723986081	5.31798203452435	3.84919481240859	4.43406198809033	5.19111938438179	4.67411579580047	5.5421033482914	5.72805812938868	4.83009096231286	5.75073064316898	4.50013155898124	4.89086075507834	4.6291511145194	5.65576471245352	5.29189126456007	4.76700901209457	3.93205843507805	4.93657894987328	4.79464898705694	4.96529524389726	5.05857263686562	3.26535339988217	4.65813923365828	3.01893120667008	2.63622697019749
ABHD17B	4.37167871794796	3.99354700865485	5.0386503601413	4.00271278408867	5.02984500076891	4.53332732132598	3.91020912384612	3.73226515984937	3.83651631610589	3.68197867192694	3.4072400504124	4.05536008109843	4.218204340188	3.45952987175703	3.3909600915339	4.18361663718158	3.84850095522729	4.59648037684853	4.55719944502738	4.54529256369414	2.89476237232705	4.12250251371371	4.0730727188027	4.6379780817981	3.26955804233576	4.11939672660551	4.15880079762186	3.94966040904534	3.82954804962268	3.61507346688638	3.66915407844134	3.65749663874487	4.31347496836744	3.55137682895748	4.29510520202363	2.86094287543621	3.86611415273025	3.3195675563749	4.17998404860499	4.21576738726831	3.3136656660836	4.13288944562002	2.99818565668619	3.8229574088695	3.85875796546126	4.58412552946535	4.19088341327587	3.35370483307656	4.28928945280217
ABHD17C	5.61887086971476	5.22535562624427	6.3669121157214	5.60767789472926	5.88630688705773	5.25401965526823	5.1371200748344	4.60440116237383	5.41435982306208	5.77382752799033	5.42830796905654	5.05599285809664	5.44026764008284	7.81617298466229	5.31342671581557	3.20038890837768	5.46939685577354	6.44735047414863	4.24525389417245	6.87547943867331	6.91095625791159	5.19038735441064	5.69165864531368	5.47083866238111	3.75696151249926	8.02159912835777	6.00818886643469	5.29342920690101	4.61347351150177	4.27269362425834	1.4824550962891	4.9133221485146	5.62827609898727	5.380723292	5.94375483797933	4.54352431468378	5.27897144234274	4.59477067858228	5.60264867663193	4.85824697443596	6.51910536020265	4.34322829135227	5.14936787820937	5.59517169071218	6.17747483804607	7.06836186041773	5.50338791125829	5.78307270040838	6.80677835076562
ABHD18	4.9111506349594	3.9441021507172	3.61753240506299	3.85528689907969	4.32499471581967	5.45361352068674	2.89937048452081	3.28171199160541	3.65612206715608	5.22893778204497	3.55168375445478	3.82971799915234	3.36366973254427	3.65180694176037	4.65048783835803	5.33482798694557	3.49372598668309	3.45871362904854	4.47970318461086	3.31630558873374	3.21581937357035	4.49866280166288	3.99722785988558	4.25387731887318	4.05772221807718	4.09025377023433	3.63064829399698	3.91647292131135	3.46019146392104	4.22653175579158	4.18332903921138	3.98101298818203	4.07167206173866	3.14527661564785	3.84282052568684	3.8972420208009	2.94069020432451	3.65433739017907	3.68946053043245	3.9577512153325	2.80882276298921	4.18841827226234	3.29117007218501	3.46062495197604	4.24232415177647	2.77863213989138	3.2774607656743	3.26406175031676	4.67909429584427
ABHD2	7.82850830630478	7.82949418007305	8.04380227703619	8.32215905641985	6.15303702843874	7.90552165255995	7.58642913803098	7.37926037258163	6.67955056948585	8.37584373618871	8.03417715397974	6.76753490613804	8.82337513068312	5.96693623402471	7.13195633728778	8.14125224898196	7.54135632530837	7.72473769347033	6.22461313584436	7.96853211717745	7.16033915338172	7.14037986354737	8.4984764265908	8.89521909703384	7.31004469472773	7.72680086888909	8.69282727014282	8.12653709913098	7.80701869193559	7.56498498422986	5.95121689334361	7.95683832925788	7.7651030633894	7.25009092126118	8.09354868436992	8.27849556929154	7.42200129449619	6.3055481145782	8.46802826043858	7.88032735124114	6.78076543065631	6.68177795517269	7.64316263152435	7.53501808163338	8.35771928534175	7.54352780523745	6.890463257095	7.69074198755925	7.05471854560753
ABHD3	4.66648494541968	4.31425787166755	4.44354407953443	4.60557619005118	4.69301797428564	5.26771543551974	4.32830266630529	4.84435554687117	4.46297935703468	6.35691074574116	4.03632135551797	4.45996452909872	3.72974566191987	5.39961777112819	4.91354426638258	4.89320716112447	4.83275470560672	4.16244675578078	6.17125916571432	4.5344147543192	5.0885703457421	4.96629872589189	4.31511060971933	4.78805928364962	5.12879381767418	4.87484501237415	4.81522683412329	4.31408337248688	4.49936302990632	4.57282699187218	6.12250264171999	4.88890628547358	5.04042279615341	4.06673001742389	4.81044738777938	4.00309636694468	5.06490881989942	4.9023660481266	4.76273759028612	5.30890124496024	4.20702215575485	4.97884709767323	5.04204060087861	4.23778695635812	4.58168040543621	5.61191723724396	4.30108906322974	4.31074635209692	4.79540579579504
ABHD4	4.1667133055621	4.52509759907824	6.38748961013856	5.33349192984035	6.24071726142727	4.40975478612556	5.50616591617002	4.18489790186099	6.29832640163913	4.32004272395766	5.53395943366053	5.4829173079474	5.28890165675092	5.45478547586461	6.55320478726636	3.99014818192318	5.87433400193752	5.60652546453351	5.1792703408685	5.9843229713877	5.62661325040818	5.51434826898718	5.23065653681638	6.60198987322024	6.27483492463101	4.8111303433105	6.39605496649261	5.21742970651316	5.63257083868221	5.774694421592	6.47537096002091	5.28734621863432	5.45843293117449	6.55197646548417	5.45323075159194	6.47509541475451	4.56825298724697	6.04760973030634	5.47249786195502	5.57362598353709	5.40208301929822	5.1618066095285	7.2975244045156	7.12772326544242	5.35318344337978	6.34527542461273	5.55121138267244	4.58974289532207	5.01858923440846
ABHD5	5.52589634182685	4.96456221380955	5.22803655199491	4.37816772551266	5.22763152712597	5.33286247020402	6.24617570361526	4.69696764454752	4.41511895116332	5.10214734140455	5.27915819663197	4.75265768033132	4.64613438872223	4.95315633139196	4.21968390526061	5.92686514237022	5.00270189236385	5.17912536916361	5.03808042432103	5.00006935289299	4.70061169050059	5.26578897398846	5.62266343953499	4.65479050831211	4.22186296546863	5.46345618051709	5.28669823913689	5.95255956222657	4.79614741744271	5.72834377881257	5.42360395087408	4.86064996530523	4.72075249682243	4.41651601472527	5.29518334880599	4.50245924372374	4.55850108660555	4.47823860923182	4.48403761262518	4.958107787898	4.76308371452209	5.05310110385184	5.10803538421822	4.4402891588371	5.25179254778834	4.82968869695999	6.20921803488372	5.64784481497152	4.91748297558384
ABHD6	2.65442031846016	3.76269235886555	3.91077751901322	3.34255844296225	3.28680728117045	2.3782987165577	4.49301294451081	1.35859512230178	2.75253110987072	2.28299831139169	3.74152648836509	3.13132651816286	4.05314435789866	3.0079244364229	2.69074805146061	2.44326113369867	2.78873858016444	3.36525206254083	2.58238603166822	2.85650539669538	3.14672811537925	3.00175464911365	3.85836900323145	1.3961191255028	2.52107730104083	3.18264541560821	3.77183203196748	3.74490754908713	4.07835845925023	2.7232935380517	1.20838379224043	3.85605025466891	2.66924699600647	2.85500395996489	3.42441349955324	2.6958988276211	2.86675354984132	2.49013356409544	3.41738922699416	4.09887523541945	2.69352077563203	2.64164252137751	2.78878546441562	2.96246408681677	3.1046938031654	3.21740523955227	3.54841434657364	3.14355796971104	2.83196110319104
ABHD8	0.800617340928163	3.6660404975414	0.934083772211695	3.74232227400422	2.85937055623364	1.93513862784927	3.97217939896154	3.0743581538716	3.4203705554714	3.63833492510398	3.85460850635086	3.06051216466782	3.36787281200484	2.79462794581704	3.50226690952996	1.04643378512062	2.90512648280712	3.95792419363161	4.07734216147822	3.30354837344883	4.43299819193216	3.34520389581701	3.50376410558311	4.1418909930824	4.0624771850899	4.01197202532731	2.33862341813507	3.31571042147971	3.71917107643564	3.61731131390082	4.63082457707093	3.65223109683265	2.43445451223149	3.67957995031985	3.45706144488352	4.21280727201736	3.55693901971362	3.72316471834086	4.09021338970787	2.9626243482738	3.56098539244874	3.83136571747179	3.56935604484334	3.97749666670475	3.50976249763109	3.11225688671011	4.03258548422949	0.607499295812095	0.72868638049306
ABI1	6.87079137645948	6.3986284566315	6.79655347921613	6.21103688897784	6.53459800785964	6.35687046900743	6.1628665228181	6.35671538427088	6.29663417647927	6.46287579329011	6.12832127904724	6.05684428486194	6.17433749390091	6.361387862656	6.57358906855093	6.21124699761236	6.62413193529955	6.77592642272325	6.91132813109844	6.59180888722972	5.31012481710196	6.17023953531082	6.03100079534954	6.14821773404531	5.94929361464003	6.21489612111154	6.30668136740239	5.96957439409869	6.18006619898421	6.60065138655321	6.61426595516871	6.05023939438506	6.1190942000827	5.50568626852588	6.06626299295264	5.60104750317063	5.84892994896475	6.36007969180527	5.73442331384564	6.49449067291942	5.87019562935407	6.0655868106539	6.18757998585182	6.11953062052743	6.03057958970935	7.05136844569529	6.43916454986041	6.79483220106532	6.54690266618124
ABI2	7.18508242857684	5.82869189745098	5.8200186043127	6.13123804267751	6.34936793758729	7.51114610115465	5.22651664336619	6.27591262976293	6.18141702669318	6.11964155219315	6.27626770598878	5.00088227703542	6.51666875958299	6.07817077596276	5.97107308436864	7.31541441357804	5.44075638643408	5.6642968013542	6.60798284907374	5.49402991973719	4.3937801170906	6.05303764429047	6.04173762099908	5.69870107189804	5.24942201783578	6.19771906485415	4.72211501491134	6.49403397675425	5.98397523075218	6.11315100684192	4.74099418741291	5.57229470868377	5.717622046246	6.00634773444207	5.62253403991564	5.9743082242766	5.29902226454963	4.87093248610733	5.62590779317774	6.67334659882845	4.3155857354361	6.11032861972033	5.50498550766345	6.25334885042261	5.56845155048844	5.66935948026818	5.03971157064837	6.03758005635284	5.72144096787336
ABI3	1.58329947395937	4.29027609228413	3.35811801490182	4.16429205629301	2.03376435333852	2.75191167018601	4.71272671475318	3.42600375369458	4.29142639223584	2.6186464452425	5.28310580279881	5.17365851504966	4.07129994607524	3.45277049574476	2.82275832025585	2.67557135832183	3.25538891197276	4.63612413744641	4.26907264375718	4.24521863593733	3.70666521731224	4.11714293249969	4.39412318265413	2.18190836207895	4.96830468283866	3.73464219434966	3.38901218376835	3.98501493724831	5.08137140718721	1.97151423994542	2.6196884423833	5.33577521588992	4.81321957438433	4.73135180171663	4.23988719960125	3.97134515188454	4.75060734658191	4.68133124497256	4.55099701519502	4.88644159349272	1.34614161847623	3.87350668782357	3.95131869075828	3.88006901474879	4.41084724789545	3.00562971739601	5.25915255783464	2.87496177052049	3.11587580477236
ABI3BP	7.44454323947948	6.28020620813733	6.16541386093668	5.73966572807616	1.83651630967974	4.13876793904329	6.16618445370305	3.70851511004868	3.78916193112659	1.48297690233827	7.12644283944649	4.95740592209464	7.72418072329653	4.25740351029192	5.06200030669646	6.79945226111331	3.20260405548699	4.70883134102567	3.18820883137394	5.28386987855611	3.54780928633677	4.96729194640521	7.09341092535476	3.29395857950171	5.52993158954102	3.47297997558605	5.05112056162898	7.04699515249544	6.12965448939951	4.17732793994335	2.75671290750619	6.75686783236463	3.81907352404493	4.48269110538848	4.90340569346911	4.96830323578421	5.60120777466825	4.56650817133742	6.65805323718684	6.91004087340715	2.85101455419101	3.10711380663281	3.99383223417113	4.98039133832946	6.13201654139268	3.20958345949372	4.93171554850806	3.22302055483544	5.47304032973143
ABITRAM	4.41631982322986	4.47375429639144	4.44062960878764	3.95425937351691	5.54973714493993	4.75047092915215	4.14722723787442	4.03745679310103	5.43173280751485	4.46449746790906	3.9741929288767	5.33677911047048	4.71208818589924	4.74345468116354	4.10403215386685	3.9148921976466	3.40305940186943	4.01358776480657	4.28551483537214	5.39327512107409	3.95588499407963	4.72809563145361	3.96042115735256	4.54661224861856	3.66616110512297	4.23041573706598	5.01903036062069	4.37531954133252	4.21839541858189	3.83484638149105	4.13121196373822	4.09988242094761	5.08483591081707	3.95360058386703	4.11655729341653	3.56100108309276	3.65354553909009	3.98312004866439	3.94127700137487	4.29096689611418	4.69249403671841	4.80638129007748	4.2761809342326	3.33960949509896	3.66906954098566	4.54736278941317	3.84155003177888	5.04985583900339	4.66693029419733
ABL1	5.19355709209945	6.9556635840463	5.32130323550743	6.46710799210146	7.75055556573042	6.26880928893719	5.93535642117258	6.58767917584826	6.98101434966523	5.8563034951588	6.23151526029255	6.3242052300646	6.9072785331579	6.27685089596152	5.97958489541754	5.13280492499412	6.7497319508961	6.89204744099157	6.5667765760646	7.0875335600982	6.07761448297012	7.04904592057646	6.4989742008113	7.14046060635859	6.66314494750017	6.51206454858595	5.889246432137	6.2900746556141	6.63562472073004	5.88514341900294	6.04363583894915	6.3778633534278	7.02449547756568	6.45174733265606	6.82091439986838	6.34176140112911	6.57184130303856	6.51646189304642	7.00196591833935	6.7613167462949	6.00847144456174	6.64447578660512	6.32989116325804	6.7476590314643	6.46446220522663	7.47534274735488	6.10589042980597	6.46784171408617	5.6965258312492
ABL2	7.59429371371235	6.32059062002998	6.09301560723051	5.46034814061511	5.95034104191696	8.2861719254694	4.29121044996499	6.02434353137622	5.89733828522101	5.50383549757183	4.99859359874588	5.38360400549149	5.16274067216014	6.05938306628443	5.88186291424641	7.5714408162768	5.77701493937898	6.01837648923048	4.6830993192681	5.43578984861392	5.4068649580645	6.10945846866732	5.23616603623824	6.24609236515472	5.37035693816785	5.73779979320063	5.21656429436442	5.257737804783	5.4003287647678	5.70538689353458	4.60430705851229	5.29412351795616	6.26374841883505	4.83191041922928	5.77792141359062	5.79093192178188	5.48657752628412	5.10508725843908	5.08022329904356	6.01046019708681	4.15050876058305	6.52779744787125	5.15770192014633	5.47565849249773	5.51079939305351	5.36450785857232	5.28766618754982	5.73696263681374	5.43767914206406
ABLIM1	7.66503846674915	7.26972113067069	8.96580850323589	7.45545110624604	4.54902692213123	6.24438929391768	6.96968252745838	7.20895670171855	6.0933171108569	7.0613787111351	8.27335204435736	6.76818861015321	8.46350103354136	6.94817287291846	7.58592308447327	7.55840914301617	8.03267767354528	6.57071096915407	5.39270822039802	7.86470595426652	6.40451154603258	6.76021893702307	8.16364712542537	7.95504688360154	6.75118735357845	7.42581848293319	8.80439380538592	8.5136978552994	7.25693157117086	7.25891700731721	6.28635673246869	7.60691070007825	6.56523346998543	7.13223738426899	7.47357097093826	7.10761104004532	6.75824988935962	6.52566640701367	7.6095723306428	7.45645408818404	7.04783780843298	5.67521296522676	6.01025137381908	8.09789786525609	6.78846470909553	7.34429512250349	5.9318080454238	7.74455667602427	7.65106950177908
ABLIM2	1.95586295720918	0.509683075910131	2.1275567104634	2.52426869280827	2.85029659118848	4.10186449430682	1.491548690552	2.65883226854938	0.601278390069925	3.69268638904644	2.21748303044603	1.7465193086077	3.30788529316208	2.0837025807377	2.65718339779217	0.217490632411999	2.2467935124547	2.42422794588232	-0.141742743237916	3.4380325007347	3.093871825612	0.803039064730557	2.43942588523002	3.4311619201734	0.617606164605075	1.73750564170387	2.99766042132216	2.32356967253839	2.05004954641292	0.457281572507379	-1.17971761835234	1.49913499670485	0.909252497735855	3.49393821401985	2.84260666236792	1.16834500081852	1.57487705697614	1.32926562766607	3.85608361014817	3.54620148945778	1.97702429164088	2.02294562688229	0.692378913732481	3.43417254072258	2.56757658830283	2.20523441377816	1.92291771679881	1.938514698881	1.6611836649426
ABLIM3	3.6030255373968	6.30299327719283	5.39089925906706	4.8019718884138	2.52493574620389	2.32106638568342	5.12910507043705	2.57124730495099	2.36516330569346	5.10080804561495	5.36825689877459	3.31074617350601	5.22893380534424	4.40126264838823	3.06383857905376	3.83549351117085	2.99860097771658	2.32391927068727	1.38473360073708	5.25434280028635	2.3397563677328	2.50705752046551	5.40807161325089	2.5507631623951	4.63007455773222	2.70123846081996	4.595890150276	5.08520600824958	5.37304619578223	4.09782307547782	1.03769502309966	5.59236633377325	4.85320087797864	4.64603464323577	4.29690989424261	2.67633848049006	4.06518740111388	2.16211036262866	5.0879746100902	5.0902949541924	1.94529899227003	3.84480684822913	5.19664415944125	3.66130501737103	3.52954867580723	3.35848811797398	6.17225522088337	5.88243469604903	3.11587580477236
ABO	6.44087573976211	2.38134029842035	5.5562015073445	5.83483794996636	5.085037291251	0.640902740192088	4.67171920188385	3.6094006624076	6.12341279945553	6.33998217550408	5.44866105987929	2.59022062122824	5.62807140579733	4.67395635103579	6.81021321863344	6.19823686812724	3.68938842512945	5.46420708609484	1.31321963966178	3.59982041030959	5.97638851579324	4.91882881858484	5.6023289101414	6.85828128683624	4.49414233967394	4.97578085918183	4.50833834124655	5.69319700229733	5.27414481314243	2.70236513892901	3.86056663077097	4.45470596114236	4.1838446885013	4.34561357794406	6.05137279445736	4.65140036408065	5.91232256073714	5.79092138171106	6.13316645564947	5.30230728716317	5.05083628225133	5.0521357745069	4.05979567009601	3.80389851308926	6.20542031383654	4.28522567205172	3.40140515574394	4.05417977236681	6.87868415587659
ABR	5.04510844656806	7.19800372693032	6.04008446129895	7.07945016324561	6.05327028521349	5.68670240229309	7.11208184549954	6.41866780249419	6.32380680088264	7.61564110762033	7.44788505980755	6.37722965247017	7.217554792013	6.25904183659163	6.99899949722703	6.13429629147919	6.46472717855486	7.61355185185299	6.76153948760999	6.23724473211805	5.8298155355941	7.43452062625312	7.25166019896762	6.98861954223703	7.59158595943143	6.78079190177739	6.84432340706214	7.25529410611843	7.53242421299134	5.61477100367074	5.99123881308777	7.80437507741126	7.85817270159051	6.5867336664318	6.78728741915984	6.95515220598556	7.11596479836503	6.89233238090391	7.38941220436	7.36026855499952	5.01580899387135	6.42602819659884	7.69954729453204	6.82840913362055	7.62799155295791	6.65290917952379	6.94395086959045	5.99815931184563	6.19708129295103
ABRA	0.761605302741749	-5.47739599084231	-3.18087837905153	-3.1093463382763	-5.47739599084231	0.602989765557406	-4.25318221917994	-2.77160351879552	-4.07460613120118	-5.47739599084231	-5.47739599084231	-3.57056916275808	-3.15144541774318	-2.50056156181752	-3.04178917005003	1.3981039059407	-5.47739599084232	-4.21638863220744	-5.47739599084232	-4.2743234224554	-4.28180808768029	-5.47739599084231	-0.815087873772605	-4.65785810787473	-3.69108419309023	-5.47739599084231	-3.63794907991985	-2.73483602424451	-3.11371978991153	-3.65272573978393	-4.19294395287736	-4.46014809654133	-4.61463074616539	-3.18958204008976	-4.41061564862005	-3.18830530909473	-4.19998790302859	-3.62519791192158	-5.47739599084232	-5.47739599084231	-3.2099276505102	-3.48896276038186	-4.37639111923643	-3.65120038271998	-3.41206456017957	-3.17846702405237	-2.46909358955219	-3.33018802222521	-3.93315409205453
ABRACL	3.56387767028559	4.92333966491682	5.61037443987546	4.54911968321254	5.38984828824801	4.35947719870807	4.52343670256134	6.3374881317392	4.82226882882543	4.81091556119464	4.51213109769957	5.22503613408098	4.22748592326557	4.58093151521675	4.1729469910422	3.55552870717918	3.88761133647828	5.9116070490797	6.77615780674903	5.34221062269223	5.05124994645833	5.37535187656983	4.15679569463591	4.18882068450921	5.06150778632203	4.8768542003488	5.86021474292856	3.61552871207617	4.52729278093292	5.9527180514635	6.37474104523478	4.63100605396528	5.22182659627519	5.04496451183614	5.06250891663437	4.21450350495187	5.40294736566594	4.28363247197116	4.64331883754069	4.88055150166973	5.46376463677587	4.51280060174988	4.51869762277167	5.00499173820446	4.51917704240928	6.00238030129374	5.35053237437753	5.26153142936249	4.48212425674491
ABRAXAS1	4.45351408957587	3.1330807000089	2.8173001090451	2.85131002313374	2.6240962758839	5.00424325599213	3.02163607635197	1.49177328410732	2.02270161106506	1.27070449648934	2.2420270659624	2.55125227921379	3.19413791832233	1.51125565585093	2.9712718818511	4.07393430547185	2.78873858016444	2.88239659759175	3.33535114849845	2.56734535474095	1.55964054482414	2.77550683873505	2.76015948753763	3.37258463246122	2.07064204589628	2.40526489302633	3.23788370123334	2.88157461031831	2.81283868474221	2.39843291519921	2.16034125969876	2.33152834029765	2.44422818725936	1.87240957557429	2.20713430348266	1.27623112875672	2.10084931332208	1.94876523513503	2.70546805772803	3.20342224573822	3.11818684528646	2.61050521503542	1.99294753753809	2.65734260847386	2.74730122569064	2.41703243872889	2.77602472129328	1.83336268773578	3.38305434792196
ABRAXAS1P1	1.53784434571729	-5.47739599084231	-5.47739599084232	-5.47739599084231	-5.47739599084231	-1.53117610021912	-5.47739599084232	-5.47739599084231	-5.47739599084231	-5.47739599084231	-5.47739599084231	-4.84515863024454	-3.15144541774318	-5.47739599084232	-5.47739599084232	-0.0399842728123575	-5.47739599084232	-5.47739599084231	-5.47739599084232	-5.47739599084231	-5.47739599084232	-5.47739599084231	-5.47739599084232	-5.47739599084232	-5.47739599084232	-5.47739599084231	-5.47739599084232	-5.47739599084231	-5.47739599084232	-5.47739599084231	-5.47739599084232	-5.47739599084231	-5.47739599084231	-5.47739599084231	-5.47739599084232	-5.47739599084232	-5.47739599084231	-5.47739599084232	-5.47739599084232	-5.47739599084231	-5.47739599084232	-5.47739599084231	-5.47739599084231	-5.47739599084231	-5.47739599084231	-5.47739599084232	-5.47739599084231	-5.47739599084232	-5.47739599084231
ABRAXAS2	5.03696316243607	4.69745894243234	4.85820946995566	4.6509922223923	4.65964413985717	4.53332732132598	4.34330300953879	4.78719428510822	4.0652261539335	4.59769583085205	4.47119327614869	4.52947430064723	4.39335824988241	3.57918385442025	4.01408975549238	4.92739733610051	4.80578389065496	4.93708784089753	4.43196945485741	4.70418448129162	3.59698386549714	4.69130056490092	4.45208751507913	5.39104506975054	4.23666394576811	4.44197029916997	4.63203718137856	4.59907452192178	4.45871954408605	4.62602806813457	4.78044282532787	4.31341317273506	4.67063689664904	3.98371931081704	4.55696129546485	4.09251731004615	4.43282826830905	4.10848027541057	4.28935986243771	5.03833519931274	4.05712340922519	4.87240156976247	4.46933465086876	4.6906773773762	4.22367407029992	4.47090166476104	4.76270164214454	5.04985583900339	4.69355699877758
ABT1	4.18525800848048	4.85957995432747	3.88528087359061	5.12011942799524	5.92463520017242	3.90948881240464	5.40460545941554	5.50674127270462	5.89912367954208	6.10368314048955	4.6252980650632	4.76450027424588	4.70047018167994	4.72112739283405	5.0555735940412	3.27309423571547	4.62318663622792	5.54537576704216	5.98821668109807	4.91316382695089	5.4068649580645	5.58075054415789	4.60810353430442	6.06853235616123	4.84263750030231	4.89679366743305	5.72624148303436	4.53292911676536	4.61072804228632	4.94747153397111	6.37921678322826	4.49790915944645	5.32196720302156	5.56333311199178	4.56746552746112	4.2077065743215	5.05731168829475	5.38647336357854	5.07112715031548	6.03519372976624	5.81765931858397	5.56380595381434	4.82374527697425	5.4442848648529	5.15668095626447	5.07164980331704	5.18059007447851	4.42113847182116	4.47934461331546
ABTB1	2.97744901095125	4.47762080330762	2.56235236652922	5.44598999773182	4.0318395353467	2.47592157812462	5.77588954956481	5.99027716624328	5.09962600664002	5.17395724206327	5.5055202100093	4.49434805411976	5.41713167535309	6.31415542706753	6.45040433167105	3.29421006188493	4.2596674838222	5.08964946880769	4.72331222860561	5.21059653348133	6.02724857577107	5.43040805283387	5.63856077882222	4.62498801024409	5.72773708862931	5.32756270727258	4.89091893536231	5.55984737419306	5.46331938296636	5.64085441107688	4.48063384725715	6.18942623047181	4.50308045626103	6.10052560751328	4.80918343286809	5.08416483366085	4.58564199722462	5.96476285065044	5.70364223779453	4.87907521360982	5.03046218897294	5.32655033249912	5.44496434773339	5.28000412860059	5.24037734124563	4.94605935870679	4.41955309560242	3.81474080473921	3.75350569725872
ABTB2	2.16465523403112	3.83681132114048	2.1275567104634	2.82618853804328	3.16035482806915	4.43694777773911	2.5049642423954	2.13530069345791	4.17687971179884	4.90446470475832	2.63696148362148	2.4109562704823	2.95806836478168	4.7253401646767	3.75322229089545	3.67839857115769	2.7152745202357	3.82382638708265	2.43013870381384	2.35295627413147	4.8413583758428	4.79227475134246	2.69763615872074	2.14318450226667	3.39549443377558	3.00298156363341	2.47404260484237	2.26724488855167	3.30240306568324	3.8877134790911	0.894964560505067	2.94911259031899	2.99930132191927	2.41664889388917	4.16479138943391	3.83685396238986	3.921943100975	3.6576904211654	3.8099615479241	2.32005880187669	2.16583437220586	4.06368762290791	3.97979979339961	4.1511139713404	3.28270481919763	2.03864167822484	3.77920936533599	3.60256139992516	2.46695291134413
ABTB3	2.00679706990721	4.33678358387038	3.91917724108312	3.37323465729371	-0.0321653918512399	0.351853355600851	-0.551482911826873	1.5232318066351	1.07554983906112	-1.30435661880658	0.221862166994175	1.35919940686729	1.26003328175528	0.0358324713788685	0.519022958848627	0.48569919837914	0.366441617188762	0.202891499435794	3.55664017866228	1.0281510556061	-1.67998713645047	1.13545829699631	0.363675686574174	3.06155993477115	0.510326179058697	0.656530497371843	2.84098882392885	-0.0280240416888963	0.723630672022504	1.05431877255769	-1.53638816036971	0.510545658629462	0.559615515908464	3.42828888441427	3.01915357391409	-1.34631786866749	1.0483280328135	1.16932753750412	1.32952286750896	1.26455968743496	3.66342545934551	-0.322482835465847	3.93686447782794	0.434167984682944	4.68233163506228	4.3788707543577	2.44693279112104	2.02292076274021	2.15487437976031
ACAA1	3.17595247206766	5.15164263470805	4.52834793212899	5.3545096072024	4.77681982364125	3.46774394731925	5.90534754359255	4.20200832449905	5.92388994122057	4.44563033649006	5.9417639143014	4.79240353075863	5.61132896751198	5.18494779976671	5.53364903550306	3.75654973047111	4.15242360911016	5.4906007637787	4.47970318461086	4.88774789541861	5.14161769002944	5.74090486510038	5.56253461348559	5.29904908987888	5.45867579875776	5.47742688167406	6.49769200494067	5.40857168753854	5.56609983244727	5.58077273700355	5.77306716747123	6.10184911873578	5.18441210684987	5.70325035034878	4.61308635515598	5.7920683366453	4.84106963643523	5.7443729420975	5.657505935458	4.87611809775628	6.61728277967437	5.45626595853894	5.41225020425559	5.64215316596345	5.53502756105467	5.49129352543964	5.0863513601302	4.54286630406863	4.64972652892003
ACAA2	3.769585309157	5.72353685305373	5.42226306775999	5.34127095346492	4.15301853302912	3.6083341806627	6.21593241618346	5.97897694280048	3.97838103505302	4.37868737849328	6.20002024839045	5.02460301669124	5.51228368348917	4.78844146026859	4.51026768630905	3.46532053209977	4.89037324499427	6.1249320209887	7.09711225652807	4.5087096249326	5.52137397408686	4.93820725093498	6.07101256127923	5.08952764948522	5.057940632049	5.77004809618913	5.42917421488545	5.78214172242163	5.63121680854244	5.69323972353824	4.49513973946844	6.35859489378725	5.09417769697665	4.97071482352073	5.39207341306185	4.8157447452612	5.27718879984685	5.1581349940969	5.99020453228229	6.38537650966562	4.57598331124066	4.93028816770728	5.01132863606601	5.65897625214717	5.41782782232119	4.09560558501558	5.14663903571603	4.97237321478714	5.98319626681818
ACAA2P1	-3.85901080578096	-2.42331778819881	-1.41987466686282	-3.1093463382763	-2.65338422127199	-3.99103303236514	-2.97227149349098	0.147184909372473	-0.293565440447821	-2.02593986521584	-2.68552306278133	-2.18469232468466	-2.53442480602891	-1.59522864395084	-1.53889991342666	-0.0399842728123575	-3.29879730367953	-3.10169180732071	-2.47153543497432	-2.56829996374326	-3.6371289814073	-1.21257220868603	-2.86377495763902	-0.495834468251945	-1.50507853828404	-1.28311849409013	-1.26518848813393	-2.22358026438135	-1.72889127070528	0.218742723875556	-3.06931311297159	-2.44734616332585	-1.57871845771457	-1.61038448824383	-1.26669132309658	-0.873035349172362	-3.8284491104879	0.514737182320983	-3.13833351305721	-2.09949248600966	-1.71885185833123	-0.447974522705661	-1.20532444170083	-1.1950633362128	-2.26299402792198	-4.05495004282551	-3.30008872122547	-4.03652434011779	-2.07378213701957
ACACA	6.71805505000227	6.66274560418803	6.83534986422035	6.77426104528746	7.54816678035289	7.98205622882224	6.15499367357942	6.81161687784022	6.63605065165776	4.59198748689307	6.93273187549009	6.55195960621335	6.68318539856538	6.61893248815556	6.43686899585686	6.79019220329252	6.9083762389686	7.09738263678894	5.98749899768759	6.62337737755138	6.51646424399464	7.03727075717822	7.2421082078694	6.57262656594547	6.1658228837257	6.03226267662242	6.03390631646821	7.19272193781308	6.46485389411999	6.54325531560668	7.29268848399573	6.58444839266561	6.75289386630742	6.27100891747081	6.80261190232938	7.25787809922761	5.64977844826039	6.42939623360206	6.47312003118688	6.61556583087808	6.22400080842684	7.17205500962123	6.16191655471484	6.94674950675332	6.84841377266025	7.59528397235931	6.02235121797915	6.18758812177991	6.2021477657527
ACACB	4.28835581718754	3.75155801274702	3.9726148013275	4.17924961230616	4.16221371790462	2.19930421768353	4.4381769552668	4.73608940443449	3.9476557786186	5.63453322901963	4.969492422789	3.20656452578177	5.45417087405585	4.68264841931812	3.71838629289672	4.37415140439066	3.87469199139955	3.72809909353046	3.63937951022804	3.61021781090858	3.50428303355172	3.8548395275988	5.2612422041253	4.28724162899947	3.7510827497419	3.65492732195077	3.78158051125778	5.3566547945947	4.7985620419079	3.2870745728369	3.323916272437	5.02039640054862	3.68123600584221	3.75602820049997	3.94533226530965	3.22972907249578	3.1603324139333	3.29824231641484	5.4314536717017	4.71665343989802	1.7012340975165	3.82685736760955	3.49894693391264	3.60820820563488	5.04050811029686	4.14257635996738	3.09811767187471	3.07930855799866	2.77869345206179
ACAD10	3.84149935392161	4.52509759907824	4.18255279233254	4.82117139815139	4.14376436543768	5.78943999334408	4.16422178592557	5.46583858057194	4.73299447074443	5.82338956144209	4.64230126199556	4.50458378351913	4.87303174694903	5.51847916927736	5.23217382186805	4.76294476837619	4.75169472119682	4.60300870672963	4.32922150376193	4.34819436135598	4.34114887589659	5.39024017521939	4.68263253228072	5.92223022565862	4.53063229144042	4.66763576755012	4.82586562069246	4.59335862715191	4.76808481649978	5.1877707041118	4.16789064440317	4.9416544310629	4.03171547177738	5.04686776594666	4.45235126902046	5.26118222296436	4.019001741827	4.70745099566773	5.37237968446962	4.77655546844202	5.18447066627034	5.10056212146696	4.80131349718647	5.08429193812774	4.94662832189983	4.20488441952958	3.61200027687771	3.71254828629345	5.01667335987916
ACAD11	1.79129173402693	-2.20928371043896	-5.47739599084232	-1.33582337395407	-2.29020089966725	0.943581842387347	-2.66730990484157	0.187014387521654	-2.14932325419871	-1.69297847167835	-1.34064753350366	-2.65984735518256	-0.828714171306542	-3.32804416237471	-1.64655706756782	1.3981039059407	-2.09809438470846	-1.21765698452649	-1.20801372240709	-1.66767823540667	-2.15076225264768	-1.53373406610093	-0.96886519547481	-1.52022694557316	-2.21848237591582	-2.59454791779015	-2.73901688479705	-1.30125635701952	-0.78358511118039	-1.99596252697422	-2.21205347860751	-1.74527335687863	-1.1680762172951	-2.05679357778144	-1.89875515210305	-2.05533808788699	-2.58828481521404	-1.41882046235001	-1.15940889870207	-1.62716561541316	-3.58021784876116	-2.4908996035634	-2.13252151365174	-1.39737393629002	-0.975316995035615	-1.62508098838981	-2.6967060158298	-2.50297797009559	-1.28768451318668
ACAD8	6.39938425197378	4.84318979743375	4.550144979761	5.5579966556506	5.50273471498518	5.25248984504142	4.52437718378937	5.03237660706222	5.30144047247946	5.00382593394056	4.6727119238186	4.88028902989546	5.07676990785142	5.09556371861525	7.38293880011719	6.66136233000041	4.28332358194151	6.67375635710796	4.78903766205226	4.57213358078855	9.32475457268541	6.70025086581189	4.93925498354119	5.3190407890396	6.5950393961875	6.60377759878141	5.67747263587929	4.54679743043792	5.11275765684724	6.34451002614907	4.64017822575905	5.17158425916277	5.22891176744745	5.18635577654595	6.73931730458294	6.59909161280287	4.66776245395245	5.78096256089699	5.75323168198018	5.07490257255918	5.70173446451233	5.64415895589736	4.65150639539049	6.27453744508165	7.16551550299421	3.87970324230599	5.98381147012433	4.67046373264359	6.36535850753594
ACAD9	3.73475790528421	5.08540706807167	5.4148571042802	4.61293951788707	5.39843352332481	4.44500672219709	4.97596783727751	6.25439877058268	4.9882975529828	5.09004868337986	5.12823561023059	4.77494602971204	5.21733416041071	5.06818464107663	5.15811860180187	4.81013056833553	4.51244580142375	4.72943632187353	5.91839087835223	5.52091434468923	4.65490000795938	5.63300836314347	4.9174735447961	5.01641912298022	5.29356917268672	5.01279647498203	5.14803643430853	4.86093499444056	4.83194918730339	5.22273007009392	4.92213983813581	4.9683821342257	5.79269958665736	5.69356385605406	4.93503952598294	5.28074416944214	4.45717536991778	5.32242414224764	4.81036929131448	4.85974471917191	5.28339684620424	4.79719219735844	5.18445979155309	5.20375619600605	4.87250695728818	5.27177367724987	4.66714811602584	4.83709382317325	4.89888121331809
ACAD9-DT	1.41751601764788	-2.11310498050075	-0.650139166080576	-2.05619543278284	-3.8794615800836	-0.197992807474284	-4.73915521005277	0.708749913655806	-0.94161209170811	-3.0824086961514	-3.28989124837282	-2.45067221813164	-1.38520198504506	-1.59522864395084	-0.698162008306222	0.669306421678967	-1.80416518045356	-2.24784165934818	0.431261711135436	-3.6275609906652	0.815806878486082	0.370345000290421	-3.20230417967174	-0.155220118404676	-2.21848237591582	-2.27611089793761	-1.85137706565885	-2.22358026438135	-3.11371978991153	-0.461499538290662	-0.983081045566156	-2.44734616332585	-1.9362817260446	-0.874574653395891	-0.350697626163555	-2.51335057915416	-5.47739599084231	-0.197470505426088	-3.58734177933691	-1.62716561541316	-3.80842759154623	-1.6843755538107	-2.13252151365174	-0.751650717595034	-1.913014910993	-2.427466557067	-2.96708030521622	-2.50297797009559	0.611715896937668
ACADL	3.12306820970338	1.67704030281991	3.63293437807294	1.51424268131951	-3.13991554175286	3.82966344101231	4.28234250835268	-0.505489788941447	1.61684254565896	-1.84987483918293	5.17253516989444	2.08552306566365	3.93063496899506	0.469982382543123	2.61701142194753	3.86871794314096	-1.9436571908172	-0.489808356846823	-0.141742743237916	0.142747781553884	-0.11977975080067	0.107515254161806	5.68522801216086	0.22980629983263	2.02264905869513	-2.42656135944631	2.66257151359009	5.97471324115771	3.00071935031109	3.38751331326409	-0.216870673539001	4.98836909279151	-2.15493040916242	3.24148503317759	2.18391613661176	2.6958988276211	-0.43122385411114	-3.62519791192158	2.68517084548363	3.32983955195683	4.00641536007115	1.49596788314573	1.09083862294499	1.19790903830212	0.878512674192247	0.922794347157455	0.175755685280436	-4.03652434011779	4.83072867926999
ACADM	5.22795243488104	4.99117836835443	5.3863625315193	5.99557432269262	5.66419064588284	6.13904533066692	5.63409506551606	6.71998572600078	4.84560309703166	5.17777321045379	5.65389953781211	7.48744449369794	5.560821509744	5.16957118680139	6.02415204759687	5.40445104260174	5.43460734560704	5.05877317013912	6.87142880133878	5.59520109711482	5.35675851453769	5.6639681063577	5.56866152951954	6.34903265623595	5.07451240619955	5.43714610742863	6.44460796806068	5.8738004047922	5.46331938296636	6.01047385795437	5.1605037688811	5.47126360091513	5.55123253604506	5.06388500040116	5.87111507367158	4.83682208725869	4.85069082222229	4.47444087252469	6.17561549430692	6.27071125123071	6.31525225875067	5.10522346642028	4.77175656517348	5.42905623631617	5.75954326446202	5.41682140435599	5.11626199530071	5.31272730426365	5.94743798700328
ACADS	0.761605302741749	3.70284142747853	2.02232578925405	5.04044513896148	4.641348627349	1.61151209221683	5.45480000560982	4.02652151862325	4.03955521607337	4.68608506703213	5.19889431900373	3.96130903062338	4.71208818589924	7.00356740474331	4.67025289092192	0.48569919837914	3.92568938872111	5.75460454147486	4.61037760871194	4.63797657099599	4.97225114573688	5.32044477178573	4.90783977201826	5.9892644515627	4.76745919076874	4.70203921393155	5.42606992378085	4.73160777050409	4.85996436592683	2.9813466097078	5.52705629259088	5.38422008101688	3.28957815518599	5.03541039550987	3.55683093498774	5.23551566171428	4.45507446616546	5.40255074480687	5.51048522165715	4.01801548784373	6.19466574848764	4.87786008286592	4.61111196557839	5.31925186569874	4.98686942750819	3.8673278598514	4.21974439792324	2.00919157742879	3.22609989546806
ACADSB	5.36440127390005	4.77098259459951	6.00302801504826	6.39205710949704	4.15854267374548	4.69748598827124	5.93888768277968	7.95571618249941	6.06814552512918	4.2944954750356	5.62619663468046	4.82920543797303	5.79656013614993	3.83190241268076	6.17654418861291	6.59129368970485	5.30866430383005	5.75795144390542	8.06673611245646	4.4900643028945	6.91477082661922	5.66519278296841	5.99310531648727	7.20163945196368	4.66332089403213	6.416196837908	6.47383891421559	5.90336003734743	5.37466541447299	4.91600337413267	4.26298792167518	6.06764858179646	3.90474326037052	4.46144399941744	4.85154856497636	5.860291508862	4.24009236379812	4.37201849673041	6.31258217653819	5.43079589526956	7.34802727526649	6.37521595681308	4.44230043485043	5.27255813925773	5.68170088585427	4.38061336582021	5.15626879718585	3.53709704579178	5.6638465361236
ACADVL	5.18988836490905	7.67737032730532	6.67658187668623	7.62435972817709	7.05030507230355	5.89420188079931	7.49379619448364	7.7900120878994	8.4789410666578	8.59845950278314	7.88501528081713	7.29843593277184	7.79943327917316	8.34304343263551	9.13940006868817	6.08061665017404	7.20085617829379	7.5389095686637	7.21890376797685	7.0887733169826	8.23716119322232	8.3851119362616	7.71446716258105	8.83661648123497	8.50670854718659	8.26606771853566	8.37493895685883	7.88552008491154	8.14564042257286	8.18189928149508	8.98529896485384	8.67518635475944	7.59374902956592	8.45021204612119	6.65141709728132	7.88605236360617	7.52573995828141	8.6953180141928	8.73255233228393	7.28227699209474	8.39827782320615	7.48121890179339	8.14044499721848	8.05707653995286	8.42054048683505	6.80713152987624	7.11857502268616	6.35704041030831	7.36704305170396
ACAN	2.16465523403112	2.68540392971447	0.219297990365765	0.630842365428439	1.14173241706294	1.06009717010102	-1.12859181536541	1.90392927964122	0.735241822908208	2.06956002870879	-0.109608353114386	2.20234941027069	-0.3160058446478	3.92030372191277	-1.88945549124163	0.330823862803873	2.74397433066601	-0.694150199525312	2.46355312941348	0.481628864522563	-0.878860080198467	1.70124227856279	-0.177168141041495	0.867934072769139	1.71966845732175	1.41136501731212	0.497350647141056	-0.82242117503204	1.11321260485201	2.98827965616025	-0.655583345776805	-2.12456863181653	2.18918011626622	1.83765045861235	2.71343798234024	2.20955652689844	2.82180659031957	2.38885905755166	-1.06470344013961	-1.62716561541316	-4.84981918551793	-1.17013486393294	0.59754497251237	1.78116016095214	1.19014869916848	1.99380398076613	5.0057876786856	1.31377079334057	-1.44776095938267
ACAP1	3.62492786348012	4.6120930103117	2.55158683188519	5.20661524196089	3.07334773594931	3.90560072052384	3.00556121472189	1.80501155586052	4.77443659655655	2.89075558814411	4.05028654683723	5.70401103021749	4.24587184838574	4.23196791605646	5.02629375577904	3.99445509182157	4.08895979184459	4.05770896778757	3.65030325045283	4.79509121147228	3.64453741950412	5.40057131428339	3.72992026077205	2.71442456543611	5.15685578659491	4.21620340036784	3.73593112483735	3.2396871787798	5.05737533739435	2.86939209210927	2.93144855406562	4.74669157241443	5.57922276066229	5.26285662573285	3.92447075973429	4.06457632450639	4.8060570650436	6.04505149451204	5.78298335349098	5.42776977972705	1.8892350074246	4.27039118274083	4.16895263273312	3.98532627765523	4.70465532168789	2.72477240860244	3.86000070277798	2.51581169814907	3.62861127484663
ACAP2	7.71503241835002	5.98320901820708	7.4599809897892	5.79654932679274	6.36099459815066	7.42515291532674	5.63016876482867	6.8415614494909	5.81650975364976	5.0364160515947	5.91530145889219	5.93201409746739	5.82969604231959	4.91432205099453	5.71382163180829	7.47147965946957	5.19373537522504	5.59861371775414	6.35218745062842	6.13354107168609	4.39775024820832	6.12467293454735	6.09425490247897	5.47307080745462	5.66580988280988	6.14409172383746	5.60965803775227	6.01446534079503	5.78403486904626	5.99119009994502	5.78660816498342	5.9177302263223	6.64128679285462	4.81637391286003	6.02928820860461	5.28155352240291	5.1889232162591	5.47180874801578	5.53053306591248	6.42030600806422	4.73949512627428	5.85146282895883	5.26477490695017	5.53643026697514	6.02678765320288	5.71116147564462	5.54144609419068	6.21998279535378	5.6650701735058
ACAP3	3.10759539210148	5.14192954719852	2.52981172283069	5.80300174798484	6.30729895504289	5.8503765076673	3.91164750861147	4.72429468663556	6.72076799097495	6.93405356181932	4.78693352927805	4.97959013116519	5.19503453894149	5.22912953418619	6.15716490361339	3.04296731357794	4.4353558968724	5.44357050876316	4.95974755809231	5.20260227404987	5.95566626496081	6.19249426147191	4.76726487817267	6.28916773346269	6.30474096417013	6.79041685956556	5.0338907525476	4.35744489330131	5.25317204923511	6.48929610853267	4.75483813405758	5.80895617589122	5.81264354149196	6.59293456257298	5.43859151787551	5.1905478722589	4.7035986492105	5.91799316901245	5.99089374889495	5.71686416561746	4.22412000719038	5.40274438200707	6.14734308767174	5.16923044346766	5.79155367372281	5.76985038156122	3.99491823381394	4.01349797383026	2.35009224498224
ACAT1	4.95719919105351	4.82357644477555	5.30537069072216	5.02258672651603	4.49619526661118	5.57486022324629	6.26092181546798	4.88578763057452	4.00846555401783	5.31114760844214	5.66301687422999	5.06133653879869	5.77535805560463	4.63716491617923	5.98184625574158	5.67515949521679	5.62098306438969	5.09825693843428	5.29400176172512	4.50499978840764	5.34857748528475	5.70622504067159	5.87092994318638	7.54963579686579	4.80482873621056	5.15037492534332	5.64212558386876	5.57442800407743	5.42006536516609	4.72480932393029	4.78213375505502	5.16512914010904	4.71066524320426	6.06057760402911	4.90931638324999	6.03987367362697	4.44452380972951	5.09027463508708	6.14869121424002	5.20078320386554	7.34281852785905	5.3040204721342	3.9271472508143	5.43621467532988	5.62597831524373	3.64758140164604	5.28669228292958	3.6997841207537	5.64039803446305
ACAT2	1.36642647497431	3.93428791527056	3.9726148013275	4.22801695576803	5.40619419515588	2.23692388256914	4.80307470063215	5.01726574581276	3.97838103505302	2.17514113979767	4.54538037200767	3.67518232154079	4.38093448792238	3.0079244364229	3.91816502488613	2.2550606484076	3.1943091195043	3.92257062849015	5.09915106062364	4.37892307197816	4.37174692881848	4.05309741445751	4.62163765662901	3.56901870427565	3.55583352437709	3.42160401508905	4.79310870171055	5.02703067305909	3.87830300563497	5.02115279906862	5.17086710456958	2.68089587275507	3.4845181461594	3.91868818235987	4.32371282663386	3.93476931668905	4.56728075815097	3.50597239941551	3.82858768248984	3.62581965073581	4.61827198352285	3.57058505108769	3.18509183921746	3.61495316319715	3.60608651072819	4.33909499370132	3.49544742543164	3.74189937149122	2.69491229557687
ACBD3	7.8443478069132	6.24859269589523	6.60939428028156	6.7160465403171	6.74475034859387	7.66396282023834	5.63627173533346	6.58674892219051	6.78107216870321	5.98601475098794	5.72672420622838	6.68062179146708	5.83425973778168	6.33911079002446	7.03619573074139	7.33846747622939	6.29231338097442	7.7229192058477	6.26010763641552	6.53700402363847	6.57461329260306	6.27100983044336	5.94681409466449	7.16258450402883	6.21309622995784	6.73943003474274	6.55583188216115	5.98420852157305	5.9615242454506	7.09656836448054	6.18710598173406	5.85092884476707	6.20027996416512	5.15934034904341	6.65141709728132	6.07157183357844	6.20138331206122	5.6158116379662	5.74834874169165	6.6677998080818	6.05353963909773	6.56988534594204	6.23511750994171	6.87146947481001	6.36485260303377	6.79247944054799	6.91241257621339	6.25457822381459	7.00146462200179
ACBD4	1.64890470080715	3.5588001756602	1.47970846205019	4.12363007700493	1.73171086452049	2.94612047464041	4.04345491143824	3.73897968981223	4.85022500087531	3.18172203430259	3.94459024407033	3.02375737682758	4.04266622287836	5.00605675269796	5.01419244936805	2.19644959007593	3.27124937531449	3.49326199017226	4.18141947229923	2.6965666474887	4.92626601681256	4.24713518081176	3.99202690273788	4.47936216469427	4.43303377790066	3.75006992817072	4.07110061092619	3.96449689435306	4.0319112986213	4.74746161826742	5.22034898890037	3.92535122055726	2.43445451223149	4.3222314107411	3.37401306007432	4.96326774763142	3.84701385694163	4.40431449315698	4.64682163590894	2.91731430207033	4.54456767073377	5.02287139295592	5.10911011884954	4.87826826063281	4.30315370751478	2.90992602370378	3.28917889490659	1.33593818388477	2.62620972965912
ACBD5	5.94366572013582	5.18572354941487	5.29411228387127	5.59564935779583	6.21134047970827	6.04850322614146	5.34729637412377	5.41643076166388	4.70264673000496	4.90446470475832	5.553701910435	5.14021413739565	5.09082331284995	4.77495663079985	5.76658280520168	5.89496779865811	5.8586725991189	6.16708144143665	5.84580504702602	6.13233921028236	4.59391587837714	5.30166799845603	5.37748568926616	5.87405712192272	5.23158893939542	5.13030346140154	5.54208672442	5.60220610429349	5.30249341200019	5.91455736769151	5.60172747522516	5.21687097535016	5.3867536347728	4.09643792269977	5.2125041374674	4.21110904240771	5.11233886449006	5.89970216408911	5.1742441103074	5.50732622361399	5.03154171324139	5.98036479431641	6.1967081945076	5.83538774226329	5.36023187450849	6.22263749558185	5.47031563331797	4.75103678418096	5.50071820303072
ACBD6	4.48977349797952	4.76703865954755	4.68678509099216	5.04180975006215	4.5092253898466	5.79260136149202	4.47269291503663	6.43942842317287	5.31420945493015	5.35337458755855	4.71423785874296	5.02076798039276	4.76563279189916	5.83799821149162	5.56188709184526	4.7805090711914	4.71447476670383	5.31768208333207	5.9996513251568	4.66316193613527	5.73649918709864	5.46457240557767	4.61488646609341	6.06446718232659	5.24629097899297	5.42758319610729	5.66732070064244	4.64400427336622	4.67915543649981	5.66431178672221	5.66724362087708	4.41484050502024	4.88673822296104	5.75481177035429	5.24465121699134	5.76454422466901	4.84829153434047	4.62249014235845	4.98795468181586	5.31328053266085	5.34808196625556	5.52606405302967	4.55543080647908	4.92718788081712	5.17849195100766	5.2356424378578	5.09193735594107	4.34120259514297	5.31987577239868
ACBD7	1.9384773219668	0.399866610296299	1.06096473690418	1.63488828396192	2.96402693872376	2.23692388256914	-0.719440502280476	2.51758770490716	1.7573284151181	2.03631782719076	-1.34064753350366	-0.00336947698126292	3.9945494217836	2.28738214871778	0.519022958848627	-0.643656214859382	0.177380527136219	0.0799160253587344	3.34434803238596	-0.791254028111596	-1.67998713645047	2.4456670936746	-0.32510873936054	-0.30016912574215	1.36675562354138	1.84814516707493	-0.911018781480282	-0.176363130528096	1.52838744320642	1.44543999127404	4.29176142522202	-0.586291991723255	1.5931956961487	2.15247190292087	2.28193563208058	2.28252625750166	-0.175485229019212	0.600866150371198	1.64186749989973	3.9436964620309	-0.248083208640334	2.12929157904575	1.37440360880113	-0.822784493135139	0.524157733614223	1.22393492552104	-0.0815563664959181	-0.202140617758303	0.484418250782003
ACCS	4.22523619440663	3.62130248703304	2.33011469079688	4.09499497642112	2.19297414220843	4.9200213601493	2.97836523430156	3.84236788434097	5.06425860115708	4.6014888840192	3.7037379510138	2.91698000577631	4.49485160320138	4.94113253097011	6.38356046586741	4.73747605340104	2.50332841346194	4.74301127854154	3.9825609515226	3.2335365490798	4.63653795846344	4.6236162169229	5.38940244522178	5.77123911089885	4.68968449909131	3.7996298969975	4.73534252670404	4.12629632892162	4.39632061809964	5.20125967616159	2.44284004988677	5.27283787011135	2.99265634062537	5.35406984220448	3.44082982243456	5.13431002429258	2.77541416055231	4.51752267258466	5.00032968448376	3.2452767957453	4.54456767073377	4.01299385954598	3.75382809416832	4.35018757923476	5.69729095715697	2.75195360094175	2.78156606316676	2.45634467680354	4.2765368783117
ACCSL	-5.47739599084232	-5.47739599084231	-5.47739599084232	-4.22190983445072	-5.47739599084231	-3.99103303236514	-5.47739599084232	-5.47739599084231	-4.07460613120118	-5.47739599084231	-5.47739599084231	-5.47739599084231	-5.47739599084231	-5.47739599084232	-5.47739599084232	-5.47739599084231	-4.3559083642001	-5.47739599084231	-5.47739599084232	-5.47739599084231	-5.47739599084232	-3.93226890741065	-3.6454419224419	-5.47739599084232	-5.47739599084232	-5.47739599084231	-4.12846289478133	-5.47739599084231	-5.47739599084232	-5.47739599084231	-5.47739599084232	-5.47739599084231	-5.47739599084231	-5.47739599084231	-3.80406273339584	-3.91974583416801	-5.47739599084231	-5.47739599084232	-5.47739599084232	-5.47739599084231	-5.47739599084232	-5.47739599084231	-5.47739599084231	-4.29279591053404	-5.47739599084231	-5.47739599084232	-5.47739599084231	-5.47739599084232	-5.47739599084231
ACD	-0.785652923878509	4.07747071588102	1.69066164349959	3.89509037942677	4.64659963437712	2.10751127406316	3.96249681484757	5.2035576621632	4.34873044675022	4.48722716804915	3.84128328505607	3.80444721939259	4.26852957283778	3.24547144100247	4.18084237882909	1.37185921209145	2.98423856526721	3.77675657007532	4.64355672083344	4.2160163722041	4.65324035450255	3.9722899601653	3.52912087727644	3.82287376089093	4.53747932235469	3.38536734752604	3.40012896312013	3.83162151131246	4.04620635024668	4.88754656689073	3.99203482120892	3.70912131177501	4.80186136466554	4.90087829878291	3.88901689683694	4.30166426893713	4.76254881080216	3.71996062299637	4.26449450762443	4.32172235617816	3.03450889151829	4.27536307923672	4.22356277213235	4.36326584581058	3.90631274739651	3.70573471005426	3.42638123931103	3.26983061963013	2.16874364943219
ACE	1.86676072221237	6.33637985523577	4.16852929497029	4.25179606241643	4.73306111421026	2.7945841809748	6.17279751097035	4.87363501838744	5.93698474120725	4.9646042286109	6.75049777784054	5.59511868121395	5.05998289426595	4.21209229335605	4.40297970898782	4.45137565470011	5.03441461037198	4.92745962750651	4.2831773925733	4.63966934300843	3.9639406390524	5.41447485258587	6.79315800537559	5.28259934436384	6.76583853035112	4.09198445511893	3.88693873350373	6.17678965439349	6.69515349864277	3.83868752686984	5.18499622025527	7.33064856035741	5.88305034689266	6.08068987061212	5.48603135240856	5.07672358895885	5.64609974928696	5.66329067296082	5.87695109312412	6.38537650966562	3.44099472911498	4.47584323764443	4.78795354737959	5.64874163247284	5.02411775332072	5.27599306654374	5.33554175486415	2.50606919468261	3.7898564976385
ACE2	1.17185972095199	-1.64118458858632	0.83101767721042	0.895226671881826	-2.87623674539817	-0.414207421096616	0.577404008879797	-3.11475188201675	-0.891367695323217	-4.20244364754702	0.954294962283857	1.48541375514742	0.393792949474935	1.05607778388046	-1.1741885631856	0.753031273958714	-2.27106779827373	-2.48043763067454	-0.192887589017723	2.89669962566727	1.13405100344152	0.748620441648478	1.25008577624142	3.17285328416696	1.13360110514787	-2.13987895343757	3.54309602983717	1.89837748096798	-0.217324578100498	0.729679453336909	-0.810059165019775	0.41429263373282	-2.04146784353172	0.208573068611274	0.695710730510589	4.66138420267266	-2.11897147848212	-2.13587342260437	0.234741348024832	0.185451737079747	3.87787009507579	-1.17013486393294	-0.481183846345398	-1.76661315121831	2.2010933963717	0.602743429172325	0.1067990751851	-1.98053863055462	0.52811078355145
ACE2-DT	-0.571257449367977	-5.47739599084231	-5.47739599084232	-5.47739599084231	-3.8794615800836	-5.47739599084232	-4.73915521005277	-5.47739599084231	-2.90878689141652	-5.47739599084231	-5.47739599084231	-2.77702985086403	-5.47739599084231	-1.97801529177263	-4.40530419666611	-1.7012859243455	-5.47739599084232	-5.47739599084231	-5.47739599084232	-3.182588719026	-1.43435097321808	-2.94240203002408	-5.47739599084232	-0.0489107649719333	-3.25274462797083	-5.47739599084231	-1.57772426350353	-5.47739599084231	-4.45116219699278	-3.65272573978393	-0.0154466209402008	-3.86948181852486	-5.47739599084231	-2.70662308503795	-3.05005446917916	0.631774252762585	-4.70170027069616	-3.62519791192158	-5.47739599084232	-5.47739599084231	0.743140177818852	-4.48509685734459	-4.37639111923643	-3.20865879915259	-3.41206456017957	-1.86827490155859	-2.96708030521622	-5.47739599084232	-3.93315409205453
ACE3P	-5.47739599084232	-5.47739599084231	-5.47739599084232	-5.47739599084231	-5.47739599084231	-5.47739599084232	-5.47739599084232	-5.47739599084231	-5.47739599084231	-5.47739599084231	-5.47739599084231	-5.47739599084231	-5.47739599084231	-5.47739599084232	-5.47739599084232	-5.47739599084231	-5.47739599084232	-5.47739599084231	-5.47739599084232	-5.47739599084231	-5.47739599084232	-5.47739599084231	-5.47739599084232	-5.47739599084232	-5.47739599084232	-5.47739599084231	-5.47739599084232	-5.47739599084231	-5.47739599084232	-5.47739599084231	-5.47739599084232	-5.47739599084231	-4.61463074616539	-5.47739599084231	-5.47739599084232	-5.47739599084232	-5.47739599084231	-5.47739599084232	-5.47739599084232	-5.47739599084231	-5.47739599084232	-5.47739599084231	-5.47739599084231	-5.47739599084231	-5.47739599084231	-5.47739599084232	-5.47739599084231	-5.47739599084232	-5.47739599084231
ACER1	-5.47739599084232	-4.2581286782225	0.640970745800231	-3.56093778457859	-5.47739599084231	-5.47739599084232	-3.15291864884023	-5.47739599084231	-3.12398514973852	-5.47739599084231	-4.34972540337542	-2.90457866394576	-3.15144541774318	-3.75893300002238	-3.37056570395981	-5.47739599084231	-5.47739599084232	-4.7132918056195	-3.54645978607949	-2.56829996374326	-3.6371289814073	-3.20340410953807	-4.28830218696543	-4.13844041188216	-3.69108419309023	-3.98081704300986	-3.44371798977263	-5.47739599084231	-4.45116219699278	-4.04719624759593	-2.72388117315571	-2.64059828806375	-4.0784759123772	-3.92080563021845	-4.41061564862005	-3.508159022679	-3.53326402392298	-2.33473818659965	-1.61618919554554	-2.80634631341942	-4.84981918551793	-5.47739599084231	-4.37639111923643	-4.7667807244034	-3.65029202474592	-5.47739599084232	-4.35680395164179	-4.03652434011779	-3.20447238008324
ACER2	3.37647349283381	1.95179054387012	2.73405056175027	2.50856323308084	1.08096983391376	1.90429580677416	0.990639886621361	1.02670987585005	1.10059368008268	0.952127825406044	1.10462583227789	1.22849578736715	2.78657252788873	-0.199443687530872	1.50767941307352	2.05516127006589	2.22252564664434	2.17163112078258	1.13804064236111	0.780615896825173	1.34613923959872	1.28315329901229	2.2692918482175	1.3088371079988	1.38205207475334	0.913007319414416	1.41870318993679	2.0507480905285	2.00893604870355	1.02764590440174	2.81072835625383	1.60103339893331	1.11904584846399	-0.0928922713044949	1.75033014508847	1.32729223160901	1.23622086253425	1.5033597550453	1.82617023895679	2.46092536336836	-1.03718938866962	2.83363880345434	1.53656345981846	1.69466066711085	1.18107909195301	-0.295963115160126	1.98187096666224	1.24514863902577	1.82778690495717
ACER3	6.20951436166989	5.44466450718183	5.96600843637658	4.94885680528804	5.51355234637853	6.17744202247115	5.69257923132913	4.54241891045487	4.21894307550114	4.8076356051683	5.77657933350486	5.2288404380657	4.98261144176776	4.85018461481579	5.31162998015679	6.71975557196314	4.77134547963957	4.96776238390663	5.35202630684773	4.96809010832529	4.60254162588614	5.13754317189362	5.97146725086695	4.44566087381049	4.97588575191559	5.0479947565313	4.53955354270143	5.53421986243	5.50013125258021	4.83178530669847	4.46387509897225	5.84574855711529	5.57533666877001	4.63088849821691	5.82120079861126	4.71748793152924	4.93677082168978	5.4095286493639	4.47421315024512	5.77596460582919	3.72477754759877	4.62351889807862	3.95371370942295	4.62035074551235	5.17906149516737	3.80250730349973	5.64006415259383	5.28877770688869	4.84591458565374
ACHE	1.67012648641675	0.915226716038283	-0.753150508838968	2.64411253394298	4.74779531669604	0.71386457545433	0.562830720720562	0.225773743234412	6.1298896131252	5.71376748091108	1.6964493828206	2.32115124486323	1.02476135111661	4.46142856080516	0.983606776120262	-0.268586254511954	3.10862607167427	4.67382193035975	-0.47995538072329	0.98618969680616	5.2366659936955	5.20898075705274	2.01616545395306	1.82448720939584	2.68421828997959	5.91836567529523	1.04257399887514	0.637612693400647	3.24336256364785	1.64288833143782	6.16329855471552	2.14917747001008	0.577488196971601	3.56737641775169	0.558017751322152	4.68726772196887	5.8766642377421	3.27222883786677	4.582431982104	1.67168304101981	-1.31599173478286	6.5236248020159	4.57578666662335	0.619987261802326	4.33825324530998	2.29297827851821	2.17949985334489	-0.563193947639277	1.47279821558215
ACIN1	6.64892234489815	7.30087996057398	6.97030365822288	7.70817838155225	7.8495019426195	7.52768309092222	6.04787985166573	7.24419184213791	7.706282171916	7.36594118105914	6.95640947896139	6.90420871613463	7.40969952330047	7.58168468088393	8.3440349109419	7.24079021603422	6.71100774451783	7.74743533360923	7.16279358053231	6.80141775718771	8.1788027318426	8.14718395715132	7.3706529470568	7.6145171137571	7.79634119892706	7.83952170890696	6.84345106767145	7.08720432279306	7.42165348594542	7.28958483537456	7.63880820043183	7.62230820862095	8.16482189821328	7.66780902371717	6.9359835980108	7.77778595056068	6.44234781166231	7.67423784910859	7.53261328681917	7.37866802904693	6.28320765815824	7.43623637615808	8.46408369076103	7.58482547323136	8.02957655487305	7.49779557486102	6.42949041204133	6.73144240665987	7.38014146622332
ACKR1	2.10356867718233	4.90479307312148	4.93684283291414	4.68632295623552	-0.8738228411186	-0.00999850805681798	5.31776489084701	2.23366585424765	3.01542300139572	-1.84987483918293	4.35034886878877	5.22789030213092	6.51714189110318	3.93492889293579	2.55761014594097	0.533837719960253	0.395676234725692	3.87866257964733	2.20169244216407	3.20180456102759	4.03703385819151	3.0094894146945	4.44639476510301	1.58957861193729	3.56591490302687	2.65515645611165	5.3690192260348	5.05779582912028	4.13868509223399	2.84668274798998	1.32433081965646	5.22221107748644	2.29558803347473	4.10924521025612	2.72420789144757	0.651943969420962	4.4037125210756	3.84875797302123	5.61432510730583	5.9463526924645	1.81092412033914	2.19373684370387	3.46577040839454	4.11350404689578	4.27252589459051	2.92910517351352	5.38643243187471	1.07106860622845	2.87489605776305
ACKR2	1.11108395646608	1.57966756937848	2.36742426093052	0.232352513643489	-0.999426812506691	2.22449267299553	0.648140815945361	-1.34214973932663	0.41417882072395	2.70579910156961	0.154503262795308	-0.390017548389345	1.83441986899433	-0.70419893714365	1.07116833449487	0.0288188112340727	1.36864679545643	-0.0312316482758691	-0.759460242823155	0.87561453125491	1.09546105383406	1.45159910171302	2.42406003668502	1.22655574889202	-0.0633134862821926	-0.962596012267367	0.532414932065681	1.02496566526617	2.43857000168281	5.84034558433895	6.35442659608719	1.0800895919552	0.387939886132549	0.208573068611274	5.58240417056007	-1.51595337994595	-0.630972755591156	0.484845694504148	0.197010794779959	0.69529641380866	0.103570548235395	-1.49186900111982	-0.969235551090638	0.371819378056916	0.686780561991156	0.283158375842326	0.921427896837727	0.532698844593158	0.0170093091256429
ACKR3	2.63296449984114	4.8212961112549	5.5562015073445	3.65228056671932	3.73180993358536	1.84055864085386	5.09215898470095	6.35998590800216	3.62409485479405	3.80221436014407	3.15490448291036	2.80676308151193	5.79578040524335	3.69826773540567	5.51034049523126	1.11132513365362	4.84207661940193	2.60978184642352	7.21859799635007	4.95046741279136	5.56439520064792	3.70808460189361	6.04362408799108	5.6457621298575	3.84238392998814	3.47297997558605	3.94230863921728	4.0336623184625	3.97966920370403	3.15775115688029	2.32714647131844	3.61752849747029	2.76983188722746	6.68960090063927	4.83176690735019	3.75995581449528	3.51922736993567	3.30681027573128	4.24613757938784	4.30642658043884	3.02803295867049	3.49018520769376	2.53097137459955	3.62834920610427	3.14955515696677	4.17004187959335	5.19415766087123	6.51231980115083	2.50024177316873
ACKR4	2.72709826863605	0.960137144894661	0.720018145806727	-1.03033669732242	-3.46281076240913	1.59228996876037	2.23772839282276	-0.784816681728898	0.199147407416265	-2.45955580223675	3.27076483242481	-0.344081344375635	1.46226309268184	-0.70419893714365	-1.88945549124163	2.74878186639042	0.0360018224530176	-1.02128284299876	-0.141742743237916	1.97799289320174	-1.67998713645047	-0.0767418897179445	3.11142520397819	-1.59307835847715	0.960999752824447	-0.607683237882922	-0.224401993601709	2.9665697522533	1.87806053598748	-1.18143479749648	-0.893977852027199	1.96608761033441	-0.14508235151813	-0.161555810464318	1.51011393993166	-2.34400357221563	-0.905446541210103	-0.103652850888299	-0.666700194759074	1.60180185013967	-2.67114490201848	-0.684929734640494	-1.38734145581458	-0.307166299620211	-0.617891020379244	1.02437909222856	-0.934340971630346	1.50198844381674	1.06164446980758
ACLY	6.42613826965526	8.17120760628496	6.58518534649253	7.23189433971168	8.31937509037358	8.35693009158204	6.65303120320762	7.59029831539015	7.19215778229086	7.69189405267315	6.99060942646024	7.46231663222992	7.2082088884478	7.37600432610647	7.28286687179411	5.96796172337152	7.23183434115892	7.9935433935328	8.02747532759686	7.61118482601852	7.43241174000164	8.33029264449361	6.9135783848363	6.27164287101824	7.50253930062818	7.14636342672816	6.72609336447956	7.00276114648419	7.49513543365759	7.7659537017812	7.94385401687843	6.37626744130428	7.75789612155583	6.83050507971245	7.42900800571305	7.48355598140175	7.52573995828141	6.72181867954392	7.02771849157094	7.50655316407264	6.50129368962528	7.69296723085929	7.69490200761171	7.89403809861943	7.00051407923815	7.49809661118672	7.68777543430418	6.86225137857962	6.65308177337199
ACMSD	2.00679706990721	-2.11310498050075	-2.04687485868926	-1.582601623913	-3.8794615800836	3.20845439748622	-2.5360258274619	-2.49459370956017	-1.57290665463407	3.5586296089087	-4.34972540337542	-0.853963678019964	-3.59926961145984	2.41109272218516	-1.25709131353328	2.00481345581985	-3.29879730367953	-1.87177814241561	-5.47739599084232	1.57279847470248	-2.15076225264768	1.70124227856279	-1.83113502995254	2.34190901776533	-0.737663680370305	-2.59454791779015	0.888712967525836	-2.45667860048342	-3.85756004516829	-2.87225237040385	-1.07805177336616	-1.44522350878891	-3.12899277892301	-0.874574653395891	-3.80406273339584	0.412860844395649	3.21846206101286	0.325326385583806	-1.26077079888643	-1.62716561541316	0.464917461503972	-1.09978248332208	-1.83927525018641	-1.01766522166509	-1.05880613244251	4.90305813119414	-2.46909358955219	-2.85808974407855	1.25606580548706
ACNATP	-3.11545259600836	-5.47739599084231	-5.47739599084232	-3.56093778457859	-5.47739599084231	-3.99103303236514	-5.47739599084232	-5.47739599084231	-4.61182392235457	-5.47739599084231	-5.47739599084231	-5.47739599084231	-4.25212922681562	-5.47739599084232	-3.79709001047207	-5.47739599084231	-5.47739599084232	-5.47739599084231	-5.47739599084232	-5.47739599084231	-5.47739599084232	-5.47739599084231	-5.47739599084232	-4.65785810787473	-5.47739599084232	-5.47739599084231	-4.87736834947329	-5.47739599084231	-5.47739599084232	-5.47739599084231	-5.47739599084232	-5.47739599084231	-4.61463074616539	-5.47739599084231	-5.47739599084232	-1.34631786866749	-4.19998790302859	-3.62519791192158	-4.24274399465525	-5.47739599084231	-5.47739599084232	-4.48509685734459	-5.47739599084231	-3.93662193682015	-4.29208731794346	-3.17846702405237	-5.47739599084231	-5.47739599084232	-5.47739599084231
ACO1	6.18944471667827	6.92943682936311	5.9321699562922	5.94396004735132	6.77802859052665	5.56995540728309	6.14371540912131	4.65320510237235	5.1027282168033	5.5526537503912	6.10509470660305	5.90611338756761	5.94248989753189	6.82435787074085	5.70563574630185	7.19287215816245	6.15105721211926	6.81802112629424	6.30169499601751	7.34706154998212	6.66756445216881	6.2798311239611	6.25703092224711	6.21175114060375	6.78106379344451	6.41964653176267	6.15134413572287	5.89950504098061	6.42438525659419	4.74950338963181	5.33652676022593	5.62767208220285	6.74500787249058	5.11285631343509	6.59422564744701	7.68172915687186	6.1300913832955	7.22087983133147	5.82610500025887	5.81509104263852	5.0130790306241	7.37752774254741	6.72252974767821	6.35051263516141	5.70482552088537	6.68128822341424	7.6348013975093	5.39024564166901	6.26482893462964
ACO2	3.96254802208052	6.03824212791171	5.9811310464835	6.17604543161845	5.78875105874373	4.83262537022005	6.18533887799736	7.67676805934696	5.25060262679833	5.77802335300729	6.25230414327872	5.79951382708398	6.42282561222464	5.63053671534959	6.2298415214044	4.71154963249156	5.8520965014906	6.58961809349047	5.87170534661241	5.71404522303908	6.11366426014461	5.85208491143552	5.89829331816613	6.34385821778384	5.56302400015337	5.90119402348169	6.07164282886103	6.4909629988876	6.3584053461472	6.14723496328516	6.48889455450134	5.85092884476707	5.95616988305768	6.10738138449653	6.00851323436574	6.27830164653201	5.81410993413225	5.64735622895699	7.04408166393847	6.05428733469458	6.60264854069209	5.58531893854799	6.24688317872389	6.12367496234583	5.98830982570478	6.31324321866247	5.85504579211667	5.86729394584391	5.10588067670738
ACO2P1	-1.97257743217893	-5.47739599084231	-5.47739599084232	-4.22190983445072	-4.46765614006702	-5.47739599084232	-5.47739599084232	-5.47739599084231	-5.47739599084231	-5.47739599084231	-5.47739599084231	-5.47739599084231	-5.47739599084231	-5.47739599084232	-4.40530419666611	-5.47739599084231	-5.47739599084232	-5.47739599084231	-5.47739599084232	-5.47739599084231	-5.47739599084232	-4.50716896186726	-5.47739599084232	-4.13844041188216	-5.47739599084232	-5.47739599084231	-4.87736834947329	-5.47739599084231	-5.47739599084232	-5.47739599084231	-5.47739599084232	-5.47739599084231	-5.47739599084231	-4.49862261513298	-5.47739599084232	-5.47739599084232	-5.47739599084231	-4.27247321552365	-5.47739599084232	-4.24951260950493	-5.47739599084232	-4.48509685734459	-5.47739599084231	-4.7667807244034	-5.47739599084231	-4.83572801370912	-4.35680395164179	-5.47739599084232	-5.47739599084231
ACOD1	-3.85901080578096	-1.13682487554876	-3.18087837905153	-3.1093463382763	-2.87623674539817	-0.414207421096616	-4.73915521005277	-5.47739599084231	-2.55586517658872	-5.47739599084231	-2.26087973601101	-0.0395208529475791	-2.10362148949896	-5.47739599084232	-3.37056570395981	-2.59964607596706	-3.29879730367953	-3.55395752666322	-2.23875024379491	-1.42189337671259	-4.28180808768029	-1.62658814841058	-1.44519484108452	-5.47739599084232	-1.62227758885276	-4.54317087244919	-4.87736834947329	-5.47739599084231	-1.25831211631258	-5.47739599084231	-4.19294395287736	-1.63817163195129	-0.897336397791632	-4.49862261513298	-4.41061564862005	-5.47739599084232	-5.47739599084231	-1.31001872625898	-4.24274399465525	0.430892500340525	-5.47739599084232	-2.03199666647933	-2.13252151365174	-5.47739599084231	-3.41206456017957	-3.02294239155157	-3.30008872122547	-4.03652434011779	-2.72261040099276
ACOT1	0.299447779730031	1.77455430238308	2.35509463459815	1.63488828396192	-2.46039416250688	-0.197992807474284	3.97217939896154	1.34104901395088	2.97197677003759	0.720613258797089	0.914130400122774	0.896688177142778	1.16661918572863	1.85674260387784	1.77090831647123	0.435898824202776	0.729992191955937	1.59275920742846	2.76768246612743	-0.0187604363440369	1.72044096253135	1.45159910171302	1.75882002714504	3.42194791566372	3.00883833265363	1.44425516171448	2.99556785705104	1.64200980743323	2.56875620783166	2.68112866829461	2.14990176180902	2.67571519670171	1.10679064389874	2.30020481154849	1.57104069608678	1.06683652730234	1.01448806017403	1.47322911549068	1.41417364564914	2.12460700138274	3.4344802087358	2.65187405352491	2.06560919734555	2.83538687978309	2.2010933963717	0.649746538640054	1.50738378178934	1.31377079334057	3.54600795789868
ACOT11	2.97744901095125	2.79791902117047	2.03783692803254	2.78114504233198	2.87734904583139	2.54753151023101	1.48383358891367	2.57875259880386	2.93067704857036	1.90742456818031	1.76579871439768	1.99012309412082	3.13618036202692	2.27976386037224	3.76902105969978	4.4260907639251	2.64397196622095	2.04584104757811	1.81835383596953	2.59552830908047	-0.165913071501511	2.19742874000769	1.60379398555506	3.06452352029702	4.0624771850899	1.84814516707493	3.37459214606946	1.78259392858544	2.62425887944322	3.11087382386518	0.894964560505067	2.31829108682826	2.69812482085353	2.56745620989148	3.19590681197453	2.95323195221725	2.36531236682167	2.50510204355969	3.05040488934245	2.30254430962921	2.22365243265425	3.15465809367581	3.45904255870452	2.97562574668676	2.89327920309834	3.38650979608998	2.64839847139878	2.43596486304818	1.60108086086749
ACOT12	-3.85901080578096	-4.74261726177645	-5.47739599084232	-5.47739599084231	-5.47739599084231	-5.47739599084232	-4.73915521005277	-3.56586519542044	-5.47739599084231	-5.47739599084231	-5.47739599084231	-5.47739599084231	-5.47739599084231	-2.30458900345111	-4.40530419666611	-3.837387673384	-4.3559083642001	-4.21638863220744	-5.47739599084232	-5.47739599084231	-5.47739599084232	-3.93226890741065	-5.47739599084232	-4.13844041188216	-3.69108419309023	-3.2621970002243	-5.47739599084232	-5.47739599084231	-3.85756004516829	-5.47739599084231	-5.47739599084232	-3.12796938324452	-5.47739599084231	-5.47739599084231	-5.47739599084232	-4.49783162146193	-5.47739599084231	-5.47739599084232	-5.47739599084232	-5.47739599084231	-5.47739599084232	-4.48509685734459	-5.47739599084231	-5.47739599084231	-5.47739599084231	-5.47739599084232	-5.47739599084231	-5.47739599084232	-5.47739599084231
ACOT13	4.72849222192399	4.17713328928282	4.12924665213365	4.61843745534965	4.641348627349	4.45568242873536	4.36551508272021	4.17997170380011	4.17393307923836	4.25168975062104	4.58109070707224	4.1274409804585	4.01076732099603	4.17355718718596	4.31961463227924	4.63361578201487	4.03424097752017	3.41698007881181	4.41712265770821	4.96809010832529	4.42134430249497	4.18018006772948	4.30675659494018	5.58307710693539	4.33032326831584	3.18264541560821	5.58620993687315	4.59907452192178	3.95173679827995	4.47503469522251	5.0830570376224	4.21149001089911	4.02521845666292	4.8062970754948	3.90803398648273	3.79211765548327	4.13640263983822	4.54855875067799	3.99448398798552	4.27309342060202	5.74251927625982	3.42903389862251	4.07966862794521	4.72615389448927	4.68474004810436	4.66285281865421	3.66692586316771	3.61621118711551	4.30507326756407
ACOT2	2.67556171566025	3.92582224601336	3.73637608533694	3.62340554311767	3.6053774315561	2.94612047464041	5.34090450040806	3.25385306642213	4.67790035867674	3.74848953188785	4.11150912653273	3.36187852154912	3.53043559163675	4.38004286070683	4.70077530624391	3.05126000075926	3.2190522061257	3.69530649155736	5.18804275234888	2.60248885633043	3.23369825096646	4.0549672985827	4.27713060852328	5.03164312707859	4.15442655227656	4.32469360401474	4.40254824446948	3.81861546102142	4.15949906934986	4.66224329498424	3.98617848885075	4.77240052572247	3.44612218921959	3.93522283728283	3.56284325714898	4.90878228401857	3.62205671025265	4.04843916670795	4.07469312972089	3.94086900576409	5.00815204102611	4.49301819808151	4.30084709704839	4.54465422863635	4.15469573707384	3.53629363045521	4.22178397121531	3.05946221252636	4.79540579579504
ACOT4	0.125998079311314	1.82398645491627	2.05318307114845	2.81983921705982	2.14924981251836	1.91979963783977	3.90010007474231	2.14544455140897	3.66664173185319	0.604448237668727	2.36631095005461	2.46679022341693	1.69417698960433	2.80528018065254	2.58166493693283	1.80353591557151	1.53553702598427	1.53930071548142	3.03548986371141	2.17762229849938	1.31288635572097	2.09936403107308	2.65877877832147	2.10339250629475	2.73870799572213	2.67376625949868	3.61437619099827	1.67124395882005	2.49920538246806	2.97786755222175	3.68007821979634	2.79040311596923	2.12985571282948	2.29380789393409	2.91018951669092	1.41251868906158	2.4813386876278	2.10430471676576	1.78861063735424	1.97784929361569	2.6989666100288	3.77162879506229	3.25278532857712	1.84566302121765	1.75822724261483	2.43726761809929	1.35218387814061	2.22648446570892	3.11587580477236
ACOT6	-0.785652923878509	-5.47739599084231	-2.69728382797168	-5.47739599084231	-5.47739599084231	-0.578748456656666	-3.8903088048339	-5.47739599084231	-1.57290665463407	-4.20244364754702	-5.47739599084231	-4.40705221089494	-5.47739599084231	-5.47739599084232	-2.54857515703071	-1.94341142787547	-5.47739599084232	-5.47739599084231	-5.47739599084232	-5.47739599084231	-5.47739599084232	-3.93226890741065	-4.28830218696543	-3.45614285270097	-4.32381126701497	-4.54317087244919	-4.87736834947329	-3.53393063475048	-4.45116219699278	-3.3432800643767	-5.47739599084232	-3.12796938324452	-5.47739599084231	-3.92080563021845	-5.47739599084232	-3.91974583416801	-5.47739599084231	-4.27247321552365	-4.24274399465525	-3.59594199835151	-5.47739599084232	-4.48509685734459	-4.37639111923643	-5.47739599084231	-4.29208731794346	-5.47739599084232	-5.47739599084231	-5.47739599084232	-3.20447238008324
ACOT7	1.56075092230883	5.53649232348699	3.72683792272376	4.64382104883237	5.85205548059223	2.58691016419458	5.0542418210054	5.7890362392455	4.96035251270673	5.13915157125713	4.66819098946221	4.27548312279076	4.76563279189916	4.136075614026	3.30687684549475	1.78376519606724	4.19669766371514	4.60765377898738	5.1241799307042	4.96674213257162	5.01810579499612	5.04743317441329	4.52411893604938	3.94850564555795	4.37305469523142	4.68494003918714	4.46664634407752	4.05044770350439	5.48970907127505	4.69121232359312	3.81504134544665	4.37384208052763	6.03185113036902	5.93414854409293	5.10020357457737	5.05416675935109	5.74829102221694	4.8766988561231	4.82590335454555	6.01382744891098	3.92045027423325	4.51420330477265	5.19157983925791	4.69863678217084	4.43489160438419	5.52201336815578	5.0739855022309	4.77557359178417	3.01199820511946
ACOT8	2.70670403227455	3.58412695294597	3.10187746877177	4.43327789087036	4.43984363788513	4.1552351716979	4.02230639656557	4.34089753537007	5.91200213003524	4.68608506703213	4.04564648710532	3.4312100719249	4.12443481513732	4.63865472962449	4.7691427664626	4.05343952883594	3.81101585493259	4.09126364964964	5.2916780400571	4.22731807227859	5.2177016052056	4.90541830774541	3.7205170947978	4.14329329157633	4.2239867107158	3.60003796363998	4.31966512127237	3.66359801557165	4.29393130633114	4.1435676626657	4.03237672389935	4.09406881780994	4.29198634357229	4.93107589896549	3.84775355108372	5.31672288938672	4.27861774154757	4.6496870382295	4.02171887125817	3.61166662361103	4.71551443614715	5.55633614891232	5.12300929720039	4.11707192298652	3.8601792423873	4.20783213455907	3.58690119430334	3.18077756471854	2.98873115071174
ACOT9	4.86818204298712	5.71741855416685	5.32762731096715	4.83540519071792	5.27756310961846	4.86702240503496	5.39743676523644	5.14662087429999	4.96462156060183	4.62590359224382	5.61762464941203	5.1198713618453	5.89449704324223	5.54652664376546	4.54279683616643	5.34329480533072	4.95317178873294	4.99921308185471	5.04775174871417	5.98098844287271	6.19804359115234	5.30481448070201	5.71473231319245	4.64591422304255	5.82188369121595	5.64830068223529	5.81850397609435	5.52323889596136	5.58720288949794	5.90222141129634	4.92060537668568	5.82366881476213	6.04636195519134	5.36707731525851	5.95294066913379	6.27505418699207	5.34285894130125	4.85203100080741	5.11351560260867	5.03170664810687	4.6474350713181	5.38675244008412	5.49761800876102	5.53109118271652	5.34610040729967	5.01331302375193	5.92180600982998	5.5516740416022	5.23508308973444
ACOX1	6.84536351470125	6.08239320998038	6.90043238170413	6.56573868495417	6.50418659414866	6.63094966624925	5.95292692459589	5.95826692611774	6.14839701474242	6.15942538925218	6.44521072908748	5.87428452997684	6.30337636457997	6.47666125232467	6.42154045500308	6.87497590283406	6.32069344222369	7.36669414828489	5.85920568352285	6.61694684594327	6.40303098551232	6.08495961304781	6.50080632202452	6.51312892283625	6.37666274244837	6.59067760278317	6.44307317349558	6.4919873846821	6.41733234726862	7.05631119077625	6.98291977196164	6.21554333753106	5.69784296291342	5.69356385605406	6.44718427872475	6.60233433310506	5.93737126722901	6.80808521084528	6.15423948156242	6.30244770709324	6.26542406573118	6.70775638569245	6.71690091009414	7.19524223884674	6.43185791202895	6.19120811902194	6.29065609033372	6.06521098748495	6.78668261716354
ACOX2	2.05599411471249	4.37356206263417	2.42753966335994	3.93382511521847	3.46679121956118	3.57445006639977	3.17802941514034	-0.383794898363438	4.16208599418262	2.6186464452425	4.10706215149612	1.7570955899456	3.87856185456601	4.90320888835591	4.37915847818101	2.02179203984693	3.13919736397596	4.30654413827029	-0.0445907627800198	1.6554434386723	2.68984493695581	3.5366861284123	3.35775041094487	5.5727065690073	3.28184276535961	3.86384331494429	5.24458783574168	4.06153043625999	3.39785756306688	3.06242200809981	0.0756156221972847	3.95130836781907	2.71437056506486	4.17511443542179	3.55381535176623	3.96933730615308	2.61530778186592	4.44369362217097	4.44634331063702	2.77851276642116	4.11224502029304	4.22314140101673	4.23542266427918	4.45915347456947	4.49376355759557	4.36044511508975	4.19504192841948	1.5968330156301	4.33613210733403
ACOX3	3.6030255373968	3.87249008698715	3.64817365753365	5.1894797428994	4.72811608257945	4.36797941888101	4.25540686004799	4.47965962078482	4.85022500087531	3.09289805454819	4.23076509045203	3.82469913136552	4.46965096074836	3.98732069298707	4.44128033792984	3.85457248672908	3.62912307398413	4.61320819575784	3.52137533695034	4.49568324499575	3.80560868858142	4.4006026312316	4.20028942759336	4.6781970288431	4.13649953754616	4.37531470993398	5.00401530565787	4.19080493548446	4.30076093084875	4.00686819764579	2.83699614583163	3.98729946550217	4.27565718803413	4.58316105193451	4.48120890709071	4.6261342458797	5.23004964672608	4.79074283389097	4.62034096853122	3.75377061928384	4.44761344057694	3.58133121718993	4.23148018987423	5.10360403092573	4.88163321611032	3.67907675252224	4.02793051047758	2.9196808675734	3.53534189175483
ACOXL	2.3860154997098	2.02759521576317	2.60462871453517	4.49236117038123	0.541717046915171	2.16067725898592	4.3665643180483	1.8429049098367	2.7124777560301	1.73857818977604	4.66365584342993	2.57236593034175	3.94758320982635	3.91539553138866	4.37055466620693	3.85457248672908	2.12987873645055	3.46282134617445	2.47178719654532	1.86676277484261	5.29530365532933	2.36957726771792	5.35841384367408	2.67618573780261	2.90677240266766	4.64423573228188	2.54730067322769	5.29225361043649	3.66726666899465	3.12666944976997	4.11520250150058	3.3117050835816	0.0208584123460576	3.78368321403048	3.16856842583906	4.23637494714605	2.27292008361817	3.52445612933476	4.24613757938784	2.83442733534957	2.91324698771903	1.86480762181221	2.02973577170228	3.99052251089804	5.12392518514262	1.63355504378736	1.65958547002611	0.811113533684613	2.20956897644788
ACOXL-AS1	2.65442031846016	-0.87778197995601	0.966865395484966	2.41056116548796	-2.00030417309975	1.82417444205065	0.408378975216062	-2.0622752087096	1.18497426232054	0.748249678844409	2.14991448449553	-0.153750438474577	0.914151437607195	1.20830735073233	3.00723917595236	3.60706464549577	-1.00732664575991	0.791568864465983	-0.47995538072329	-0.587412177754741	3.21581937357035	0.346114799212553	3.85550810828609	0.00144363733905035	0.45353833268456	3.67815596760305	-0.57620306179158	3.05794526740953	1.09760977824025	1.86254148022794	1.60979254756738	1.3767750675396	-2.15493040916242	0.689873655064125	-0.064593294947839	1.59026613284311	-1.54757574458359	0.454321751896792	1.69697098267226	0.493978040819754	-0.77315918764303	-0.207038783745675	-0.00128854117371821	0.96434898714401	2.65205385264858	-0.537840797004399	-1.56165119563043	-0.563193947639277	1.94525068342065
ACP1	6.11013935544188	6.04835145694149	6.27090912449289	6.19395413897295	7.09252149778915	6.71776979204224	5.94767820598094	6.76673402821814	6.69735956261167	6.63467008202426	5.7988088116015	6.2808860540488	6.01060457970127	6.62833639838447	5.88307327614183	6.40163852998751	6.40936476814416	6.52478780564936	6.87763944199323	7.0778891500652	6.47619746676392	6.59397983324251	6.06916159240051	6.77003516494887	6.39421447505157	6.21211375545851	6.76269835857693	5.90258986170234	6.15766919198547	6.67181903769517	6.95807832340295	5.85379876519484	6.47007410679381	6.18849958555714	6.43821812926179	6.13205512558631	5.6698453116491	6.37645223283947	5.92750673726265	6.26110923342923	6.52773814993957	6.45662685453425	6.58484620668331	6.75797964228519	5.8744178185258	5.4689432612617	6.2809076247951	5.74837081772303	6.65554631656365
ACP2	2.94299146101971	6.25873964865845	5.84337789279428	5.77701708507339	5.32090589646127	4.43425142788007	5.3520717632461	5.33345873580428	6.03483302045352	6.43125617374578	6.18163398185587	6.37615802352264	5.73525270358113	5.32107198263407	5.37063487856757	4.2023545412013	5.79837990553476	5.36618656120683	6.16174773833284	6.09642622185461	5.66993630395866	5.74206596803196	5.54931722780846	5.39104506975054	5.79642141641492	6.06699485234203	5.54065225555918	5.42904033368607	6.38997219613093	5.42341978024449	5.55204823216992	7.53112713337908	6.25127613746241	6.30201822992067	6.36225631407634	5.64762036889902	6.69778810660852	6.17533461978424	5.94040889908156	6.38433625896578	5.10926490561833	5.66071979683716	6.02342219530293	5.84258940176339	5.84313533555977	5.77945891844255	5.9509918556498	5.40997136884373	5.00319052262876
ACP3	2.17953111475417	3.06017714041438	4.25401975892997	2.27788393089196	2.95558977181109	2.3093423351614	2.61147189905215	3.43015869591235	4.0034948320472	2.21530106520967	2.78349804255927	2.47321909432454	2.60620739954349	2.40410199368917	3.27403773423765	3.79162031790233	1.8206180037875	2.19651162219537	3.28015878003595	2.76019686404887	2.46612968382846	3.41092228097715	3.56108097443296	3.66781577648406	2.51415179373761	0.145411196341665	3.6900845303342	3.31107454775847	2.64587555878438	1.42514574031648	1.82192718008489	2.66006060247957	2.93490301667052	2.68943379530397	2.54750280911734	4.55962855108342	1.30315510995459	2.05429854388183	2.58648124715313	2.70709210749529	2.55624501914952	2.56791502987566	2.54374583059104	3.00929449592282	3.06580280503561	2.36164191401678	2.63621612547238	2.11553207554672	2.60596414063606
ACP4	-2.26307728976722	-4.2581286782225	-3.91357769035989	-4.22190983445072	-2.87623674539817	-0.338477866903143	-3.8903088048339	-2.0622752087096	-2.90878689141652	-2.45955580223675	-3.72459902133347	-4.07145777322346	-2.30300226068468	-5.47739599084232	-3.79709001047207	-1.1518594292698	-4.3559083642001	-2.61249945703225	-3.54645978607949	-2.84299343420506	-4.28180808768029	-2.36083311490096	-2.86377495763902	-5.47739599084232	-4.32381126701497	-3.5772181464268	-4.87736834947329	-4.20051698815881	-2.4317952354739	-3.08862767808428	-4.19294395287736	-2.64059828806375	-2.91396364768798	-3.18958204008976	-5.47739599084232	-3.91974583416801	-5.47739599084231	-1.66464180508561	-3.13833351305721	-1.92429994213938	-4.07964585750057	-3.16780909076558	-3.75927290836665	-3.93662193682015	-3.02864787979804	-3.78116732401985	-4.35680395164179	-5.47739599084232	-5.47739599084231
ACP5	2.32041702799344	6.83350751603338	6.62488291404085	6.71690103507521	5.39141304490775	4.45833905736664	9.56512297214256	4.0697739217688	6.42455569388524	5.60460662701841	9.13673757378736	7.49546096124357	6.74951846806769	5.57014083671336	5.84009450312928	5.20890680986372	5.96122976466945	6.26089024154486	7.37054876644143	6.42367358496945	7.07210519313835	6.57358022981128	8.51896186896235	5.13956897355201	8.32597371150086	6.18682800227661	6.44709853206867	7.49385433302136	8.15037446859479	5.237353240351	6.47327910927847	9.84359731885851	6.80003925636705	8.16546191433727	7.05912598285011	7.20595913799375	7.24620581354058	7.09822496123385	7.68369924326018	8.06970025301022	6.54163350521082	6.39818922760054	7.56444760448627	6.86970806500753	6.97023150642984	6.306842188437	7.04934625142946	4.77151299448544	6.13926296432477
ACP6	5.33812443270591	4.6999434843534	3.71723628005252	5.3599900586926	4.45937053311259	5.66156282885605	3.70154180896747	5.07014126809403	6.33275178990977	4.05825284630543	3.68595754778845	4.70565622588548	4.15394145499421	5.43691508239425	5.59918917975672	5.02746264586369	3.91310804395658	5.07697621703008	4.30868330512225	3.13616673429686	5.72073854565715	5.39615273908168	4.43685664415785	5.8128091001952	5.62540929721787	4.85357785666075	5.88275089751657	3.53034415586136	4.26976975369383	6.11592337999826	4.71467319514189	4.26248782999435	6.52579235372202	4.83961637682183	4.23236250009016	5.00992149752801	4.88932468691848	5.06902627801344	4.81348951368922	3.76340478535067	4.38817491385702	5.49727254659019	5.92310753034417	4.35925437642077	4.93521065533688	4.91633390085385	4.03490735082384	2.66335782915735	5.9413911471829
ACP7	-5.47739599084232	2.0009770310115	1.09101498649871	-3.1093463382763	-1.87462702719273	-5.47739599084232	-3.35946749102509	-0.784816681728898	1.85622536890223	-5.47739599084231	-5.47739599084231	-3.57056916275808	-0.37097776772661	0.329457740256943	-4.40530419666611	-3.837387673384	-5.47739599084232	-4.21638863220744	-1.70565669030202	-5.47739599084231	-5.47739599084232	-2.52990897128389	-3.6454419224419	-5.47739599084232	-4.32381126701497	-4.54317087244919	-5.47739599084232	-1.68993439964024	-0.619867200360147	-2.36857365101854	-3.52439517094731	-2.86380050266563	-2.91396364768798	-3.92080563021845	-1.65598786381866	-4.49783162146193	-4.70170027069616	-4.27247321552365	-4.24274399465525	-5.47739599084231	-5.47739599084232	-3.90271047394719	-3.32842238576823	-4.7667807244034	-4.76628859100388	-4.39315225892281	-5.47739599084231	1.52146273863853	-3.93315409205453
ACR	-3.11545259600836	-3.36612722968074	-1.25960905036966	-3.1093463382763	-2.87623674539817	-5.47739599084232	-0.684248233481239	-0.784816681728898	-2.90878689141652	-1.84987483918293	-0.540691507686144	-3.79938386770112	-1.5030636001074	-1.71189209805907	-1.34504997959551	-2.59964607596706	-3.29879730367953	-3.3101743524011	-1.70565669030202	-3.182588719026	-2.8541083179965	-3.20340410953807	-1.69070053375138	-2.64577716610566	-1.74984601760403	-4.54317087244919	-2.98126336276082	-0.463526176291043	-1.25831211631258	-1.2450558517733	-1.53638816036971	-1.05240115205872	-2.15493040916242	-0.874574653395891	-4.41061564862005	-3.508159022679	-3.53326402392298	-2.13587342260437	-1.9135098507321	-1.62716561541316	-4.41393745132584	-4.48509685734459	-2.50098783550992	-1.76661315121831	-2.26299402792198	-3.78116732401985	-2.6967060158298	-2.21823770144637	-2.72261040099276
ACRBP	-1.34297011424604	1.32882171511925	1.28547616730499	1.03334336952558	-0.551733962794687	0.15629882740168	1.55182774428338	1.04849533814609	2.37546035391281	1.04419074594428	1.10462583227789	1.67581634648057	1.52382913526594	2.90273667119026	1.4950691388536	0.217490632411999	0.706853246040633	1.04272711656287	1.79229076073644	0.964742288150896	0.742774201328989	1.42870643819679	1.67042381483104	2.22492772284637	1.61997499964299	-0.149451690834985	0.861395097129215	0.857028494636301	2.05813349597643	3.38225931093999	2.67897655882529	3.52837207428645	1.03098928330341	0.83791508411074	1.17541385028331	1.3146953792117	1.02585647434709	1.5033597550453	0.975590253283266	2.59645746423609	0.994113761581794	2.57330807167757	2.63611050669845	0.355801920020839	1.71489417927805	-0.341202798762148	1.10941841261977	-0.647669462870085	1.55957460194198
ACRP1	-5.47739599084232	-3.89608010906925	-3.91357769035989	-3.56093778457859	-4.46765614006702	-5.47739599084232	-5.47739599084232	-4.22580392226603	-2.90878689141652	-3.5363586303275	-4.34972540337542	-5.47739599084231	-5.47739599084231	-0.830427504760615	-2.77420713254324	-2.59964607596706	-4.3559083642001	-4.7132918056195	-5.47739599084232	-4.2743234224554	-1.32562165562417	-4.50716896186726	-3.6454419224419	-4.65785810787473	-4.32381126701497	-5.47739599084231	-3.27256062758308	-4.20051698815881	-4.45116219699278	-4.59188400827791	-5.47739599084232	-5.47739599084231	-5.47739599084231	-3.92080563021845	-4.41061564862005	-1.34631786866749	-5.47739599084231	-4.27247321552365	-5.47739599084232	-5.47739599084231	-3.58021784876116	-2.68326783037311	-4.37639111923643	-5.47739599084231	-5.47739599084231	-4.05495004282551	-4.35680395164179	-4.03652434011779	-5.47739599084231
ACRV1	-1.52392746865869	-1.39508400073357	-3.18087837905153	-4.22190983445072	-0.651315572641912	0.912920924524191	-3.8903088048339	-0.383794898363438	-2.14932325419871	0.510742471372026	-5.47739599084231	-2.90457866394576	-3.59926961145984	-3.32804416237471	-3.37056570395981	0.48569919837914	-2.96571336812298	-3.8474820325339	2.02271797598023	-1.80829515545924	-3.6371289814073	-3.20340410953807	-4.28830218696543	-4.13844041188216	-1.20165162896076	-2.42656135944631	-2.26764168461123	-5.47739599084231	-3.11371978991153	-0.187048809832642	-1.53638816036971	-2.86380050266563	-1.1680762172951	-1.1257831089542	-2.55738482371821	-2.1924630411583	-2.89625974411194	-3.17998506526049	-3.58734177933691	-0.678069267914914	-4.84981918551793	-0.634322775051683	-1.59568383164648	-3.02968107013203	-3.65029202474592	-2.427466557067	-2.46909358955219	-1.2956188375194	-3.20447238008324
ACSBG1	0.637809798687428	-2.20928371043896	-0.984268914326333	1.01122274571156	-3.13991554175286	0.396863877490034	0.391983920508188	-0.947784557468921	-0.891367695323217	-0.909453185067533	-3.72459902133347	-2.1059156828295	3.30788529316208	-0.968768696762337	-0.883320971941118	0.330823862803873	-3.29879730367953	-0.397556629298348	-4.21045190374581	-1.53955797902569	-0.313885195682061	-0.326456220291653	-1.562731715041	-1.83670462398738	-0.876380819126492	-1.69581634394999	-1.52871319965831	0.778605643576745	1.5399787134588	-0.352372954847274	-2.21205347860751	-1.98675634598069	-1.05361519480644	-0.431427163281397	-1.54838213649498	-2.1924630411583	-0.949294880491733	-1.20885005124125	-0.813002826827926	-2.29893850230582	-4.07964585750057	-1.6843755538107	-2.50098783550992	-2.59670676805762	-0.858497909529755	-1.11250035957127	-2.6967060158298	-1.43881619616256	-0.492618742002015
ACSBG2	-0.785652923878509	-2.97940163845686	-3.91357769035989	-1.72386815915177	-3.13991554175286	1.11500609681147	-2.97227149349098	-2.49459370956017	-1.35296524623851	-1.84987483918293	-3.72459902133347	-2.45067221813164	-1.38520198504506	-2.30458900345111	-1.34504997959551	0.0944894522143893	-2.69528937326064	-1.95700806540652	-3.54645978607949	-3.182588719026	-3.6371289814073	-1.62658814841058	-2.35960641942192	-2.24270360615892	-1.50507853828404	-2.59454791779015	-2.85506156039568	-2.45667860048342	-2.84897182520075	-2.23339168635052	-1.53638816036971	-3.12796938324452	-2.15493040916242	-1.51745561022412	-1.26669132309658	-2.1924630411583	-2.33462806041668	-1.41882046235001	-3.58734177933691	-2.09949248600966	-4.84981918551793	-2.03199666647933	-5.47739599084231	-2.87047647288287	-2.07741784032641	-3.55114626901165	-3.30008872122547	-2.85808974407855	-1.83364986667763
ACSF2	3.69389763744282	4.57196616649224	5.172906708414	5.7916910017679	4.93539451578792	4.08133024259959	5.32101604001728	4.11176726122845	6.25750287797265	3.45342567784447	6.0933396729969	4.83608043244006	6.20108513268305	6.22523140813152	7.89411302249676	4.03264940480847	3.90804462329005	5.00062649669626	4.53379473603906	6.26766766850321	6.53955673250296	5.90020489322166	5.93737490401369	4.45133271071275	6.68489365329803	4.55670638241395	5.58933533133249	5.93232615762133	5.85361265535893	7.33635191531368	7.11926335672017	5.96255686862591	5.12488720830224	5.76986996324847	5.38105662586885	5.247991994584	4.28099175844364	6.25220496252158	5.34784054100476	4.34329592851962	6.31967781914809	5.83303457838511	6.05276378493138	7.40946265979544	5.8925890349926	7.31645754815055	5.08858835454469	4.08722635576941	4.44271327500707
ACSF3	4.79761859161613	4.0621023922437	3.586226218152	4.6740553763166	4.59592613620135	4.99512442194907	4.28678329281855	5.2347724265355	4.83258243339019	4.52765818466574	4.34280380795063	4.39964787397984	4.67355807417882	4.22206433207608	5.51581293417935	4.8125717911243	3.76694810420684	5.3825411527559	3.67547484849809	4.39304218208906	3.45559880283099	5.03801018266754	4.60810353430442	5.19132588312195	4.44218428902067	4.23825139828168	4.45450964699584	4.30478616722423	4.6052213799656	4.94569172521775	4.16530144003774	4.85722171367275	4.94555228701277	5.59229289387991	4.0171549593336	5.53266773429254	4.21548089099745	4.6829776571027	5.21256689828821	4.73472340033874	4.58997347677714	4.72027824913735	4.20759638130918	4.83414943105933	5.2474545411658	3.666275284691	3.36864430469738	3.17464059885797	3.8383888672104
ACSL1	7.41381319385146	6.410812797989	7.76179885973605	6.19824382709945	6.90066592529442	7.61360957537642	8.37398874207993	5.149143677516	6.72379345269539	5.45540468218442	8.26788438616617	7.06766254984651	6.52327852253602	7.48540757753159	7.38036978633699	8.53836679496641	6.91722356923369	6.63423680360021	7.12282994986769	6.12993247960533	5.72785214877244	7.2800224707735	8.48152814526039	6.58041188031308	6.84317309556069	6.95184617140384	7.08990958815202	8.39084337906028	7.38777591817024	7.28343274335505	6.93963600745228	7.97974613744225	6.13389033926149	6.91420922450915	8.29852073631098	7.54129541600639	6.57861180200953	6.94267910818844	7.4011261766245	7.3303324165997	7.08574733631782	6.7598295635194	6.45730786417827	8.25221947230986	6.872029905431	7.44932119485961	7.10261478323504	5.77193670154819	7.18837542539637
ACSL3	6.82953522310742	7.05943796030288	7.25377981313264	6.88750354107021	7.41545993885345	7.17196779860461	6.18474413573404	6.69257616160191	6.05819234045141	6.43498103911457	6.74835772690866	6.59680908735284	6.18509613052242	6.22423948096258	5.92422083995671	6.32846861177355	6.61289518303886	6.45226558378249	7.240750737941	6.52377350331038	6.23290691571269	6.45962518208143	6.46277476761948	7.13112651199086	5.95377937805142	7.40804044502377	6.55049642526554	6.99012864990789	6.27978815366809	6.72570668009866	6.33842630602296	6.42455180745064	7.11905192476098	6.40651156017081	7.0585942032443	6.01234720825776	5.84130915453168	5.50103573981649	6.53160446327806	6.33888071785988	7.34096924422178	6.14786264958991	6.82092095041929	6.77313499482745	6.98104984020564	8.1699298148175	6.14886412090437	7.18393286291001	6.24941210065371
ACSL4	7.25521981527149	7.04354927654056	7.17135455159116	6.75608626803705	6.06410290801801	6.14976833361698	7.02737773899807	6.79116826846824	6.41179312620255	6.16263822751339	7.77157729408159	7.52708867849311	6.71074769416182	7.45528878147052	5.27613881447386	6.70274764892925	5.912127353045	6.82860436498297	9.2378769992438	7.14169687773366	3.64787486858704	6.08083571640876	7.23221687493805	4.43424986339127	6.19859027004521	6.77595523540588	7.36011962974562	8.21790672208208	6.6597317788148	5.61084557520253	6.468036174	6.93924351370356	7.17110918559705	5.33706065316707	7.18967885339379	6.13966351780555	6.43543783599249	4.9192272757479	5.97007266303431	6.94961079997768	4.25587330930251	6.40046656186377	6.05666843060938	6.92621993240928	7.56859183983552	7.5919032673475	7.09790312497903	7.63484189049123	6.74736537291469
ACSL5	6.5328038017329	6.60116513278518	5.90388114104826	8.58877535772044	4.49474018379412	5.27074136601575	5.88462297201217	3.18175715678436	6.07684788418663	6.00618553694162	6.71951615994305	6.35933671640603	6.56643386731182	6.72090971201349	8.01676568465664	6.37215249987094	6.32497394481844	8.23873031125962	3.01872785831817	7.73511930245999	7.12035448841019	8.10617894608214	6.6650349058464	8.79556937772247	6.57770612950467	7.31070000147707	7.56856241571719	7.04140831545956	6.36371468646028	3.32042159995362	3.51905710274179	6.19713034699162	6.88097799895448	6.02336353891666	7.28368476757161	7.12597793120929	6.14645827820781	7.53235654443493	8.04429101578857	5.90124790889674	7.01301004416387	8.17227595507598	5.98119745912533	8.74397578570279	7.07813860767303	7.5181242820464	8.16729579763417	4.46202645450414	7.78681701891136
ACSL6	2.49706294505605	-0.381171642046689	-0.864086532849081	1.91059636163232	2.11934625558131	1.57280827194611	-0.551482911826873	-0.2185722246427	0.669814468042533	0.375509980252913	-1.15829083129415	0.315634176259699	-0.487634994720254	0.0715684216055694	1.26188561947291	1.49855399004528	-0.794263652167361	-1.16600124115035	-0.30096072779172	0.705022463699891	-1.97620505457232	0.0183262886893281	-0.274090897714964	-2.13000144454927	-0.286973378983736	0.118493387905699	-0.304640423514602	-0.284469924445382	-0.52020977534174	1.04104397934483	-3.52439517094731	-0.0515936251415419	-0.84879171952104	-0.0273487677582041	-1.10544972447815	-2.70525286140252	-0.949294880491733	0.989422019970754	1.31197993231151	1.95560992723547	-1.66189965539979	1.67719376643414	-0.89840841181848	-0.717357261795201	-0.280656266920991	-3.02294239155157	-0.44583451488869	-1.2956188375194	0.836880297782955
ACSL6-AS1	-1.97257743217893	-5.47739599084231	-5.47739599084232	-5.47739599084231	-5.47739599084231	-3.99103303236514	-5.47739599084232	-5.47739599084231	-5.47739599084231	-5.47739599084231	-5.47739599084231	-5.47739599084231	-5.47739599084231	-5.47739599084232	-5.47739599084232	-3.837387673384	-5.47739599084232	-5.47739599084231	-5.47739599084232	-5.47739599084231	-5.47739599084232	-5.47739599084231	-5.47739599084232	-5.47739599084232	-5.47739599084232	-5.47739599084231	-5.47739599084232	-5.47739599084231	-5.47739599084232	-5.47739599084231	-5.47739599084232	-5.47739599084231	-5.47739599084231	-5.47739599084231	-5.47739599084232	-5.47739599084232	-5.47739599084231	-5.47739599084232	-5.47739599084232	-5.47739599084231	-5.47739599084232	-5.47739599084231	-5.47739599084231	-5.47739599084231	-5.47739599084231	-5.47739599084232	-5.47739599084231	-5.47739599084232	-5.47739599084231
ACSM1	-0.299665481222153	-0.800831703429843	-0.0166614509941333	0.91918400543987	-1.87462702719273	-1.9153484224045	1.02294117617901	0.471339760783743	-0.360343368885325	-2.73762716077909	-0.109608353114386	-1.30355119758927	1.00330740927703	0.803257559404102	0.442275352765881	0.793139423641459	-2.27106779827373	-0.339177791202469	-1.86243858153417	-0.791254028111596	-0.11977975080067	-1.07534741767441	-0.0429970068516337	1.09360410775335	0.0559310029551147	-1.60329149629757	0.695989205299107	-0.401338575249672	-0.569178151110378	2.96034529473391	0.242122219645877	0.785262811275405	-1.05361519480644	-0.818057831709435	0.899493370168577	1.68139549857777	-2.58828481521404	-0.0155653716512001	0.234741348024832	-1.1706063039237	0.610725333958984	-0.848361953982804	1.12524201148855	1.18889616934616	0.911789268696977	-0.511744627914731	-0.731300377039843	-1.43881619616256	-1.01262416130661
ACSM2A	-3.85901080578096	-3.15984494608119	-3.91357769035989	-5.47739599084231	-5.47739599084231	-3.99103303236514	-0.520116484576094	-5.47739599084231	-5.47739599084231	-5.47739599084231	-3.28989124837282	-0.701375785499016	-2.53442480602891	-4.37613043495357	-5.47739599084232	-2.59964607596706	-5.47739599084232	-5.47739599084231	-5.47739599084232	-4.2743234224554	-4.28180808768029	-5.47739599084231	-3.20230417967174	-4.65785810787473	-1.88979840196644	-5.47739599084231	-4.87736834947329	-3.53393063475048	-5.47739599084232	-5.47739599084231	-5.47739599084232	-4.46014809654133	-5.47739599084231	-5.47739599084231	-4.41061564862005	-1.70822634158383	-5.47739599084231	-4.27247321552365	-5.47739599084232	-5.47739599084231	-5.47739599084232	-5.47739599084231	-5.47739599084231	-4.7667807244034	-4.76628859100388	-4.83572801370912	-5.47739599084231	-4.03652434011779	-5.47739599084231
ACSM2B	-3.85901080578096	-3.36612722968074	-3.18087837905153	-4.22190983445072	-5.47739599084231	-3.27462257191371	-0.239078162860279	-5.47739599084231	-5.47739599084231	-4.20244364754702	-5.47739599084231	-0.193929291502383	-3.59926961145984	-2.50056156181752	-5.47739599084232	-5.47739599084231	-5.47739599084232	-5.47739599084231	-3.54645978607949	-5.47739599084231	-2.8541083179965	-4.50716896186726	-2.58977832030782	-5.47739599084232	-4.32381126701497	-4.54317087244919	-4.12846289478133	-3.53393063475048	-5.47739599084232	-5.47739599084231	-5.47739599084232	-3.12796938324452	-3.38178130954404	-5.47739599084231	-4.41061564862005	2.55840936229983	-5.47739599084231	-4.27247321552365	-4.24274399465525	-4.24951260950493	-5.47739599084232	-5.47739599084231	-4.37639111923643	-3.65120038271998	-5.47739599084231	-5.47739599084232	-3.30008872122547	-5.47739599084232	-5.47739599084231
ACSM3	3.15352473563772	2.81023651314256	3.57563801661662	4.67053110802893	1.50764839789938	2.55747739836096	3.29506945267498	1.45961347614118	3.39021995546643	3.68197867192694	3.15490448291036	2.29960834531538	2.84200901697868	3.5946180867093	4.62611758083884	3.61267885403995	2.86388180250081	3.96228309065141	2.45527179710751	2.2766807011103	1.55964054482414	4.40939919871967	3.71105223877351	5.8946026632023	3.1495557779374	2.00334158259058	4.55881412154096	3.73801627331771	3.43558013876804	2.60649290843916	2.48497870922295	3.76629214904352	1.29138005139144	2.49122928341101	3.60715433601494	6.7408966780458	2.15362299112198	3.62037136619983	4.81504709789479	3.0544280804976	4.66979383896716	3.19019330887823	2.49195497835527	4.03143206036467	5.61969856422281	3.57181132734397	2.79806351735053	0.607499295812095	5.0489021819855
ACSM4	-1.18220148141081	-0.409457524021029	-3.91357769035989	-3.56093778457859	-0.210561662278294	-0.132568069635296	-4.25318221917994	-2.49459370956017	-3.37700761847365	0.33962400606115	-3.72459902133347	-4.07145777322346	-3.59926961145984	-5.47739599084232	-4.40530419666611	0.27526984585359	-3.29879730367953	-4.21638863220744	-3.54645978607949	-0.353909213481833	-4.28180808768029	-2.36083311490096	-2.86377495763902	-4.13844041188216	0.200987278364431	-3.00378566621069	-4.45485686546705	-3.53393063475048	-3.43822204531279	0.496712668965584	-4.19294395287736	-1.12287125750746	-1.1680762172951	-4.49862261513298	-0.893045614148873	-3.508159022679	-4.19998790302859	-3.62519791192158	-5.47739599084232	-2.09949248600966	-5.47739599084232	-3.90271047394719	-0.117157562607746	-3.65120038271998	-3.93579160727544	-3.78116732401985	-5.47739599084231	-1.77651920688164	-3.93315409205453
ACSM5	-0.2194193903946	-1.04521099365642	0.513633272763639	-1.03033669732242	-3.46281076240913	-2.79809553791695	1.72544056093784	-3.56586519542044	-0.581503479812818	-3.5363586303275	1.88487923660719	-0.153750438474577	-0.162640880165255	-0.70419893714365	-0.296319414400984	0.753031273958714	-2.69528937326064	-1.4450365319366	-0.417790044894736	-0.791254028111596	-0.664999894681047	0.0783939668792911	-0.131044006210239	-1.66980508920049	1.4121668592098	-0.438247033999543	-0.733919780214694	-0.401338575249672	0.84072617252962	-1.45471196551271	-1.07805177336616	2.19335034790487	-0.548232734415546	2.8419094945358	2.60690251926945	4.55025627309843	-0.781372082889185	1.05191665391046	0.652207141390821	2.46092536336836	-2.19651605796512	-2.4908996035634	-1.59568383164648	-1.14862725303091	0.699539986605757	-2.52849945294039	-0.345786208264891	-5.47739599084232	-0.781702741962414
ACSM6	2.16465523403112	-4.74261726177645	-3.18087837905153	-4.22190983445072	-5.47739599084231	3.79645410691526	-5.47739599084232	-5.47739599084231	-4.61182392235457	-5.47739599084231	-5.47739599084231	-4.40705221089494	-2.81019710088422	-5.47739599084232	-3.37056570395981	1.04643378512062	-5.47739599084232	-5.47739599084231	-5.47739599084232	-3.182588719026	-5.47739599084232	-4.50716896186726	-1.44519484108452	-1.83670462398738	-5.47739599084232	-5.47739599084231	-4.12846289478133	-2.45667860048342	-3.85756004516829	-4.59188400827791	-5.47739599084232	-3.86948181852486	-4.61463074616539	-4.49862261513298	-5.47739599084232	-5.47739599084232	-5.47739599084231	-5.47739599084232	-5.47739599084232	-3.14778639029438	-4.84981918551793	-4.48509685734459	-5.47739599084231	-4.29279591053404	-3.20765622658142	-4.83572801370912	-4.35680395164179	-4.03652434011779	-2.36202460558445
ACSS1	4.87047573820804	4.76070585145311	5.57891083028176	6.00819443965491	5.87628421274203	4.93153910173397	5.88681857865282	6.29026949935426	5.71525961856086	5.1866380798364	6.1463119696576	5.14726687913464	6.38028854660635	6.39439196754178	7.22700676275973	5.15028123160524	4.93461756940336	6.52380511562098	5.11632288669604	4.06294581641248	6.3301156468601	6.05910617841773	6.16644076093101	6.5723663305288	5.9897962361513	5.96680215394518	5.47232343460085	6.30238940519864	6.04320909285778	5.2625924654911	5.36388380862801	6.00293328779311	4.37352948362045	6.62641203010041	5.78565390631018	6.07437678879057	5.5646502875776	5.5658246831895	6.70711124815852	5.465639403361	5.96788299229507	3.82459789851041	4.71217687229097	5.08914425104327	7.00325039880725	4.92591284778888	4.29335187453798	2.87496177052049	5.06937891209035
ACSS2	5.43428809984157	5.40054050778921	6.41373463414424	6.41593261093916	6.7194337709124	4.65874166131	7.03976359449752	5.51556677789582	5.71576623327458	4.29683673657132	7.63364947626736	5.69956282467578	6.3698483642566	5.681295150561	7.17632032027406	5.47549738245181	5.17383365848595	5.67008195062861	5.43858945952281	5.76766653606509	6.60240191454322	6.62640815159953	7.25681920222671	6.33283893368534	5.96016351305124	8.176028136854	5.9199139302556	7.26011242687388	6.73981302002343	5.82154440883263	5.96244591729233	6.59752018419069	5.70599028928318	6.50532984941401	6.26603842658138	7.05627597473973	5.97634629059233	6.45226368745524	7.07366135040049	5.85993554878633	6.97395539918667	6.69575312126859	5.8478479927623	6.33884637794265	6.40069890943559	5.67327473765549	5.46084882272116	5.2367092057274	5.6965258312492
ACSS3	4.02976326895092	3.31047533368122	4.22382349722879	3.28840376528534	4.06751303907427	5.56380084442224	4.23601852094061	3.34909286306014	3.14445679067479	2.60359505259384	5.64395696565286	3.51304669856359	4.49677200288615	3.04434966709564	3.06810177660418	4.17605279665821	2.63786790933245	2.0995925312707	4.3132726834134	2.58150564984032	1.13405100344152	2.28924981891393	5.63021559858703	1.67737666428052	3.27366458386187	2.78493526363827	3.23788370123334	5.28872106240243	4.16699395047976	3.54861820353723	4.63270016461713	4.79407791177565	1.76680403480518	3.41066007076345	4.78880808611765	2.56374223596822	2.91951395757581	1.57604316048925	4.68820497835738	4.18024552353793	2.70439196496275	1.35278600291522	1.7278125472394	3.15293547494215	3.13083590745154	2.95038127310782	2.90347368740326	2.87496177052049	2.36221358528351
ACTA1	-2.62720955837051	-1.45278633523886	-3.18087837905153	-0.941367092064525	-2.46039416250688	-5.47739599084232	-0.719440502280476	0.263518978395058	1.39186773087279	-1.30435661880658	-1.44126770494158	-2.90457866394576	-2.10362148949896	-2.50056156181752	-1.34504997959551	-2.59964607596706	-2.69528937326064	-1.87177814241561	-2.03835942660654	-2.56829996374326	-0.313885195682061	-0.950048854016457	1.38317618501354	-1.26083762407969	-1.62227758885276	-1.60329149629757	-1.85137706565885	-2.02295756661811	-1.25831211631258	-0.579560989914996	-1.40744926949624	-1.63817163195129	0.097180053245886	-1.19606923002871	-1.65598786381866	-1.1945464091848	-2.11897147848212	-0.788111559278332	-1.48773892624894	-2.80634631341942	-3.2099276505102	-0.634322775051683	-1.71234449611741	-1.14862725303091	-2.72603038440189	-2.427466557067	-2.09959275434869	-0.647669462870085	-1.01262416130661
ACTA2	5.36602779341931	6.46805235556721	6.56257535195834	6.26928218694955	5.18586253322644	5.00060263593359	7.15066095456393	6.6455546881487	4.94919350429619	5.53887342339181	6.4975390399873	6.49109387636708	6.57054249000332	6.25273204128647	5.1206414505898	5.29348089380105	7.79520354949896	4.84331058719849	6.23553483111971	6.88941943128285	4.4503043952314	5.68706102907713	5.94882876846131	4.89097919348114	6.27483492463101	5.69174820442204	6.3920832993833	7.21274360250572	6.89454739339584	6.27887739160659	5.25850484062268	4.59028669285362	6.17445660421506	6.56597998896245	7.8029431779447	6.3052159141368	7.41215296011924	5.81664710138494	5.76858618917592	5.72674711542648	3.36595336873456	4.18137222121698	5.45683235465182	7.65573837530629	6.88308298358296	6.37442719011262	8.23272625996613	7.67207598445588	4.2604359868846
ACTA2-AS1	3.40206713413241	1.17539639503999	0.866197532949664	2.24981882239482	-1.55237720408145	2.1209875768613	0.408378975216062	-0.784816681728898	-0.109988610997411	-0.671161830879218	-0.0290885508646413	0.807920386465157	0.25545613668321	0.415403821953578	0.468314174571817	3.72060532351746	-0.0016189379325922	-1.38474470895417	-0.47995538072329	-0.720058217227596	-2.57978625420783	0.107515254161806	-0.489971656185027	0.165010953569023	-1.62227758885276	0.928587691170516	0.321407162477473	0.513972831473585	0.158501156458623	0.958723058493837	-2.01125623588279	0.0797211065122067	-1.1680762172951	0.889735337775538	1.73975419730053	-0.709715383031519	-1.0894522591039	-0.522235082980775	-0.0989754811052592	1.02928018352944	-4.07964585750057	-1.09978248332208	0.105962410085754	0.220826683415437	1.31147708022129	-0.675909830475396	0.0343803703479041	1.78584043093601	-0.492618742002015
ACTB	10.7661115408422	13.356981292394	12.2145314223637	12.4674538826859	12.2286214168245	10.5259474758278	12.5599672873427	12.3619105346756	12.6085712113205	12.330431030952	12.6171411550323	12.2917192267493	12.1781562257597	12.6221661100071	11.645914069267	11.7093201621782	11.9929083726104	12.4520427569128	11.8444086718479	12.1072830551597	12.0592282195928	12.3072837820628	12.1845315220533	11.2936191812444	12.8740063041643	12.4252338652688	12.2793719165469	12.2978178399499	12.6719252150578	12.9819430725792	12.9105455633577	12.4960675925029	12.9414959382871	12.715969602946	12.9665840661017	12.9724976530082	12.8314277081894	12.2924275492372	11.8605163342928	12.2123277407449	11.9674661598642	12.4809760700643	13.0342084367723	13.2256874668018	12.4339774658071	12.3985018032343	13.2107385495028	13.1207055750754	11.785853685714
ACTBL2	-1.52392746865869	0.61172846548083	-1.60019481470523	-2.05619543278284	-3.46281076240913	-2.15415748214053	-2.01506784923018	-2.26230109825585	0.0528436888939145	-4.20244364754702	-4.34972540337542	-2.35645755103802	-1.9284792711082	-2.72740259576421	-1.02143677513791	1.31789259691648	-5.47739599084232	-1.64268603532979	-4.21045190374581	-1.21194956706223	-1.97620505457232	-1.28641144315481	-5.47739599084232	-4.65785810787473	-1.50507853828404	-3.5772181464268	-3.8624589000602	-3.53393063475048	-2.4317952354739	-2.51774434733311	-2.72388117315571	-2.12456863181653	-0.00550653537235742	-3.50935420443338	-0.596534883951123	-4.49783162146193	-2.89625974411194	-1.96112935785808	-3.58734177933691	-4.24951260950493	-4.07964585750057	-0.170522857579168	-1.59568383164648	-2.36669489116328	-1.10243533200582	-3.78116732401985	-0.207630505757471	1.44193681598978	-0.179832037391364
ACTBP1	-2.62720955837051	-1.51289304417612	-5.47739599084232	-2.48873322664995	-2.87623674539817	-3.99103303236514	-3.35946749102509	-4.22580392226603	-1.65436078326893	-4.20244364754702	-4.34972540337542	-3.04450743654495	-3.15144541774318	-5.47739599084232	-3.37056570395981	-0.112233664109012	-5.47739599084232	-3.10169180732071	-5.47739599084232	-5.47739599084231	-1.04136054553746	-0.49131441520387	-3.6454419224419	-1.75084271000416	-0.387143206035525	-4.54317087244919	-2.98126336276082	-5.47739599084231	-3.11371978991153	-2.36857365101854	-1.53638816036971	-3.86948181852486	0.32585373431674	-3.50935420443338	-5.47739599084232	-0.269534900228862	-4.70170027069616	-3.62519791192158	-3.58734177933691	-4.24951260950493	-3.58021784876116	-1.03270187672151	-0.199919409446427	-3.65120038271998	-3.41206456017957	-4.83572801370912	-4.35680395164179	-5.47739599084232	-5.47739599084231
ACTBP12	-5.47739599084232	-4.74261726177645	-3.91357769035989	-4.22190983445072	-3.46281076240913	-5.47739599084232	-5.47739599084232	-4.22580392226603	-5.47739599084231	-5.47739599084231	-5.47739599084231	-4.40705221089494	-4.25212922681562	-5.47739599084232	-5.47739599084232	-5.47739599084231	-5.47739599084232	-4.7132918056195	-4.21045190374581	-5.47739599084231	-5.47739599084232	-5.47739599084231	-5.47739599084232	-4.13844041188216	-4.32381126701497	-3.5772181464268	-2.85506156039568	-5.47739599084231	-5.47739599084232	-4.04719624759593	-5.47739599084232	-5.47739599084231	-1.29240706382843	-5.47739599084231	-5.47739599084232	-5.47739599084232	-4.70170027069616	-5.47739599084232	-5.47739599084232	-5.47739599084231	-4.84981918551793	-4.48509685734459	-5.47739599084231	-5.47739599084231	-4.76628859100388	-5.47739599084232	-5.47739599084231	-3.33018802222521	-1.14360895857486
ACTBP14	-5.47739599084232	-4.74261726177645	-5.47739599084232	-3.1093463382763	-4.46765614006702	-3.27462257191371	-4.73915521005277	-4.22580392226603	-5.47739599084231	-4.20244364754702	-5.47739599084231	-4.07145777322346	-5.47739599084231	-5.47739599084232	-4.40530419666611	-5.47739599084231	-5.47739599084232	-5.47739599084231	-5.47739599084232	-5.47739599084231	-5.47739599084232	-5.47739599084231	-5.47739599084232	-4.13844041188216	-5.47739599084232	-3.5772181464268	-4.87736834947329	-5.47739599084231	-4.45116219699278	-3.3432800643767	-5.47739599084232	-5.47739599084231	-5.47739599084231	-4.49862261513298	-4.41061564862005	-4.49783162146193	-4.19998790302859	-5.47739599084232	-5.47739599084232	-5.47739599084231	-4.84981918551793	-3.90271047394719	-5.47739599084231	-5.47739599084231	-5.47739599084231	-4.05495004282551	-5.47739599084231	-5.47739599084232	-3.93315409205453
ACTC1	-1.7308821050654	-2.97940163845686	-1.80631609227427	-3.1093463382763	-3.46281076240913	-1.53117610021912	-2.5360258274619	-1.23300174377595	-3.68404688999144	-4.20244364754702	-2.26087973601101	-3.37312606455182	-3.59926961145984	-0.15746901854464	-3.04178917005003	-5.47739599084231	-3.29879730367953	-4.21638863220744	-5.47739599084232	-5.47739599084231	-4.28180808768029	-3.52228907289768	-1.23545461711505	-2.80975719868502	-2.41597252480238	-2.13987895343757	-2.73901688479705	-1.54841736637767	-1.52191523160528	-3.3432800643767	-5.47739599084232	-3.45160086469895	-3.68847574771807	-2.05679357778144	-3.05005446917916	-3.508159022679	-3.28833772848658	-5.47739599084232	-2.79640039811117	-4.24951260950493	-4.84981918551793	-4.48509685734459	-3.32842238576823	-2.47712176714497	-0.975316995035615	-2.63714415405759	-0.345786208264891	-1.59780907718859	-5.47739599084231
ACTG1	9.43861854891955	12.4679086377987	11.1428733780993	11.0761697876313	12.4610038088414	10.0883166086101	11.3024413335101	12.4531502854566	12.2418987336768	11.7734812332319	11.2528678668727	11.6259221784396	11.469927173883	12.2274684787993	11.0857806108339	9.81397015335205	11.3958589012416	12.1436929334442	12.0412902186254	11.6786499847388	11.3623589944135	12.0710251190788	10.9359321651389	10.8361027791383	11.764205512233	12.5094658582254	11.3678685743693	11.1063416453636	11.6334294631429	11.8319970844654	11.848479879811	11.3269143063555	11.7387092086992	11.8344105802259	11.5091356841359	11.5344319322985	11.5875734699846	11.0415716100523	11.3719572120986	11.3054202176513	11.2992146978541	11.9161541180691	12.3191558456454	12.4680369748244	10.744510873675	12.358697814818	12.1636800778896	11.5779285683273	11.1228764463447
ACTG1P12	-5.47739599084232	-3.60690546020207	-3.91357769035989	-3.56093778457859	-3.13991554175286	-3.99103303236514	-5.47739599084232	-3.56586519542044	-3.37700761847365	-5.47739599084231	-5.47739599084231	-4.40705221089494	-4.25212922681562	-5.47739599084232	-5.47739599084232	-3.837387673384	-5.47739599084232	-3.3101743524011	-4.21045190374581	-5.47739599084231	-4.28180808768029	-3.52228907289768	-5.47739599084232	-2.49854774930068	-5.47739599084232	-3.00378566621069	-2.73901688479705	-5.47739599084231	-3.43822204531279	-1.79214185984632	-3.52439517094731	-4.46014809654133	-2.91396364768798	-1.81639108931937	-5.47739599084232	-3.91974583416801	-4.70170027069616	-4.27247321552365	-5.47739599084232	-5.47739599084231	-4.84981918551793	-3.90271047394719	-3.75927290836665	-3.93662193682015	-4.29208731794346	-4.39315225892281	-4.35680395164179	-4.03652434011779	-5.47739599084231
ACTG1P14	-0.2194193903946	-0.326211153093735	-0.753150508838968	-0.70329201248121	-1.87462702719273	-0.0699820106026158	-0.684248233481239	-1.58885695059344	0.0528436888939145	-0.287662107185208	-1.07508579846446	-1.30355119758927	-1.6314174967942	-2.13208125718131	-2.35350517835264	-1.49401616695538	-1.9436571908172	-1.64268603532979	-2.03835942660654	-2.56829996374326	-0.878860080198467	-0.950048854016457	-1.23545461711505	-0.604611444154773	-0.951084486687721	-1.21306371178089	-0.601320716685266	-1.19193109989723	0.0653207630780199	-0.579560989914996	-0.893977852027199	-1.27506284951015	-0.548232734415546	-1.05876274388197	-0.596534883951123	-0.195589222492085	-2.33462806041668	0.0674517953557965	-1.9135098507321	-0.903420018848344	-2.04317863708092	0.774149112599776	-0.481183846345398	-0.619112407023429	-2.26299402792198	-2.00720098215831	-1.25896914561103	0.532698844593158	-1.83364986667763
ACTG1P15	-1.18220148141081	-2.81903876757588	-2.69728382797168	-1.88048385811363	-3.8794615800836	-1.71051230709503	-4.73915521005277	-2.77160351879552	-1.57290665463407	-3.0824086961514	-3.72459902133347	-2.65984735518256	-3.15144541774318	-5.47739599084232	-2.54857515703071	-2.23453360255107	-2.96571336812298	-3.8474820325339	-5.47739599084232	-4.2743234224554	-3.6371289814073	-2.20950969753726	-2.86377495763902	-2.13000144454927	-3.69108419309023	-3.00378566621069	-2.43818063752117	-3.53393063475048	-1.97061580792544	-1.99596252697422	-4.19294395287736	-3.86948181852486	-2.04146784353172	-4.49862261513298	-2.36248380176451	-3.91974583416801	-4.70170027069616	-1.66464180508561	-3.58734177933691	-2.80634631341942	-4.41393745132584	-2.16935918953743	-4.37639111923643	-3.20865879915259	-2.59561347901533	-4.39315225892281	-5.47739599084231	-2.50297797009559	-2.72261040099276
ACTG1P16	-1.97257743217893	-5.47739599084231	-5.47739599084232	-4.22190983445072	-5.47739599084231	-2.15415748214053	-5.47739599084232	-5.47739599084231	-4.61182392235457	-5.47739599084231	-5.47739599084231	-4.84515863024454	-4.25212922681562	-5.47739599084232	-2.77420713254324	-5.47739599084231	-4.3559083642001	-5.47739599084231	-3.09347377946234	-5.47739599084231	-5.47739599084232	-3.20340410953807	-4.28830218696543	-2.64577716610566	-5.47739599084232	-5.47739599084231	-3.44371798977263	-5.47739599084231	-5.47739599084232	-4.59188400827791	-5.47739599084232	-5.47739599084231	-3.68847574771807	-3.50935420443338	-4.41061564862005	-3.18830530909473	-4.70170027069616	-3.17998506526049	-5.47739599084232	-4.24951260950493	-4.84981918551793	-3.48896276038186	-5.47739599084231	-3.93662193682015	-5.47739599084231	-5.47739599084232	-5.47739599084231	-5.47739599084232	-5.47739599084231
ACTG1P19	-3.85901080578096	-4.74261726177645	-5.47739599084232	-3.1093463382763	-2.65338422127199	-5.47739599084232	-4.25318221917994	-4.22580392226603	-5.47739599084231	-4.20244364754702	-4.34972540337542	-3.79938386770112	-2.81019710088422	-5.47739599084232	-3.79709001047207	-3.837387673384	-4.3559083642001	-3.3101743524011	-5.47739599084232	-3.182588719026	-5.47739599084232	-4.50716896186726	-5.47739599084232	-2.80975719868502	-4.32381126701497	-5.47739599084231	-2.18938074487303	-5.47739599084231	-3.85756004516829	-4.04719624759593	-5.47739599084232	-4.46014809654133	-4.61463074616539	-4.49862261513298	-4.41061564862005	-4.49783162146193	-5.47739599084231	-3.62519791192158	-5.47739599084232	-5.47739599084231	-5.47739599084232	-3.48896276038186	-3.32842238576823	-4.7667807244034	-4.29208731794346	-5.47739599084232	-3.73378465775942	-4.03652434011779	-5.47739599084231
ACTG1P21	-5.47739599084232	-4.2581286782225	-5.47739599084232	-4.22190983445072	-3.46281076240913	-5.47739599084232	-5.47739599084232	-4.22580392226603	-4.07460613120118	-5.47739599084231	-5.47739599084231	-4.40705221089494	-3.59926961145984	-5.47739599084232	-5.47739599084232	-5.47739599084231	-4.3559083642001	-4.21638863220744	-5.47739599084232	-5.47739599084231	-3.6371289814073	-5.47739599084231	-5.47739599084232	-3.45614285270097	-5.47739599084232	-3.98081704300986	-2.35039273059514	-5.47739599084231	-3.85756004516829	-3.65272573978393	-5.47739599084232	-4.46014809654133	-4.61463074616539	-4.49862261513298	-5.47739599084232	-2.92665548301405	-5.47739599084231	-3.17998506526049	-5.47739599084232	-5.47739599084231	-5.47739599084232	-4.48509685734459	-5.47739599084231	-3.41302719507776	-4.76628859100388	-4.83572801370912	-4.35680395164179	-5.47739599084232	-5.47739599084231
ACTG1P22	-0.571257449367977	-4.2581286782225	-3.18087837905153	-1.88048385811363	-2.46039416250688	-0.578748456656666	-4.25318221917994	-0.784816681728898	-4.61182392235457	-4.20244364754702	-5.47739599084231	-1.0989671432856	-2.81019710088422	-5.47739599084232	-4.40530419666611	-0.643656214859382	1.00122647026772	-2.35945722839559	3.6539261937614	0.0642525781420706	-3.6371289814073	-1.28641144315481	-5.47739599084232	-4.65785810787473	-3.25274462797083	-5.47739599084231	-5.47739599084232	-5.47739599084231	-0.33943702026678	-5.47739599084231	-5.47739599084232	-5.47739599084231	-3.68847574771807	-2.92798671324215	-1.89875515210305	-5.47739599084232	-1.41870372740609	-1.96112935785808	-3.13833351305721	-0.423696200245005	-4.41393745132584	-4.48509685734459	-3.75927290836665	-4.7667807244034	-5.47739599084231	-3.78116732401985	-4.35680395164179	-1.59780907718859	-2.72261040099276
ACTG1P23	-3.85901080578096	-0.917853072137034	-0.463860479550013	-0.857566905924405	-2.46039416250688	-3.99103303236514	-1.44465764210705	-2.0622752087096	-1.65436078326893	-2.22651785354438	-3.28989124837282	-2.26802018068106	-2.53442480602891	-1.83882615488782	-2.77420713254324	-3.837387673384	-2.09809438470846	-3.55395752666322	-1.56425498081193	-2.84299343420506	-2.15076225264768	-2.20950969753726	-2.1611541380446	-1.83670462398738	-1.11320483201557	-3.5772181464268	-1.22559387920013	-2.73483602424451	-1.72889127070528	-1.38138870611466	-2.01125623588279	-2.12456863181653	-2.04146784353172	-2.19390359063691	-1.26669132309658	-1.34631786866749	-1.19107653447191	-1.31001872625898	-2.28844528732498	-3.14778639029438	-1.60711059002253	-1.03270187672151	-1.83927525018641	-1.91417291753375	-2.07741784032641	-1.9360663305037	-1.67851803680295	0.370350374696117	-1.01262416130661
ACTG1P24	-5.47739599084232	-4.2581286782225	-5.47739599084232	-2.25631465824727	-3.46281076240913	-3.99103303236514	-4.25318221917994	-2.26230109825585	-2.72156107665065	-2.02593986521584	-3.72459902133347	-3.79938386770112	-3.15144541774318	-2.99668819503411	-1.88945549124163	-5.47739599084231	-2.69528937326064	-3.55395752666322	-2.74924665376965	-4.2743234224554	-2.8541083179965	-2.94240203002408	-4.28830218696543	-2.80975719868502	-5.47739599084232	-3.98081704300986	-3.63794907991985	-3.53393063475048	-3.85756004516829	-2.36857365101854	-3.06931311297159	-3.45160086469895	-2.41273984899655	-2.5147500836807	-2.19080661280834	-2.92665548301405	-3.53326402392298	-0.716909639787321	-2.79640039811117	-2.29893850230582	-4.07964585750057	-1.49186900111982	-4.37639111923643	-2.72710743091929	-4.29208731794346	-4.39315225892281	-4.35680395164179	-4.03652434011779	-0.582693842893334
ACTG2	3.43343362102207	3.89290236705853	5.50410859834009	3.42015976554591	2.14183183115766	0.207728093660134	5.81446244853795	5.28954022691138	2.60719135394359	1.34498683568305	4.61750259225527	3.8446706869745	5.61928382063769	4.56378185588469	2.41092493011366	1.78376519606724	6.36062275161687	2.01819516498737	4.3132726834134	3.37439162940108	2.28078527769111	3.22744350909224	4.8166421594808	1.16161090741948	3.05728529090944	2.78064915169582	4.90436582961905	6.46511406752754	4.83430467637266	4.31052576267529	1.99521446896881	3.08818589654017	2.41966871820224	4.69661611711545	5.64183303290058	3.02844522245285	4.47905209656623	2.64681891101609	2.98549025899752	3.5646862192172	0.372519604254049	1.63655486226065	2.02062628451883	5.85261170945305	4.27997856486069	3.98540458799928	5.64158851428313	4.67481849522361	1.6611836649426
ACTL10	-5.47739599084232	-5.47739599084231	-5.47739599084232	-5.47739599084231	-5.47739599084231	-5.47739599084232	-5.47739599084232	-5.47739599084231	-5.47739599084231	-5.47739599084231	-5.47739599084231	-5.47739599084231	-5.47739599084231	-5.47739599084232	-5.47739599084232	-5.47739599084231	-5.47739599084232	-5.47739599084231	-5.47739599084232	-5.47739599084231	-5.47739599084232	-5.47739599084231	-5.47739599084232	-5.47739599084232	-5.47739599084232	-5.47739599084231	-5.47739599084232	-5.47739599084231	-5.47739599084232	-5.47739599084231	-5.47739599084232	-5.47739599084231	-5.47739599084231	-5.47739599084231	-5.47739599084232	-5.47739599084232	-5.47739599084231	-5.47739599084232	-5.47739599084232	-5.47739599084231	-5.47739599084232	-5.47739599084231	-5.47739599084231	-5.47739599084231	-5.47739599084231	-5.47739599084232	-5.47739599084231	-5.47739599084232	-5.47739599084231
ACTL11P	-3.11545259600836	-3.60690546020207	-3.91357769035989	-3.56093778457859	-4.46765614006702	-2.79809553791695	-3.8903088048339	-3.11475188201675	-0.198859071822003	-3.5363586303275	-5.47739599084231	-4.40705221089494	-2.81019710088422	-1.12179626790693	-1.43872152485146	-2.23453360255107	-5.47739599084232	-4.7132918056195	-4.21045190374581	-4.2743234224554	0.20419037751215	-1.9474954065891	-5.47739599084232	-3.45614285270097	-3.25274462797083	-3.98081704300986	-1.57772426350353	-3.07975010297951	-5.47739599084232	-1.99596252697422	-5.47739599084232	-3.86948181852486	-2.72686580527935	-5.47739599084231	-2.19080661280834	-2.70525286140252	-3.53326402392298	-2.84025013880044	-5.47739599084232	-5.47739599084231	-5.47739599084232	-0.791802301703828	-2.50098783550992	-5.47739599084231	-4.76628859100388	-4.39315225892281	-3.73378465775942	-2.21823770144637	-5.47739599084231
ACTL6A	4.17044136538066	5.48171490015133	5.67503968044182	5.13936898106372	6.32664777567934	4.68846284089786	4.75500659709241	7.15286549111568	4.97566232436823	5.62617892714649	4.21432028519999	5.22217630826838	4.81110058620404	5.10313765944645	4.78476908619995	4.02424873590885	4.23561701742912	5.50809769199205	8.11895045188169	5.67247945908424	4.4880351614739	6.06329256764114	4.37227221226663	5.19335803199716	5.11627149636306	5.74111240318175	5.46629168059646	4.49460037556854	4.62983750526949	5.57502764140153	6.2010777160515	4.1586232015126	6.23165792047507	5.25546882405792	5.38190706423605	4.90773421662391	4.65225832440767	4.88244227000982	4.2087077804389	5.59716230982556	4.93273175722518	5.54127949950568	4.93943666854884	5.17836661933583	4.82744298305866	5.97351563709349	5.15520199238061	5.87109405618414	5.16415991894627
ACTL6B	-5.47739599084232	-4.2581286782225	-5.47739599084232	-5.47739599084231	-3.8794615800836	-1.22808912739638	-5.47739599084232	-3.56586519542044	-2.55586517658872	-5.47739599084231	-5.47739599084231	-5.47739599084231	-4.25212922681562	-5.47739599084232	-3.37056570395981	-3.08966053345562	-5.47739599084232	-5.47739599084231	-1.56425498081193	-5.47739599084231	-3.6371289814073	-5.47739599084231	-5.47739599084232	-3.20710537907714	-3.69108419309023	-4.54317087244919	-4.87736834947329	-5.47739599084231	-2.84897182520075	-3.08862767808428	-3.06931311297159	-5.47739599084231	-3.68847574771807	4.91240709137326	-3.80406273339584	-3.91974583416801	-5.47739599084231	-4.27247321552365	0.118453790121277	-1.62716561541316	-5.47739599084232	-4.48509685734459	-5.47739599084231	-4.7667807244034	-4.76628859100388	-5.47739599084232	-5.47739599084231	-5.47739599084232	-5.47739599084231
ACTL7A	-5.47739599084232	-4.2581286782225	-5.47739599084232	-4.22190983445072	-5.47739599084231	-2.15415748214053	-5.47739599084232	-5.47739599084231	-5.47739599084231	-5.47739599084231	-5.47739599084231	-4.40705221089494	-5.47739599084231	-5.47739599084232	-5.47739599084232	-5.47739599084231	-5.47739599084232	-5.47739599084231	-5.47739599084232	-5.47739599084231	-5.47739599084232	-5.47739599084231	-5.47739599084232	-4.65785810787473	-4.32381126701497	-5.47739599084231	-3.44371798977263	-5.47739599084231	-5.47739599084232	-5.47739599084231	-5.47739599084232	-5.47739599084231	-5.47739599084231	-4.49862261513298	-5.47739599084232	-5.47739599084232	-5.47739599084231	-4.27247321552365	-5.47739599084232	-5.47739599084231	-5.47739599084232	-5.47739599084231	-5.47739599084231	-5.47739599084231	-5.47739599084231	-5.47739599084232	-5.47739599084231	-5.47739599084232	-3.93315409205453
ACTL7B	-5.47739599084232	-4.74261726177645	-5.47739599084232	-4.22190983445072	-5.47739599084231	-3.99103303236514	-4.73915521005277	-5.47739599084231	-5.47739599084231	-5.47739599084231	-5.47739599084231	-5.47739599084231	-5.47739599084231	-5.47739599084232	-5.47739599084232	-5.47739599084231	-5.47739599084232	-5.47739599084231	-5.47739599084232	-5.47739599084231	-3.6371289814073	-5.47739599084231	-5.47739599084232	-4.13844041188216	-5.47739599084232	-4.54317087244919	-5.47739599084232	-5.47739599084231	-3.85756004516829	-5.47739599084231	-5.47739599084232	-5.47739599084231	-5.47739599084231	-4.49862261513298	-5.47739599084232	-5.47739599084232	-5.47739599084231	-5.47739599084232	-5.47739599084232	-5.47739599084231	-5.47739599084232	-5.47739599084231	-5.47739599084231	-5.47739599084231	-5.47739599084231	-5.47739599084232	-5.47739599084231	-5.47739599084232	-5.47739599084231
ACTL8	-5.47739599084232	-4.74261726177645	-3.91357769035989	-5.47739599084231	1.26975691156062	-5.47739599084232	-5.47739599084232	-2.0622752087096	-4.61182392235457	-3.0824086961514	-5.47739599084231	-0.701375785499016	-5.47739599084231	1.61176861223306	-5.47739599084232	-5.47739599084231	-5.47739599084232	-5.47739599084231	-0.684345851880907	-3.6275609906652	-5.47739599084232	-1.14232887694131	-5.47739599084232	-4.65785810787473	-3.69108419309023	-5.47739599084231	-4.87736834947329	-5.47739599084231	-5.47739599084232	-5.47739599084231	-5.47739599084232	-5.47739599084231	-5.47739599084231	-5.47739599084231	-5.47739599084232	-5.47739599084232	-4.70170027069616	-5.47739599084232	-3.58734177933691	-1.92429994213938	-3.58021784876116	-4.48509685734459	-4.37639111923643	-4.7667807244034	-5.47739599084231	0.283158375842326	-5.47739599084231	-5.47739599084232	-5.47739599084231
ACTL9	-5.47739599084232	-4.74261726177645	-5.47739599084232	-5.47739599084231	-5.47739599084231	-5.47739599084232	-5.47739599084232	-5.47739599084231	-5.47739599084231	0.375509980252913	-5.47739599084231	-3.79938386770112	-5.47739599084231	-5.47739599084232	-4.40530419666611	-5.47739599084231	-5.47739599084232	-5.47739599084231	-5.47739599084232	-5.47739599084231	-5.47739599084232	-5.47739599084231	-5.47739599084232	-4.65785810787473	-5.47739599084232	-5.47739599084231	-5.47739599084232	-5.47739599084231	-5.47739599084232	-5.47739599084231	-5.47739599084232	-5.47739599084231	-4.61463074616539	-5.47739599084231	-5.47739599084232	-5.47739599084232	-5.47739599084231	-5.47739599084232	-5.47739599084232	-4.24951260950493	-5.47739599084232	-4.48509685734459	-5.47739599084231	-5.47739599084231	-5.47739599084231	-5.47739599084232	-5.47739599084231	-5.47739599084232	-5.47739599084231
ACTMAP	2.00679706990721	3.96215333193989	4.15792148544018	4.26587764206615	3.48155833435156	3.04840181529817	4.61722233425795	4.9794902594847	3.83651631610589	4.13876565972777	4.78693352927805	3.6611729920367	4.19236773134828	3.9080017938411	3.95776314625941	2.43060277250555	3.43509288218987	4.08328141361996	4.18392758751052	3.96102334556845	4.57825836624991	4.6792281628781	4.78991880504117	3.47414234103658	4.00929017901729	4.88885091986763	3.2254379984047	4.96198148308675	4.35097786672021	3.86905398123997	4.42544061054966	4.55545333082925	3.80776148936515	4.74665555602892	4.08557098067773	4.08882296340315	3.66267765521249	3.30253265654919	4.1702809649576	4.33470517313964	4.65516004489497	3.71175840879218	4.44059385722936	3.51211773587729	3.66256775316686	3.8992856676855	3.98534572535474	3.65640237451975	4.14239879116595
ACTN1	6.82244429713823	8.53576581834128	7.6714600143581	7.43430561626935	6.93164614166937	7.57159271507722	7.3144397842791	7.49979690257878	7.12298956600913	7.50279320281959	7.57387663321186	7.16034192303927	7.68576609345939	6.87453385883893	6.99536649322822	5.7811667831245	8.13047875180879	7.9562424758835	8.00655158539927	7.52176284252232	6.60840997872819	7.96402439132854	7.38808067686794	6.910479500206	7.58684926901991	7.57435055300515	6.76561772525095	7.06466016718301	7.89483452339073	7.36776107456354	7.21030825048565	7.51761777124382	8.46283046409466	6.71196388718355	8.7582108918194	8.11091287464421	7.92459636076179	7.08427608493949	7.23391236048233	7.30141614382267	5.72794257651058	6.81947974889576	7.80411781742097	7.9808811476033	7.78345738386884	8.62316249608948	8.64387577891173	9.1516125191495	6.19708129295103
ACTN1-DT	-1.97257743217893	-3.60690546020207	-2.69728382797168	-4.22190983445072	-5.47739599084231	-2.15415748214053	-5.47739599084232	-3.56586519542044	-2.55586517658872	-2.45955580223675	-3.28989124837282	-4.84515863024454	-3.59926961145984	-1.97801529177263	-2.77420713254324	-2.59964607596706	-2.96571336812298	-3.10169180732071	-2.47153543497432	-4.2743234224554	-2.57978625420783	-3.93226890741065	-5.47739599084232	-3.75732692172834	-2.9170138372799	-3.2621970002243	-4.45485686546705	-3.53393063475048	-3.43822204531279	-2.10979829466796	-5.47739599084232	-3.45160086469895	-3.12899277892301	-2.70662308503795	-3.05005446917916	-3.91974583416801	-4.70170027069616	-4.27247321552365	-4.24274399465525	-4.24951260950493	-3.80842759154623	-3.90271047394719	-3.75927290836665	-3.41302719507776	-3.02864787979804	-4.05495004282551	-5.47739599084231	-3.33018802222521	-5.47739599084231
ACTN2	1.23017837317598	-0.624699302782183	0.720018145806727	0.270101065953835	-1.13701804830971	-1.3716879966918	2.38996235131503	0.565005317699723	-1.10378337570034	-1.84987483918293	2.02347447273486	-1.44185373515495	1.66714612309319	0.106440536911637	-0.0922499050638226	0.217490632411999	-1.9436571908172	-1.27123116577455	3.8749165914234	-1.53955797902569	-0.878860080198467	-1.14232887694131	1.54818184048028	-2.49854774930068	-0.439963053914773	-2.59454791779015	-0.34649764475701	2.68777009135069	2.14418984901386	2.39843291519921	-5.47739599084232	1.41458485764411	-1.83824627218295	-0.0928922713044949	-1.77227110982825	-0.816515990718649	-1.76543172012463	-0.942012481585248	0.197010794779959	0.871931445721639	-3.05523224585313	-2.4908996035634	-3.32842238576823	-0.468918402354845	1.51285464779998	-1.15226264918634	-1.94517174109328	-2.50297797009559	-0.111190513119452
ACTN3	-3.11545259600836	-3.89608010906925	-3.91357769035989	-3.56093778457859	-2.46039416250688	-1.9153484224045	-4.25318221917994	-4.22580392226603	-2.4072543129303	-2.73762716077909	-4.34972540337542	-1.64965779877609	-2.10362148949896	-3.32804416237471	-3.79709001047207	-2.23453360255107	-4.3559083642001	-3.8474820325339	-3.54645978607949	-1.53955797902569	-2.15076225264768	-2.94240203002408	-3.6454419224419	-3.75732692172834	-1.62227758885276	-4.54317087244919	-3.11957240291755	-3.53393063475048	-3.11371978991153	-2.87225237040385	-5.47739599084232	-4.46014809654133	-2.72686580527935	-3.18958204008976	-2.36248380176451	-3.91974583416801	-3.07902025545358	2.25358616210912	-4.24274399465525	-3.59594199835151	-4.07964585750057	-2.4908996035634	-4.37639111923643	-4.29279591053404	-5.47739599084231	-4.05495004282551	-5.47739599084231	-5.47739599084232	-3.20447238008324
ACTN4	6.12942078392402	9.37603456343748	7.91743115361074	9.02199819513179	8.64029616997743	6.43380268052492	8.77131764909855	9.17398789580097	8.53319480348437	8.87347067798541	9.28761641705128	8.14325809518933	9.17221878345965	8.03135587177453	8.25194259736704	6.36135490593127	8.76805177871729	8.93996933196572	8.37895860657255	9.49171689625274	8.63237151394404	8.89425747867085	9.00570277771933	7.9505483944406	8.92952584023162	8.95194781148419	8.07109538774759	9.26812421414981	9.14166577518276	8.39702175448188	9.0606398235476	8.32166153774012	10.3056224177109	8.44309385449288	8.94768074562827	9.06264140048823	8.46384728287376	8.47936508114014	8.65531506580304	8.52852529597407	7.96664858393765	8.53506787556153	9.87857814732625	8.75832652297755	8.79991001826237	9.00016817299529	8.74146528587796	8.76134357707508	7.22989744968239
ACTN4P1	-5.47739599084232	-3.89608010906925	-5.47739599084232	-2.25631465824727	-3.46281076240913	-3.27462257191371	-3.35946749102509	-3.56586519542044	-4.61182392235457	-4.20244364754702	-3.72459902133347	-3.79938386770112	-5.47739599084231	-3.75893300002238	-3.79709001047207	-3.837387673384	-5.47739599084232	-2.91956786170496	-5.47739599084232	-3.6275609906652	-4.28180808768029	-3.93226890741065	-5.47739599084232	-1.92800178915941	-3.69108419309023	-3.98081704300986	-2.18938074487303	-3.53393063475048	-5.47739599084232	-5.47739599084231	-3.52439517094731	-4.46014809654133	-2.72686580527935	-4.49862261513298	-3.80406273339584	-3.91974583416801	-4.70170027069616	-3.17998506526049	-4.24274399465525	-5.47739599084231	-4.84981918551793	-2.90529119948913	-3.32842238576823	-3.93662193682015	-4.76628859100388	-3.02294239155157	-5.47739599084231	-4.03652434011779	-5.47739599084231
ACTP1	-5.47739599084232	-3.89608010906925	-3.91357769035989	-5.47739599084231	-3.13991554175286	-5.47739599084232	-4.73915521005277	-5.47739599084231	-5.47739599084231	-5.47739599084231	-4.34972540337542	-3.79938386770112	-4.25212922681562	-4.37613043495357	-5.47739599084232	-3.08966053345562	-5.47739599084232	-5.47739599084231	-4.21045190374581	-4.2743234224554	-4.28180808768029	-4.50716896186726	-5.47739599084232	-3.45614285270097	-4.32381126701497	-5.47739599084231	-4.12846289478133	-5.47739599084231	-3.11371978991153	-4.59188400827791	-5.47739599084232	-3.86948181852486	-3.68847574771807	-3.92080563021845	-4.41061564862005	-5.47739599084232	-5.47739599084231	-2.84025013880044	-5.47739599084232	-5.47739599084231	-4.84981918551793	-2.4908996035634	-3.75927290836665	-4.29279591053404	-5.47739599084231	-4.39315225892281	-5.47739599084231	-5.47739599084232	-2.72261040099276
ACTR10	5.83158686641884	5.63412676500021	6.00598838003969	5.78762986238768	5.37410666386064	6.05991801957691	5.9218582416478	5.29752212601695	5.46766932005958	5.65748895645482	5.53147251924115	5.63759326417528	5.7023458528957	5.97403474844586	5.9716421034781	5.16563997097578	5.52502651941142	5.63729132143964	7.24616117646308	5.49121996274184	6.16581322201919	5.98257914190758	5.6360622894176	5.61121758959863	5.55461086041215	6.27059204841918	6.09479762803011	5.83960423023331	5.59971812643419	6.47825779028264	5.45786122830897	5.5405854851554	5.8960165836763	6.2677486160197	5.62469116557373	6.05462660418358	5.57581181390689	5.33189989421579	5.96867384798399	6.10442288966602	6.6889911304818	5.85257216317087	6.00621887924896	5.51540503522046	6.0468971110532	6.60172154754731	5.93740386635838	5.84524690354034	5.89417032332624
ACTR1A	4.6044510171063	7.04077517774686	6.81523848447707	7.07312432586473	6.6590077323912	5.53514669856906	6.93968161004565	7.03777382536258	6.34295403111849	6.85721425709475	7.21795763870368	6.64422864913589	6.96494806157205	6.69429340986389	5.60799997532722	5.09319366189297	6.80184742811946	7.05990980877813	6.83558811361379	7.14080065798077	6.19462457705449	6.67067801389353	6.88755680128727	7.23933715753989	6.90238705658004	6.44627473858108	7.2647309186759	7.03333914302285	7.05715003895362	6.89712379971439	7.26514328007869	7.16583841717174	6.39395104826047	6.98068314922438	6.58465406360062	7.23966835710948	7.09030623613093	6.6466113418788	6.77270445571866	6.95557635310634	6.98430653349457	6.83190708651716	6.85559364923736	7.56906473018704	6.33679684962215	6.80729349786028	7.15051081483442	6.84834269379164	6.12332652513509
ACTR1AP1	-2.62720955837051	-3.60690546020207	-5.47739599084232	-3.56093778457859	-3.13991554175286	0.207728093660134	-5.47739599084232	-5.47739599084231	-5.47739599084231	-4.20244364754702	-4.34972540337542	-4.84515863024454	-5.47739599084231	-3.75893300002238	-3.79709001047207	-1.49401616695538	-5.47739599084232	-5.47739599084231	-5.47739599084232	-4.2743234224554	-5.47739599084232	-4.50716896186726	-5.47739599084232	-5.47739599084232	-5.47739599084232	-5.47739599084231	-3.27256062758308	-5.47739599084231	-4.45116219699278	-2.87225237040385	-5.47739599084232	-5.47739599084231	-3.68847574771807	-5.47739599084231	-4.41061564862005	-4.49783162146193	-5.47739599084231	-3.62519791192158	-5.47739599084232	-5.47739599084231	-5.47739599084232	-3.16780909076558	-4.37639111923643	-4.29279591053404	-4.76628859100388	-4.39315225892281	-5.47739599084231	-4.03652434011779	-5.47739599084231
ACTR1B	3.50604254184794	5.71045296949656	5.01533391944035	6.3650569606446	5.76057353991908	4.87896935146294	6.58772278935133	6.52592933245445	6.91504582722227	6.05056438906476	5.91148117121639	5.36945695795484	6.45380149640664	6.43096333629019	6.19664044175922	3.90119442814273	6.1886026547622	6.08684692996304	6.89687714359719	5.74818371316444	6.09361194796013	6.12289130286614	6.03353430544545	6.73046461207427	6.33796692578431	5.77544317444876	6.81451228851375	6.12490494893677	6.24125520225148	6.33841866969772	7.01598891581668	5.79648054167474	5.98742183817208	6.50947649076422	5.96717745655715	6.7045445394351	6.10853299657508	6.35078782292264	6.3479809773304	5.60343395234774	6.57514976737313	6.09118894709404	5.9841293221863	6.87129343057228	6.31260367767616	6.32097790954355	5.69468558266574	4.76744093599763	5.00319052262876
ACTR2	8.90483598023969	8.80154535252288	8.88851331647445	8.61364958603539	8.92538429011909	8.86848063222877	8.09900284459663	8.86609645426801	8.40978682998398	7.86439371435544	8.21100124726109	8.36467094330002	7.80912526783585	8.09011416948943	8.0207577226277	8.91380603782563	8.30132655452356	8.96814712429306	7.94393162434253	8.80327829634823	7.24238295965542	8.5504770512351	8.14209174943157	7.84903972882958	8.12684919717728	8.37162651816222	8.34858965981653	8.0605744359652	8.23403762584593	8.53376889015837	8.19536418749341	8.19510299602272	8.86351914859486	7.09086551626147	8.7438113153275	7.65979724312196	8.25985476169816	8.05282431028542	7.80171979255652	8.79749663501014	7.40056883448071	8.39047349335645	8.22206099231299	8.19927519444368	8.43414352950559	8.46044623510532	8.59367017111461	8.55830614436979	8.40186022107835
ACTR3	8.17943163159642	8.5134573174793	8.4892746053967	7.79570794359975	8.405622646806	8.62819992667866	7.78587598196519	8.00215740533261	7.90694779662809	7.38779556715037	7.53032470505941	7.99204441387623	7.4349585516712	8.13117626934912	7.27919408348537	8.42088285672474	7.77952071065832	8.50006145317528	8.1217329837905	8.41933130667983	7.63203187693542	8.1615739156936	7.46023913983021	7.26500651988597	7.93503114288565	7.89249449764538	8.0648717516734	7.42472624134053	7.80131096834144	7.84851965934383	7.77517239143993	7.6064002811671	8.73012533556342	7.56365048725293	8.31953516894862	7.55692310203694	7.79998315872067	7.29622895485769	7.17508828243365	8.14993404326648	7.35569756281061	7.80264446746987	8.15729761742254	7.83053218410218	7.6996041750919	8.5575191338839	8.42998067109743	8.62888076862736	7.91474589704053
ACTR3-AS1	-0.785652923878509	-1.85793395385853	-1.25960905036966	-3.1093463382763	-1.87462702719273	-2.15415748214053	-0.830481244627953	-2.49459370956017	-2.55586517658872	-2.45955580223675	-2.4576337680661	-2.1059156828295	-3.59926961145984	-1.71189209805907	-3.37056570395981	-2.23453360255107	-1.45199004102297	-1.71508200416216	-1.56425498081193	-1.66767823540667	-2.8541083179965	-2.52990897128389	-3.20230417967174	-2.64577716610566	-2.41597252480238	-3.98081704300986	-1.52871319965831	-2.22358026438135	-0.904057253410548	-1.99596252697422	-0.584135574278659	-2.64059828806375	-0.999619282834196	-2.5147500836807	-0.960431181002165	-3.18830530909473	-2.11897147848212	-1.41882046235001	-1.9135098507321	-2.29893850230582	-3.05523224585313	-4.48509685734459	-2.13252151365174	-3.93662193682015	-1.99287581592067	-3.78116732401985	-0.731300377039843	-4.03652434011779	-2.07378213701957
ACTR3B	3.39571116362597	2.29194271789856	1.72938823852977	2.44397370372388	3.02578030559931	3.82143249879771	1.96039969732656	3.73562633113728	2.43574540833469	3.84123448453762	1.74305066588706	3.57114031634397	2.59907406660382	2.27210512927441	2.79215994937723	3.19291272018	2.43456670893213	1.82748831672702	5.60971459594704	2.21443528244665	3.26446285094934	3.80682110733669	1.89879216942759	3.17559705556631	2.79121434183713	0.913007319414416	3.33872421858987	2.33274699695008	2.46920622602756	2.13037229281805	3.10360912075033	1.94039738522633	2.98263112675619	3.31913234773837	2.02749681425075	2.49282821330372	2.13274459864755	3.13942772328387	2.46475182837134	3.47371680440822	2.17758484227678	2.7739978984479	2.15989546826743	2.64091348487957	3.11663533286961	2.15317269744522	3.01587794779531	2.82097484456008	2.94909892239513
ACTR3BP2	-5.47739599084232	-4.74261726177645	-5.47739599084232	-5.47739599084231	-5.47739599084231	-5.47739599084232	-5.47739599084232	-5.47739599084231	-5.47739599084231	-5.47739599084231	-5.47739599084231	-5.47739599084231	-5.47739599084231	-5.47739599084232	-5.47739599084232	-5.47739599084231	-5.47739599084232	-5.47739599084231	-5.47739599084232	-5.47739599084231	-5.47739599084232	-5.47739599084231	-5.47739599084232	-5.47739599084232	-5.47739599084232	-5.47739599084231	-5.47739599084232	-5.47739599084231	-5.47739599084232	-5.47739599084231	-5.47739599084232	-5.47739599084231	-5.47739599084231	-5.47739599084231	-5.47739599084232	-5.47739599084232	-5.47739599084231	-5.47739599084232	-5.47739599084232	-5.47739599084231	-5.47739599084232	-5.47739599084231	-5.47739599084231	-5.47739599084231	-5.47739599084231	-5.47739599084232	-5.47739599084231	-5.47739599084232	-5.47739599084231
ACTR3C	3.38932706715133	1.33735810907702	2.685637058	2.63690699625233	1.65040310462313	4.42613200946039	1.08545187149612	2.11479646696908	2.00291273410757	1.8951152574158	1.58574373489323	1.05934799434563	1.84651827615364	1.22427129113836	1.3485539142774	4.41328017312257	1.12857810594637	0.683077086174309	1.03066525626621	1.80775724539035	0.839352009377176	1.72022006412404	2.086173517792	3.1282280607249	2.06117032275387	0.223276348107072	3.74716869054789	2.14753547112438	1.15903346256459	1.6776160784345	0.919755265848528	1.46350419790277	1.72732364072944	1.85513469678623	0.880362615338315	3.22972907249578	0.932297420161822	1.13124248060823	1.91018392891646	0.941477935653361	2.98855477294517	0.697198177772915	0.759625219039562	1.37523138777121	3.62961189006813	0.661261878195181	0.422700170563096	1.63309122164949	1.9612769143849
ACTR3P2	-3.11545259600836	-5.47739599084231	-5.47739599084232	-5.47739599084231	-4.46765614006702	-5.47739599084232	-4.73915521005277	-5.47739599084231	-5.47739599084231	-5.47739599084231	-5.47739599084231	-4.40705221089494	-5.47739599084231	-5.47739599084232	-5.47739599084232	-5.47739599084231	-5.47739599084232	-5.47739599084231	-5.47739599084232	-4.2743234224554	-5.47739599084232	-5.47739599084231	-5.47739599084232	-3.45614285270097	-5.47739599084232	-4.54317087244919	-4.45485686546705	-5.47739599084231	-5.47739599084232	-4.59188400827791	-5.47739599084232	-5.47739599084231	-4.61463074616539	-5.47739599084231	-5.47739599084232	-5.47739599084232	-5.47739599084231	-5.47739599084232	-4.24274399465525	-4.24951260950493	-5.47739599084232	-5.47739599084231	-4.37639111923643	-5.47739599084231	-4.76628859100388	-3.78116732401985	-5.47739599084231	-5.47739599084232	-5.47739599084231
ACTR5	2.99437399967332	2.89652545319819	3.18781543723675	3.41595635962751	4.51784721380587	3.1439093993946	2.93940846145651	3.89442056301803	3.39781688390179	4.19507766959385	2.56744914040861	3.20463402940192	3.32095140271388	5.02895946269789	3.81793877428435	2.63200592895358	2.98904194046087	4.35817740592394	4.48581448721346	3.606760329955	4.82670825282005	4.66092800528381	2.97045502202537	3.60406694716154	4.00435633629747	5.53135723725261	4.01848373127241	2.95472988907077	3.26447737401097	4.30914212140549	3.94752165526133	2.89664143474468	4.49487478931227	4.51329820314811	3.60424223191864	4.45876046429818	3.15257464207168	3.67102515499014	3.60554685849097	3.85636514427516	3.06645956738551	4.83920954282793	3.94410968612611	3.96303107865823	4.0979996079048	3.82571914858427	3.28528341773173	3.49831038796249	3.32230589005636
ACTR6	4.33560807101645	4.37770623534741	4.53109064102555	4.47630252763062	5.03185294606295	4.99877887495389	4.54213081749119	5.63016205749347	3.53504107699439	4.90599915341124	4.20186248747068	4.7440438312116	4.33014110325855	4.39598688997614	4.25563927150435	4.03683146658754	3.87987362081843	4.13953487741329	5.23354534521546	4.55429516923226	3.86129831597288	5.2993036251207	4.15911782408485	5.10975293953496	3.74813436074246	4.94163483387586	4.89035591899675	4.61984115893139	4.42629683803739	6.0223438408535	4.81719301447079	3.89446555166369	4.81416206776947	4.07794229260366	3.86974577847932	3.19578405258583	3.96391953854698	3.88353972641635	3.92405877559287	5.24615306410132	4.66632304201413	4.5919836337562	4.39197118130095	3.95507919360321	4.58941342948865	4.88659638466118	4.22788544758247	4.56180010520249	4.71970116724785
ACTR6P1	-5.47739599084232	-5.47739599084231	-5.47739599084232	-5.47739599084231	-5.47739599084231	-5.47739599084232	-5.47739599084232	-5.47739599084231	-5.47739599084231	-5.47739599084231	-5.47739599084231	-5.47739599084231	-5.47739599084231	-5.47739599084232	-5.47739599084232	-5.47739599084231	-5.47739599084232	-5.47739599084231	-5.47739599084232	-5.47739599084231	-5.47739599084232	-5.47739599084231	-5.47739599084232	-5.47739599084232	-5.47739599084232	-5.47739599084231	-5.47739599084232	-5.47739599084231	-5.47739599084232	-5.47739599084231	-5.47739599084232	-5.47739599084231	-5.47739599084231	-5.47739599084231	-5.47739599084232	-5.47739599084232	-5.47739599084231	-5.47739599084232	-5.47739599084232	-5.47739599084231	-5.47739599084232	-5.47739599084231	-5.47739599084231	-5.47739599084231	-5.47739599084231	-5.47739599084232	-5.47739599084231	-5.47739599084232	-5.47739599084231
ACTR8	4.43503681672493	4.69164498399554	4.57958814824546	4.02220065517384	4.60674315493242	4.81200197937252	4.04476645641989	3.94756189015371	4.60757428452497	4.36981883621654	4.26310281721895	4.34109932652493	4.38508764072227	3.97085603884977	4.34794162042716	4.44509585553493	4.49397852730555	4.84567187831339	5.24319784786122	3.80985281147052	3.55137788667739	4.59562759760782	4.27499100367872	4.89930258142144	4.33229331154175	4.82055566396451	4.63203718137856	4.21085303782413	4.35426432192973	4.76270493094361	4.25326779922748	4.25208344038787	4.483070850062	4.40617438917352	4.90813618098379	4.23135704077376	5.55143648133296	4.29444301450486	3.94127700137487	4.65588128043751	3.96633281603059	4.43643528217435	4.47601478586428	4.69863678217084	4.22918445979047	3.94003620093126	4.38538791249527	4.37638653476793	4.8502242172494
ACTRT1	-5.47739599084232	-5.47739599084231	-5.47739599084232	-5.47739599084231	-4.46765614006702	-5.47739599084232	-5.47739599084232	-4.22580392226603	-5.47739599084231	-5.47739599084231	-5.47739599084231	-4.07145777322346	-5.47739599084231	-5.47739599084232	-5.47739599084232	-5.47739599084231	-5.47739599084232	-5.47739599084231	-5.47739599084232	-5.47739599084231	-5.47739599084232	-5.47739599084231	-5.47739599084232	-5.47739599084232	-5.47739599084232	-5.47739599084231	-5.47739599084232	-5.47739599084231	-5.47739599084232	-3.08862767808428	-5.47739599084232	-5.47739599084231	-5.47739599084231	-5.47739599084231	-5.47739599084232	-2.05533808788699	-5.47739599084231	-5.47739599084232	-5.47739599084232	-4.24951260950493	-5.47739599084232	-5.47739599084231	-5.47739599084231	-5.47739599084231	-5.47739599084231	-4.83572801370912	-5.47739599084231	-5.47739599084232	-5.47739599084231
ACTRT2	-5.47739599084232	-5.47739599084231	-5.47739599084232	-5.47739599084231	-5.47739599084231	-5.47739599084232	-5.47739599084232	-5.47739599084231	-5.47739599084231	-5.47739599084231	-5.47739599084231	-5.47739599084231	-3.59926961145984	-5.47739599084232	-5.47739599084232	-5.47739599084231	-5.47739599084232	-5.47739599084231	-5.47739599084232	-5.47739599084231	-5.47739599084232	-5.47739599084231	-5.47739599084232	-5.47739599084232	-5.47739599084232	-5.47739599084231	-4.45485686546705	-5.47739599084231	-5.47739599084232	-5.47739599084231	-5.47739599084232	-4.46014809654133	-5.47739599084231	-5.47739599084231	-5.47739599084232	-4.49783162146193	-5.47739599084231	-5.47739599084232	-5.47739599084232	-5.47739599084231	-5.47739599084232	-5.47739599084231	-5.47739599084231	-5.47739599084231	-5.47739599084231	-5.47739599084232	-5.47739599084231	-5.47739599084232	-5.47739599084231
ACTRT3	-0.785652923878509	0.639605962245473	0.757974852103681	1.27529430488973	0.691493879711415	-0.764500685628631	1.03354953383819	1.72610155500653	0.997699211949225	-0.746302468549808	0.491223304327738	1.41369391009335	1.04590092613888	-0.15746901854464	0.361214443950514	-1.1518594292698	0.210661744403752	-0.368071942007155	1.81835383596953	0.481628864522563	0.438066292405613	-0.326456220291653	0.680561518767346	1.3961191255028	0.591524743283181	1.41136501731212	1.67030298674563	0.931407276550295	0.504502901886511	0.51603130299341	1.92348116627602	1.38948875045607	3.22867508211638	0.457802594907359	1.33849750127912	1.89107566437898	1.96571128312784	0.454321751896792	1.50960482438663	0.871931445721639	1.13737678776345	1.28866180167069	0.268698041701299	0.685533229908946	0.420075367428252	1.0421044426535	0.422700170563096	0.98951281477746	1.94525068342065
ACVR1	5.73167131443048	5.82944852150603	6.21827491395208	6.01028710114503	5.77383155641332	5.36719507000721	5.27034157645283	6.00914785069472	5.49153365089376	6.251621674314	4.99619079610931	4.77038531514104	5.85461957872875	6.19263946935292	5.96879476098075	5.62881360287338	5.483932082718	6.27263760420963	5.42910640517664	5.7339913554835	6.38864001678437	6.01127308804586	5.25799601196852	5.50013793687328	5.73296610006428	5.99852026270927	6.01000408661176	5.32020685945002	5.53095352500621	5.964631445689	4.74273196315338	5.10280312881325	5.47819026667716	5.0544557729233	6.19184177832407	5.9723045009798	6.06649073090158	5.05637947660114	5.87545896290769	5.22887155458369	4.96811839362848	5.7401878263304	6.10487461201484	6.24712107362977	5.63679888140498	6.02261011403111	6.45788781449979	6.90319054596132	5.13089329796473
ACVR1B	5.74172950865638	5.47930639826569	5.8132744587922	5.91148417434625	6.66127944485067	6.17178772949557	5.24489153936218	6.47857062225097	6.04373803284182	7.20759682163703	5.17253516989444	5.10183304715991	5.70068064167323	7.8904296885159	6.19761362241756	5.1051916533195	6.62451785284014	6.29123666268894	6.53323770644537	5.94447571275403	5.07623717166543	6.84344429959856	5.59119351972717	6.10173019017794	5.19957081713368	6.63408744643957	5.18661049689382	5.37008882090722	5.87379082275286	5.0287384955107	1.94779072941166	4.85950811968815	5.1096141622398	4.98963855799084	5.74061525415591	6.6715813728094	5.66712530138402	6.86648444200932	6.19548400054929	5.64572033909947	5.25410100546187	6.91203926751844	5.40963563615503	5.93543902217391	6.62794667759407	6.6827014552839	6.7899164239753	6.07841967629885	7.10562593797916
ACVR1C	2.56661336819985	0.771443743979205	1.23253812540467	-0.778368263791559	1.76105748576371	-0.00999850805681798	0.817303684486208	1.97390649392207	2.32853361720966	1.41563103984593	-0.239497654372916	-0.344081344375635	-0.907797051187596	-0.0770147793793633	1.95712228546116	3.87340244125412	1.4264487022467	-1.32687179693572	2.19175723781611	-0.652211246025717	-0.80399515580589	0.550796844306902	1.02414881187241	-1.14676481809424	0.510326179058697	-0.251097066143476	-0.706407043449184	0.931407276550295	1.68275738585188	1.72818889059414	0.119078252551132	-0.234566781140522	2.98932233720403	-0.233651339967298	-0.263004643220784	0.126130219250953	-0.994517805203375	0.544021893078338	0.975590253283266	3.59737337672841	-1.66189965539979	0.390067127573561	2.00223291493489	-0.976526126443913	-0.137626705522788	-1.11250035957127	0.633488925237863	2.27318407173303	0.439361036687532
ACVR2A	5.30628603675324	3.58591910823572	4.8516419140622	4.49236117038123	3.20018214465982	5.24019261124515	3.28844140571349	3.41765779749129	3.6936391964323	4.60338167746445	3.43589120121371	3.22763122178155	4.19473572731314	3.13158158953352	4.43798991924201	4.62808261591827	2.73256282634511	4.19244066411312	4.94207647210714	3.39458262177479	3.52257882336037	3.14557474966424	3.83822256734822	4.45585417991901	3.08091203615699	3.83519708673679	3.92482040351069	3.785577923493	3.76927276791477	3.85774133061198	3.3696189017045	3.98101298818203	3.14724739972467	3.95360058386703	3.80019448008231	3.26289372950566	3.07535042983334	2.78814209860036	4.12579092696617	4.08357461243683	2.90384576286207	3.02683950693809	3.75931495457079	4.06875902210438	3.55082854174877	3.40375092379145	2.94850660182856	4.52850108014874	3.75350569725872
ACVR2B	5.25453903133379	3.33412640076953	3.59149132000678	3.9011176811043	5.03786006823376	6.0773047588714	2.80963970813884	3.94756189015371	4.1274734896942	4.37647534863089	3.25878701660163	4.17060505530429	4.31933025701105	4.88950884164189	4.91235921071329	5.26702397293172	4.87228846625269	4.57861025227848	4.58782655306762	3.27333537627578	3.06919078205007	5.14194823643867	3.91717338175286	4.47045185007511	3.55583352437709	4.49394822635452	3.35023375889316	3.49399240543647	3.94956558356698	4.28400694041881	4.69685524107545	3.65223109683265	3.36354868595114	3.19761331221694	3.4952880717172	3.60821828681245	3.4128387123502	4.58599797458126	3.85608361014817	5.20196453528401	2.76535979881005	5.21797664691158	4.11219374003549	4.34917663092755	3.57353294838966	3.87847047014674	2.99694787049143	3.39652059427696	3.82531385228028
ACVR2B-AS1	-1.18220148141081	-0.69259425544257	-0.0166614509941333	-0.265045609350843	0.448587550332108	0.640902740192088	0.889155943274714	2.0622235306763	1.10059368008268	0.542658789288675	-0.15161870822581	0.766644143244012	1.00330740927703	0.885869640675933	1.24692086293105	1.23295777271706	0.143313386761196	0.0799160253587344	2.16153439136922	-0.866146510323629	-0.366785600933995	1.36983322397257	0.0797509919703649	1.53933676539006	0.564963120624782	1.19652652057226	-0.975236283045143	0.306044928585541	0.217437437229048	1.62520586251326	0.493997920185815	-0.196068516027868	-2.04146784353172	1.03488437182749	0.205139426090483	2.28252625750166	-0.781372082889185	0.600866150371198	0.442487824284821	0.462780065241554	0.103570548235395	1.36527578333811	-0.15794510141538	1.88525786234718	-0.231387276349727	0.0921845723140878	0.980440828120772	-1.04589463764169	0.0170093091256429
ACVRL1	3.33721103836376	5.88327274012628	5.5562015073445	4.41654403154431	4.16587544452472	3.58421272018462	7.57535446251882	4.43073094910609	5.09418103565468	4.32234292408947	8.33632874653319	5.58067797792537	5.58449147296919	4.64162974903123	3.75850779385578	4.00303052993931	5.141840009952	4.81466946542859	5.00583886485131	5.05818438224956	4.34732062298799	4.98897156717676	7.08610732843131	4.30614501314127	6.00839738059487	4.14796262241971	4.98884233438617	7.8395824992249	7.1047568903113	3.97406570751943	4.61003055921847	6.74856492953041	5.09650372242263	5.67460915410031	5.15794284515767	4.19401588550437	5.52914091163525	5.02036701614893	5.69520904500963	6.7003472017727	3.81405810247222	4.25537185248881	4.5538530098233	5.5597777009392	5.07702505849371	4.48635967826552	5.65674419516067	4.34939845753498	4.40805377915117
ACY1	-0.90611782295006	-2.20928371043896	-3.18087837905153	-2.76592233737535	-2.29020089966725	-0.266526013778177	-2.81174768480239	-2.26230109825585	-1.16216116453885	-0.59974179925872	-2.95628844776485	-1.70664753061242	-3.59926961145984	-1.38688181421359	-0.950726697033484	-1.94341142787547	-2.96571336812298	-3.3101743524011	-2.03835942660654	-3.182588719026	-0.957823580991144	-1.07534741767441	-3.20230417967174	0.0971680628023918	-2.41597252480238	-1.69581634394999	-1.97724251324485	-4.20051698815881	-2.62535667812893	-0.461499538290662	-2.44538760836736	-1.63817163195129	-1.9362817260446	-1.61038448824383	-1.65598786381866	-2.1924630411583	-3.8284491104879	-1.41882046235001	-1.75720379987159	-2.09949248600966	-1.90458430806085	-1.79120551802924	-1.48775501663614	-1.83850729279151	-2.16722411849768	-2.52849945294039	-2.27254586536779	-2.50297797009559	-1.28768451318668
ACY3	-1.97257743217893	-0.247507340004093	-1.1153803014814	0.65957039503596	1.86382595893595	-1.3716879966918	-1.17669140952664	-0.383794898363438	-0.621899128490718	3.97297987640673	-0.921820698756309	1.85388244318982	0.743500253210389	0.622325439593885	0.909517863102443	-0.875495137369314	1.53553702598427	0.142713671162875	1.97717133475234	3.2820324172936	-1.97620505457232	2.13515718613157	-2.86377495763902	1.34828239381905	1.22125898167709	-0.0854605567514818	0.611062156211743	-1.41955040111828	1.71379215783465	-2.51774434733311	-2.01125623588279	-1.12287125750746	2.8418448451439	1.81102026346262	1.82226739741114	0.631774252762585	3.12904784719358	1.87001200295288	2.50390705278902	-1.27192501853731	1.35306651354387	1.04648669729645	-1.20532444170083	-1.1950633362128	0.944315592247374	2.43726761809929	0.241566174592858	-1.98053863055462	0.134741010445814
ACYP1	3.63035188169579	1.92937979269231	2.35509463459815	2.35894504500328	3.1156149677522	4.42069356570844	1.58104837276921	3.40926327906405	2.17193974890053	3.49071694444987	2.0880792101578	1.96297149719459	3.18463857582027	2.98936103878455	2.84280254309363	3.05950529343369	0.659431325469234	1.32135173264256	5.62917056912351	2.21443528244665	1.93233412955351	3.02101436084669	2.03651679876502	2.2972564776056	2.04203825598472	2.84364099795371	0.924350310729882	2.36888341129151	2.38172997066098	2.57460180434708	2.46827064909208	2.27098016599657	3.09546921983399	3.27759285424656	2.29644151100535	2.17512778692559	1.39369011932091	1.79890912887314	1.87477539601475	3.21282875615612	1.8008294778007	2.15109476724477	2.2007971074147	1.38315520856778	2.42504258992591	2.84071700428255	1.27571278830877	2.86737194243923	2.44432580267121
ACYP2	3.38932706715133	2.02231072300182	3.33946311263573	3.07038931260933	2.49030755143188	2.89996383361341	3.90010007474231	3.54954847328171	2.76433344167922	1.34498683568305	3.25074619991112	2.59612341610663	3.19886423661738	2.81057694821259	3.0423315508787	3.29421006188493	1.87352782911307	3.41273954914558	3.05754049584286	3.50642526276046	2.20124127340013	2.54480643143991	3.14461592022636	3.08217831640045	2.72077246329943	2.66449136435291	4.30283989958472	3.25907184527705	2.9880812183248	2.91376572215542	3.78836701137386	3.09983699296094	3.03207474106009	3.39580303284878	3.06647149794396	3.47587442758441	2.85405381230302	2.61267329719598	3.19139586504702	2.70709210749529	4.0676861896235	2.07709827136721	1.65903062418689	2.47287545364854	3.63127768577027	2.68865350564092	2.73091066246178	1.95292978433794	2.85787509733039
ADA	1.39219738601168	3.55514549448572	2.71487967349728	2.88819062384724	3.50776411167961	1.66768796952161	1.41247568524039	3.59466878752848	3.13842313317937	2.83385069907372	2.06991402243411	3.82971799915234	2.16905491891883	3.52221210285514	2.26999839195406	1.72277349560555	3.32162379014295	1.97857872159809	4.35615871820286	3.14572839039018	1.61525602799995	3.60464647736215	1.31816515616324	1.25796374378607	2.69037533356118	1.15739058629996	1.51534608884271	1.04743707022157	3.24336256364785	2.33458173514985	0.493997920185815	3.22569774700537	3.47739631095902	2.52984613340278	1.89078735753373	0.389025506221672	3.18081814841425	3.52445612933476	2.74522537945922	3.45402073568869	-0.166593595224361	3.25538990564881	2.30951247401971	2.23965744427161	1.46134267205087	3.75895732457368	2.62393003321102	3.97517093950264	1.58047699286243
ADA2	6.00758373171692	6.87861858153897	7.5587125777563	7.16114211550533	4.66612242806542	5.74986928408241	7.80873315866716	7.716646535338	5.77335824373717	6.12096348587064	8.13345081766973	7.65903563369418	6.86329887319895	4.87188212280647	6.85036990929829	6.07452706105428	7.52739104189837	6.04875426633583	5.77020764524077	6.89332699306867	6.96312880599071	6.81006382826022	7.3181092797532	7.79274108449042	7.66396323154639	5.42895321331076	6.47590434979508	6.75222839955598	7.81568717541115	6.82028708628451	6.43240827802605	8.49389979311088	6.52464124156378	7.74794151601115	7.03850963452449	7.35719402226274	7.33813388601714	7.76913397652284	7.18987062100244	8.7074106562408	5.51676272656092	5.34951974933439	6.20728528347487	6.24820609822395	7.0860558445987	5.21087899500646	6.79540476524183	5.11860109232162	6.9451624205803
ADAD1	-1.97257743217893	-5.47739599084231	-5.47739599084232	-5.47739599084231	-3.8794615800836	-5.47739599084232	-5.47739599084232	-5.47739599084231	-5.47739599084231	-3.5363586303275	-5.47739599084231	-5.47739599084231	-4.25212922681562	-5.47739599084232	-5.47739599084232	-3.08966053345562	-5.47739599084232	-5.47739599084231	-5.47739599084232	-5.47739599084231	-5.47739599084232	-5.47739599084231	-5.47739599084232	-5.47739599084232	-5.47739599084232	-5.47739599084231	-5.47739599084232	-5.47739599084231	-5.47739599084232	-5.47739599084231	-5.47739599084232	-5.47739599084231	-3.68847574771807	-5.47739599084231	-5.47739599084232	-5.47739599084232	-5.47739599084231	-4.27247321552365	-5.47739599084232	-5.47739599084231	-5.47739599084232	-4.48509685734459	-5.47739599084231	-5.47739599084231	-5.47739599084231	-4.83572801370912	-5.47739599084231	-5.47739599084232	-5.47739599084231
ADAD1P2	-2.62720955837051	-5.47739599084231	-5.47739599084232	-5.47739599084231	-5.47739599084231	-2.79809553791695	-5.47739599084232	-5.47739599084231	-5.47739599084231	-5.47739599084231	-5.47739599084231	-5.47739599084231	-5.47739599084231	-5.47739599084232	-5.47739599084232	-0.643656214859382	-5.47739599084232	-5.47739599084231	-5.47739599084232	-5.47739599084231	-5.47739599084232	-5.47739599084231	-5.47739599084232	-5.47739599084232	-5.47739599084232	-5.47739599084231	-5.47739599084232	-5.47739599084231	-5.47739599084232	-5.47739599084231	-5.47739599084232	-5.47739599084231	-5.47739599084231	-5.47739599084231	-5.47739599084232	-5.47739599084232	-5.47739599084231	-5.47739599084232	-5.47739599084232	-5.47739599084231	-4.84981918551793	-5.47739599084231	-5.47739599084231	-5.47739599084231	-5.47739599084231	-5.47739599084232	-5.47739599084231	-5.47739599084232	-5.47739599084231
ADAD2	-2.26307728976722	-4.2581286782225	-2.69728382797168	-3.56093778457859	-5.47739599084231	-5.47739599084232	-2.97227149349098	0.503242089185319	-2.55586517658872	-5.47739599084231	-5.47739599084231	-3.79938386770112	-2.10362148949896	-3.75893300002238	-4.40530419666611	-5.47739599084231	-5.47739599084232	-4.7132918056195	-5.47739599084232	-3.182588719026	-5.47739599084232	-3.93226890741065	-5.47739599084232	-5.47739599084232	-5.47739599084232	-4.54317087244919	-2.85506156039568	-5.47739599084231	-2.84897182520075	-3.08862767808428	-2.72388117315571	-2.44734616332585	-5.47739599084231	-3.92080563021845	-4.41061564862005	-3.18830530909473	-4.19998790302859	-3.17998506526049	-2.79640039811117	-3.59594199835151	-3.05523224585313	-4.48509685734459	-3.75927290836665	-3.41302719507776	-3.93579160727544	-4.39315225892281	-3.73378465775942	-2.85808974407855	-5.47739599084231
ADAM10	8.0378866188962	7.47731428836498	7.7702390819193	6.93380852910925	6.85801323685393	7.86379849022268	7.06777323772261	7.57278746696837	6.7527170561353	7.0767878605255	7.09506867148349	6.97599349286458	6.76792377070432	6.27301887284012	6.52130082193945	7.94494257013119	7.03396389177522	7.05175170062073	8.10611428609286	7.43474122435545	5.79411402530302	6.71953636765155	7.15462450813335	6.62123856201683	6.58143797235627	7.23302875885945	6.9016002985074	7.12500311816762	7.13444965449226	7.68918465346812	7.61765633520738	6.93138579106588	7.4757107535138	6.12955255625751	7.64329841456181	6.16532367590739	6.93145117102242	6.22251267749053	6.6445383856414	7.18705778889104	6.05407093679504	6.5138414378452	6.82223223118701	7.26027994559295	7.05489879096604	6.45850648718197	7.39039214367331	7.87352338817686	6.98930436418731
ADAM11	-0.384639306547099	-1.93807890308885	-1.60019481470523	-0.941367092064525	0.607819731971401	1.33911004450626	-2.41569837753662	2.56370276223621	0.686451576403926	-2.73762716077909	-2.4576337680661	-2.55147208676702	-0.61456167904583	-0.588131633843399	0.215088706720079	-2.59964607596706	-3.29879730367953	-0.932287302185524	1.51793193208813	-2.84299343420506	-0.80399515580589	-0.178519423481021	-2.35960641942192	-1.32144497530665	-0.951084486687721	-0.438247033999543	-3.27256062758308	-1.54841736637767	0.217437437229048	0.553909405517723	0.355491770815489	-0.122023318645575	-1.42847186128911	-0.874574653395891	-2.03740329995414	0.0369161571659562	-4.70170027069616	-0.942012481585248	-0.813002826827926	-2.09949248600966	-4.07964585750057	0.0310603880299274	0.299152910866152	-1.24304390981215	-1.50908537232013	-3.17846702405237	-1.45354595005323	-1.98053863055462	-1.83364986667763
ADAM12	5.12604878245493	5.83661672791261	4.30618937245824	3.50175405416985	3.79701540375569	5.88928824867986	0.661881305566644	5.79226785974217	2.99219157449658	5.38122231527745	1.36514826305435	5.01527161216563	2.53323538228188	4.57004170837182	1.99343964858695	5.44906717761103	7.15777844236329	3.87558460586348	3.78526166293374	6.33346841908381	2.3063543181113	4.73160714277253	1.72159710969115	1.48728191929443	5.1723352992444	4.45278619041246	2.37771097155138	0.413751584172844	3.90767923662574	4.41197972894278	2.31785050983661	2.25717281466355	5.45420696944937	3.21802769998083	6.88019794503048	2.16814233573695	6.1191866181063	4.47253824865786	2.08561841815165	3.53499589051107	-0.714066422003986	3.06562284524212	3.83141487293112	4.32778141186674	2.17848509921083	3.56109386014438	5.74021730914252	7.32948319615305	1.7561048439504
ADAM15	4.82389430405421	7.32495585611085	5.76865186218438	8.08430541600966	9.26445168692522	5.94054029960765	6.74888588956497	7.12558250986087	8.81198480978643	6.41787402122535	6.94368432734151	7.92342317387244	6.97531540441198	7.76763717857403	8.25673622731008	5.32117686609198	7.54196933809833	8.7938041220553	6.77116248027905	7.9252938343317	8.41540543844381	8.48211196320174	6.3044803274052	7.9015673512451	8.2647548588477	8.00561987148704	8.79543792769871	6.33415281390973	7.52296384150888	8.07493450279014	8.19774168293399	7.06839581935117	9.10045296481644	7.63923687263172	7.51563667292966	8.09488661749503	7.7384764707636	9.02081527450524	7.64152633247064	7.02396746181492	8.62916482375946	9.39695058891719	8.51138983458002	7.18720301129446	7.97297903561585	8.43126498378815	8.79141453300786	5.84524690354034	5.38072451325469
ADAM17	6.79674505788359	5.73043970223117	5.9507256274103	5.17835560902406	5.66419064588284	6.47701918425505	5.35946886974521	5.66583609011301	5.28309843311073	5.07239175038264	5.13371138932205	4.79625445385947	4.86710537597384	4.52403011491281	5.26504044427959	7.01404615449941	5.5496205961177	5.46676602580995	6.06709839819208	5.72125763991811	4.41156029625925	5.67798950924942	5.54043788084164	5.13605158885776	5.34716224172685	5.0683571647214	5.05614923784525	5.29460384619728	5.37466541447299	6.32101883380312	6.06879127418936	5.25036252102949	5.2499608686467	4.20950565395611	5.35963108779549	5.10808717938939	4.49754311315107	5.20586960984199	4.50348807920923	5.60253967090764	3.73010687929017	5.19804135140012	4.92730162010758	5.96873163546807	5.15320677113825	4.17507120154235	4.96740474994564	5.27593569562027	4.75000014123484
ADAM18	-3.11545259600836	-5.47739599084231	-5.47739599084232	-5.47739599084231	-5.47739599084231	-3.99103303236514	-5.47739599084232	-5.47739599084231	-5.47739599084231	-4.20244364754702	-5.47739599084231	-5.47739599084231	-5.47739599084231	-5.47739599084232	-5.47739599084232	-5.47739599084231	-5.47739599084232	-4.7132918056195	-1.70565669030202	-4.2743234224554	-5.47739599084232	-5.47739599084231	-5.47739599084232	-5.47739599084232	-5.47739599084232	-4.54317087244919	-4.45485686546705	-5.47739599084231	-5.47739599084232	-5.47739599084231	-4.19294395287736	-5.47739599084231	-4.61463074616539	-5.47739599084231	-5.47739599084232	-5.47739599084232	-5.47739599084231	-0.246771013494779	-4.24274399465525	-5.47739599084231	-5.47739599084232	-5.47739599084231	-5.47739599084231	-5.47739599084231	-5.47739599084231	-4.83572801370912	-5.47739599084231	-5.47739599084232	-2.36202460558445
ADAM19	5.02877162976407	7.26539416132837	5.11558619336171	5.1419162910464	5.78280175961921	5.28876486882763	2.649899770385	4.41823502978636	5.07140178450168	3.59332959052592	4.30058552523131	6.33152146023016	3.924941019948	3.99199057244915	4.32674869292236	5.01267587978092	5.86848088138935	4.58710264612327	4.70072108098722	5.17017475473482	2.8778075763771	5.21985617668155	3.88947001240004	2.90503635380109	5.3066543240859	3.67354006226439	3.97241204077919	3.33410637055841	4.71410914571908	3.64609178286413	2.0746303400035	5.1816700214689	5.75048870268659	4.83301379353965	5.48603135240856	3.6909630157371	6.25368953219054	5.32769613066837	5.31519256170309	5.96595535173427	0.316936269119201	4.32416178553645	4.31022291018958	5.01331227770479	4.53260947292773	5.25239430068441	5.32134516053305	7.14051208326917	4.67424099544666
ADAM1B	2.50889002666285	-1.64118458858632	0.513633272763639	-0.0637925559833896	-2.46039416250688	2.89996383361341	-0.616338880091075	-1.58885695059344	-1.74069043027045	-0.404523178994693	-0.0290885508646413	-1.89251319996692	-1.6314174967942	-1.12179626790693	-0.586731923295334	2.03857313070782	-2.09809438470846	-0.458397761671123	-5.47739599084232	-1.80829515545924	-2.34938495010909	0.270882422824258	1.16020409804046	0.947144993142572	-2.21848237591582	-3.2621970002243	-0.479889659543948	0.805223076822711	-2.10858520705106	-1.61358419201789	-2.21205347860751	-0.444163351530513	-2.41273984899655	-1.61038448824383	-1.18381906626514	0.340139892708709	-1.84603007022519	-2.33473818659965	0.376507912690062	-0.207522440709377	-0.499282800421649	-2.03199666647933	-2.13252151365174	-1.83850729279151	0.761697383105412	-2.75464174214634	-1.80569292904494	-1.98053863055462	1.71888240077162
ADAM2	-2.26307728976722	-5.47739599084231	-5.47739599084232	-5.47739599084231	-5.47739599084231	-5.47739599084232	-5.47739599084232	-5.47739599084231	-5.47739599084231	0.18642646064172	-5.47739599084231	-0.193929291502383	-5.47739599084231	-5.47739599084232	-5.47739599084232	-5.47739599084231	-5.47739599084232	-4.7132918056195	-2.23875024379491	-5.47739599084231	-4.28180808768029	-3.20340410953807	-5.47739599084232	-1.92800178915941	-5.47739599084232	-4.54317087244919	-4.87736834947329	-5.47739599084231	-4.45116219699278	-3.08862767808428	-3.52439517094731	-5.47739599084231	-5.47739599084231	-3.18958204008976	-4.41061564862005	-5.47739599084232	-5.47739599084231	-3.17998506526049	-5.47739599084232	-5.47739599084231	-4.84981918551793	-5.47739599084231	-5.47739599084231	-4.7667807244034	-5.47739599084231	-5.47739599084232	-5.47739599084231	-5.47739599084232	-5.47739599084231
ADAM20	2.757159047619	-3.36612722968074	-5.47739599084232	-4.22190983445072	-3.46281076240913	2.24924889110948	-4.25318221917994	-4.22580392226603	-2.55586517658872	-4.20244364754702	-4.34972540337542	-3.57056916275808	-3.59926961145984	-5.47739599084232	-2.18169695681682	2.0715608446998	-4.3559083642001	-5.47739599084231	-3.09347377946234	-4.2743234224554	-5.47739599084232	-4.50716896186726	-3.20230417967174	-4.65785810787473	-3.69108419309023	-2.13987895343757	-3.63794907991985	-3.07975010297951	-3.11371978991153	-2.87225237040385	-4.19294395287736	-2.27694919090538	-4.0784759123772	-4.49862261513298	-3.37834999573426	-2.70525286140252	-5.47739599084231	-2.84025013880044	-3.13833351305721	-3.14778639029438	-4.41393745132584	-2.68326783037311	-2.50098783550992	-3.65120038271998	-3.93579160727544	-3.35280607180575	-3.30008872122547	-2.21823770144637	-2.72261040099276
ADAM20P3	-5.47739599084232	-1.1849100233037	-5.47739599084232	-5.47739599084231	-5.47739599084231	-2.79809553791695	-5.47739599084232	-5.47739599084231	-5.47739599084231	-5.47739599084231	-4.34972540337542	-4.84515863024454	-5.47739599084231	-5.47739599084232	-5.47739599084232	-5.47739599084231	-4.3559083642001	-5.47739599084231	-5.47739599084232	-5.47739599084231	-5.47739599084232	-5.47739599084231	-5.47739599084232	-5.47739599084232	-4.32381126701497	-5.47739599084231	-4.87736834947329	-5.47739599084231	-5.47739599084232	-4.59188400827791	-5.47739599084232	-5.47739599084231	-5.47739599084231	-5.47739599084231	-5.47739599084232	-2.92665548301405	-5.47739599084231	-5.47739599084232	-5.47739599084232	-5.47739599084231	-5.47739599084232	-5.47739599084231	-5.47739599084231	-5.47739599084231	-5.47739599084231	-0.963580429253261	-5.47739599084231	-5.47739599084232	-5.47739599084231
ADAM21	0.981266476964381	-1.00149717008112	-2.33573268616688	-3.1093463382763	-0.288592377957197	0.351853355600851	-2.30463877046314	-2.26230109825585	-3.12398514973852	-5.47739599084231	-1.66637494302045	-2.77702985086403	-1.77231594592448	-5.47739599084232	-4.40530419666611	-0.0399842728123575	-2.09809438470846	-3.55395752666322	-2.47153543497432	-3.182588719026	-5.47739599084232	-1.36423470190029	-3.6454419224419	-3.75732692172834	-4.32381126701497	-3.5772181464268	-2.53165853824313	-2.73483602424451	-2.4317952354739	-2.87225237040385	-5.47739599084232	-1.74527335687863	-0.84879171952104	-5.47739599084231	-2.03740329995414	-2.70525286140252	-4.19998790302859	-2.56546545447553	-3.58734177933691	-2.53044900168138	-4.41393745132584	-0.684929734640494	-2.99708900862393	-3.20865879915259	-2.72603038440189	0.237732240039985	-3.30008872122547	-2.85808974407855	-3.93315409205453
ADAM22	4.84970000613238	2.52277650512039	1.87466737184276	2.93594248132007	0.323027442742785	5.13286826186695	1.94923744816339	3.09544099982529	3.05439813004003	3.90707884228059	1.58574373489323	3.22000615026486	2.99114051599456	2.84195555487018	3.20989180317735	3.69437115254379	1.57440838328658	1.00941525492245	5.02554983232126	1.32602553861688	0.767531495540877	2.20418475842297	2.57081581669574	1.25796374378607	1.64555161556213	2.79346947472954	0.675221522039106	2.14753547112438	2.36227451241181	2.11778215521391	-2.44538760836736	2.31162663348541	1.54858789672032	1.54624689318375	3.28589043127303	1.19608227124849	2.20952782256396	0.924097183561291	2.46475182837134	4.36666009260667	0.244303250441404	3.37138041139894	1.15884406775332	2.38484886981995	2.48523104583628	1.98007635736576	1.4389003917131	2.38371906799297	2.53277981698401
ADAM23	3.16851523223547	1.76825447088007	4.94097360739212	1.74621884313641	0.156334628659341	0.15629882740168	-1.33143232505479	2.74807520668575	-0.795842116590571	-1.30435661880658	-0.718706759228714	1.92126125999482	2.76761000041726	1.14262421060945	-0.130819669649809	1.04643378512062	1.26156208205866	0.487273681416359	-0.47995538072329	0.87561453125491	-0.80399515580589	-0.109876308757713	0.961667762420962	-1.66980508920049	0.424283561636764	-0.398824377549836	1.47985931223228	1.21562016966538	1.52838744320642	0.437154376786882	-2.01125623588279	1.1415054881372	0.427894274388543	4.30324893368603	1.55905944848624	0.154683005218931	1.57487705697614	-0.405666250611735	1.43052368440164	0.612431592187583	-2.56290531571242	-0.322482835465847	2.15989546826743	1.16151472269539	0.634583539550129	0.451782157345142	2.17108032439971	1.66846047235231	-0.111190513119452
ADAM24P	-3.85901080578096	-5.47739599084231	-5.47739599084232	-5.47739599084231	-5.47739599084231	-3.99103303236514	-5.47739599084232	-5.47739599084231	-5.47739599084231	-5.47739599084231	-5.47739599084231	-5.47739599084231	-5.47739599084231	-5.47739599084232	-5.47739599084232	-5.47739599084231	-4.3559083642001	-5.47739599084231	-5.47739599084232	-5.47739599084231	-5.47739599084232	-5.47739599084231	-5.47739599084232	-4.65785810787473	-5.47739599084232	-5.47739599084231	-5.47739599084232	-5.47739599084231	-5.47739599084232	-5.47739599084231	-5.47739599084232	-5.47739599084231	-5.47739599084231	-5.47739599084231	-5.47739599084232	-5.47739599084232	-5.47739599084231	-5.47739599084232	-5.47739599084232	-5.47739599084231	-4.41393745132584	-5.47739599084231	-5.47739599084231	-5.47739599084231	-5.47739599084231	-5.47739599084232	-5.47739599084231	-5.47739599084232	-5.47739599084231
ADAM28	7.41499219286647	4.6120930103117	5.42078491337699	5.71507211212499	2.99729067433095	6.14730085899982	2.80345446705243	3.61671056903528	3.65823214552448	6.78608517473891	2.45296633551738	4.9761993006234	3.57474478397635	4.88825690751438	5.1430423050782	6.44240499334309	4.57288332867052	4.20475639203966	3.88420015671725	5.25102439682581	5.44669209752522	4.65230783610795	2.36090581829795	4.52095049630305	5.39789525888095	3.76316364727701	4.42915054682179	2.2767863886756	4.55326291227596	6.06518679761447	4.47018246495278	3.22214847483337	5.79556565872261	3.91868818235987	5.95808211206127	3.65143661080984	4.7523193335157	4.68954458075091	5.19831488053417	4.96090169239977	-0.0523891597826895	3.82459789851041	5.1251357968058	4.41055311114029	4.54591799158223	4.01487646805772	5.53079190354283	4.01349797383026	5.23178369640033
ADAM29	-1.52392746865869	-3.60690546020207	-2.04687485868926	-2.25631465824727	-3.13991554175286	0.881594209137349	-3.15291864884023	-4.22580392226603	-0.891367695323217	-2.45955580223675	-0.540691507686144	-0.886518097659299	-3.59926961145984	-1.59522864395084	-3.04178917005003	-0.875495137369314	-2.27106779827373	-4.21638863220744	-2.03835942660654	-2.13881989703253	-3.19313523746892	-0.628631991389005	-0.0863489273782407	-5.47739599084232	-2.9170138372799	-0.563422410526459	-2.53165853824313	-0.125203215738141	-2.26115790811084	-1.18143479749648	-5.47739599084232	-0.92101614684377	-4.0784759123772	-1.1257831089542	-4.41061564862005	-2.34400357221563	-3.8284491104879	-3.17998506526049	-3.13833351305721	-3.14778639029438	0.0534341937173481	-2.68326783037311	-4.37639111923643	-2.16836151430112	-3.41206456017957	-4.83572801370912	-5.47739599084231	-3.33018802222521	-5.47739599084231
ADAM30	-2.62720955837051	-5.47739599084231	-5.47739599084232	-5.47739599084231	-5.47739599084231	-5.47739599084232	-5.47739599084232	-5.47739599084231	-5.47739599084231	-5.47739599084231	-5.47739599084231	-5.47739599084231	-5.47739599084231	-5.47739599084232	-4.40530419666611	-5.47739599084231	-5.47739599084232	-4.7132918056195	-5.47739599084232	-5.47739599084231	-5.47739599084232	-5.47739599084231	-5.47739599084232	-5.47739599084232	-5.47739599084232	-5.47739599084231	-5.47739599084232	-3.53393063475048	-5.47739599084232	-5.47739599084231	-5.47739599084232	-5.47739599084231	-5.47739599084231	-4.49862261513298	-5.47739599084232	-5.47739599084232	-5.47739599084231	-5.47739599084232	-5.47739599084232	-5.47739599084231	-5.47739599084232	-5.47739599084231	-5.47739599084231	-5.47739599084231	-5.47739599084231	-5.47739599084232	-5.47739599084231	-5.47739599084232	-5.47739599084231
ADAM32	3.47623164067248	-0.497803112182049	-0.0822165407933552	-1.22664762431288	-0.288592377957197	1.16790158868767	-3.6006091895013	3.45484015227725	-0.795842116590571	-1.84987483918293	-2.68552306278133	-0.0766014527733613	-0.907797051187596	-0.380737120698133	-1.43872152485146	2.35222757664207	0.177380527136219	-1.79130370393433	0.93861218920219	-1.80829515545924	-0.366785600933995	-0.250592435683578	-1.14101105501259	0.291816166771553	-1.29587699500809	-0.149451690834985	-1.11294030431657	-1.68993439964024	-2.10858520705106	0.958723058493837	-1.67799194995915	-1.19696112467165	0.760729198924183	-1.05876274388197	-0.960431181002165	-4.49783162146193	-1.68909887113371	-0.297816033694025	-1.75720379987159	-2.53044900168138	-0.602681263499575	-1.32205175073629	-1.12226072140458	-3.02968107013203	-0.975316995035615	0.0921845723140878	-1.80569292904494	-1.43881619616256	-0.179832037391364
ADAM33	1.36642647497431	1.79329040250198	0.640970745800231	2.61507190529332	1.36202669065029	-1.09749838928022	1.49922275349935	3.78187855511006	0.583623279152529	1.80587759105898	1.5984722993983	0.72415209542171	4.41382968780624	1.41716830616725	1.50767941307352	1.04643378512062	1.11105894186946	0.710974443676063	1.45286943018968	0.98618969680616	1.31288635572097	1.38180163532582	2.87196962820079	-1.45087813093495	1.23816908296593	-0.251097066143476	0.600085941739805	2.48044156774951	2.23968737514365	2.06629325039001	-0.516059830347859	3.05664829892592	-0.00550653537235742	2.02696036300831	1.90031557517749	0.973756112355306	0.667823192496118	0.484845694504148	2.09590586688951	1.13201376194811	-2.11781111453164	-0.0330546111536073	0.547683020272899	2.33669720191857	2.62555548850445	-0.108296174910354	1.25991984531115	1.52146273863853	-1.83364986667763
ADAM3B	0.502385976905117	-5.47739599084231	-5.47739599084232	-5.47739599084231	-5.47739599084231	-2.44049361445245	-5.47739599084232	-5.47739599084231	-5.47739599084231	-5.47739599084231	-4.34972540337542	-5.47739599084231	-5.47739599084231	-5.47739599084232	-5.47739599084232	-0.754923657704757	-5.47739599084232	-5.47739599084231	-5.47739599084232	-5.47739599084231	-5.47739599084232	-5.47739599084231	-5.47739599084232	-5.47739599084232	-5.47739599084232	-5.47739599084231	-5.47739599084232	-5.47739599084231	-5.47739599084232	-4.59188400827791	-5.47739599084232	-5.47739599084231	-5.47739599084231	-5.47739599084231	-5.47739599084232	-5.47739599084232	-5.47739599084231	-5.47739599084232	-5.47739599084232	-5.47739599084231	-5.47739599084232	-5.47739599084231	-5.47739599084231	-5.47739599084231	-5.47739599084231	-5.47739599084232	-5.47739599084231	-5.47739599084232	-5.47739599084231
ADAM5	-5.47739599084232	-5.47739599084231	-5.47739599084232	-5.47739599084231	-5.47739599084231	-5.47739599084232	-5.47739599084232	-4.22580392226603	-5.47739599084231	-5.47739599084231	-5.47739599084231	-5.47739599084231	-5.47739599084231	-4.37613043495357	-5.47739599084232	-5.47739599084231	-5.47739599084232	-5.47739599084231	-5.47739599084232	-5.47739599084231	-5.47739599084232	-5.47739599084231	-5.47739599084232	-5.47739599084232	-5.47739599084232	-4.54317087244919	-4.87736834947329	-5.47739599084231	-5.47739599084232	-5.47739599084231	-5.47739599084232	-5.47739599084231	-5.47739599084231	-5.47739599084231	-5.47739599084232	-5.47739599084232	-5.47739599084231	-2.56546545447553	-5.47739599084232	-5.47739599084231	-5.47739599084232	-5.47739599084231	-5.47739599084231	-5.47739599084231	-5.47739599084231	-4.83572801370912	-5.47739599084231	-5.47739599084232	-5.47739599084231
ADAM7	-2.62720955837051	-5.47739599084231	-5.47739599084232	-5.47739599084231	-5.47739599084231	0.207728093660134	-5.47739599084232	-5.47739599084231	-5.47739599084231	-5.47739599084231	-5.47739599084231	-5.47739599084231	-5.47739599084231	-2.13208125718131	-5.47739599084232	-3.837387673384	-5.47739599084232	-5.47739599084231	-5.47739599084232	-5.47739599084231	-5.47739599084232	-3.93226890741065	-5.47739599084232	-2.64577716610566	-4.32381126701497	-5.47739599084231	-4.87736834947329	-5.47739599084231	-5.47739599084232	-3.3432800643767	-5.47739599084232	-5.47739599084231	-5.47739599084231	-4.49862261513298	-3.80406273339584	-3.91974583416801	-5.47739599084231	-5.47739599084232	-5.47739599084232	-3.59594199835151	-4.41393745132584	-5.47739599084231	-5.47739599084231	-5.47739599084231	-5.47739599084231	-5.47739599084232	-5.47739599084231	-5.47739599084232	-5.47739599084231
ADAM7-AS2	-5.47739599084232	-5.47739599084231	-5.47739599084232	-5.47739599084231	-5.47739599084231	-3.27462257191371	-5.47739599084232	-5.47739599084231	-5.47739599084231	-5.47739599084231	-5.47739599084231	-5.47739599084231	-5.47739599084231	-5.47739599084232	-5.47739599084232	-5.47739599084231	-5.47739599084232	-5.47739599084231	-5.47739599084232	-5.47739599084231	-5.47739599084232	-5.47739599084231	-5.47739599084232	-4.65785810787473	-5.47739599084232	-5.47739599084231	-5.47739599084232	-5.47739599084231	-5.47739599084232	-5.47739599084231	-5.47739599084232	-5.47739599084231	-5.47739599084231	-4.49862261513298	-5.47739599084232	-5.47739599084232	-5.47739599084231	-5.47739599084232	-5.47739599084232	-5.47739599084231	-5.47739599084232	-5.47739599084231	-5.47739599084231	-5.47739599084231	-5.47739599084231	-5.47739599084232	-5.47739599084231	-5.47739599084232	-5.47739599084231
ADAM8	3.28314157984209	8.22315931101856	2.52981172283069	6.64957775314121	6.0942007340661	3.25197697352726	3.02960683603026	2.38688165745938	5.97133403298683	4.21749552333092	3.8782880772302	6.2133662688308	4.18046909690604	3.98028740839174	5.6960264701545	3.1394656654408	4.7796859814273	6.83376789476899	4.09610619278947	6.38231233784261	6.79795893393239	6.3130248560113	3.85264152885088	5.97437221587856	6.64304872371667	6.53578361471663	5.74286605056404	3.01298081667319	5.88007468456056	5.20125967616159	5.66449597217158	6.13949742934473	7.67847936437645	4.9757188692129	6.9185064581469	6.22712559905583	5.38485109450942	7.12511907893561	5.90135101136131	5.23003011782684	2.16189618433892	7.13173042677834	5.83751009356372	6.2202798236666	7.03521593430768	5.10997085752951	4.94164935301387	5.8890091336477	4.83508384516739
ADAM9	8.71351872440134	8.75351887865738	8.39568926274401	7.63998664838489	7.19284277169733	7.54902626034507	6.9871834796636	9.23819321766464	6.26686719482026	6.72480607086194	7.39892880036084	6.8966056162714	7.23577947370581	6.89618234731785	6.02250539031877	7.84324895723029	7.96861243388169	7.8342206073945	8.10892166145219	7.59032863309575	7.45020290641116	7.53975422561967	7.20886990197054	7.75092520401833	7.6186755405113	8.56315689233445	7.59021817231126	7.24924848688898	7.20053209122329	9.378951667346	6.24955123650957	7.3242480208272	9.54853347069155	6.3237666403634	8.32772357425227	6.79914254052607	7.49449926535632	7.468877455838	7.05400909821015	7.3189442545987	5.91182757330943	8.06856952340819	8.13015870902387	7.7866800495107	8.16963600477142	7.29790362248936	8.32027944070447	7.36090243568559	7.00001079135987
ADAMDEC1	3.88752473045215	0.639605962245473	3.85495385000256	2.50064591963408	0.711675534721644	5.17546957221928	-1.12859181536541	1.98524634668254	3.74020030206338	1.8951152574158	2.63696148362148	5.75897981015928	-0.3160058446478	2.02111189329023	2.51452434267992	4.14151602186893	3.13486949912105	1.89592484102178	5.40887955103824	5.34946938771501	3.36927220770731	4.61603664832888	0.457225600693508	-0.155220118404676	3.42533279421865	3.17613354712633	1.67030298674563	-0.995378252028147	2.40092654964933	-0.664002457317471	0.460597949673892	0.878400463968677	4.53658675010803	3.33790832920926	1.36626560270576	-0.709715383031519	4.19422587371857	4.67141311917823	1.55505306177621	6.33134351700688	-1.55432633828577	1.36527578333811	2.88729294164428	3.76803738984032	0.357044720703453	2.33312819032219	2.97293054023855	1.31377079334057	2.51116953003134
ADAMTS1	7.27180027694599	6.36536380681669	6.56525381654038	5.52031414554644	3.30684565445161	4.28959302553969	6.19363962803308	5.7620955020433	4.44964024714696	3.65303002899206	6.67701940946969	4.63788596895859	6.88435645778307	5.69639546934703	6.09428255539303	5.00202033816238	5.67563568552262	3.69181087783063	4.53968160559894	4.19083652579374	4.75578689231056	4.8612198771031	7.2026922664876	5.10903546901732	4.03854406449602	5.79947442607392	4.81700542227644	8.00478958386354	5.45492478502739	4.56820733349378	5.51286935434206	5.86522169467732	4.59478489732384	5.05917809014166	4.58824729549548	5.13431002429258	4.29984455571684	3.88353972641635	4.70845984632029	6.80977559385085	3.22018170719721	4.09776813678343	2.78878546441562	6.415460137643	5.39545676479616	5.34411159045922	7.26298183300128	6.15834199886981	4.05921742314322
ADAMTS10	2.44876052294902	2.76349341993393	0.513633272763639	3.5524183235985	2.51348511807601	1.72175819612548	2.10822890633838	1.77918483315589	3.87512695570912	1.77933335819124	3.15490448291036	2.02116732134739	3.08092629982556	4.74622145225306	5.09057140679485	2.24062960033566	2.54958307331605	3.63287577459589	1.07457896648976	3.07242179893416	1.83027423163423	3.58666209607931	2.69763615872074	1.13929628178244	3.50783257566788	2.03247352921663	2.05894392261871	2.86901311809068	3.34267025145815	3.4415550760457	3.97734917396899	3.64959110149008	2.75812549109792	3.76299181110566	2.93357900652813	2.89941372356504	2.6670487257047	3.18661488622643	4.2415116176953	2.49216304090211	-1.11150457460401	4.71296734534437	2.19270902156233	3.65640938246305	4.29371791981006	4.34446221788295	2.81977070524609	1.96720226123034	0.690740284303431
ADAMTS12	4.96365919411524	6.15541739840237	4.62394122708111	3.48178402000885	4.23722342535085	4.87698505140602	2.3480810678796	5.45670258376909	3.57802763251688	4.15949795792149	2.82741176471143	4.37067058758352	3.19413791832233	5.27583306699071	3.08502969415426	5.45532975148984	7.51099507191322	4.58992237132872	3.89342436515983	6.1992957821897	1.34613923959872	4.52453428676193	2.54263469520021	2.7879897033306	4.89021887764659	4.06404122534174	2.16329765700464	2.02832860120306	4.18556255655362	4.34198867030594	3.28150823290878	3.36417530518599	5.75048870268659	3.27434741443916	6.5581881002386	2.16112289673844	5.91919727063993	4.70258942783136	3.11758184701803	3.63983518256744	-0.42632401343291	2.9869847031084	3.53458097645348	5.65161465221356	2.96636738667809	4.7051887618815	6.66356834987063	7.41981527042016	2.38615495290572
ADAMTS13	0.548954076033114	1.40388967317828	-2.04687485868926	1.73276337183932	1.37473923957517	2.99084607577911	0.675492161948793	3.89742477623187	3.71811933373242	1.17212716729477	1.25690757052842	0.148957949744508	2.06934540073732	3.32164631015606	3.24043368241945	0.753031273958714	-0.393334398511795	0.519181713056946	-0.0445907627800198	0.0233430621142701	2.13619166170018	2.36355455113143	1.36719600401386	3.91769870301586	2.588563100319	2.11649785631115	1.69114108370015	1.45295197117457	1.67226230991468	3.42120571496669	1.26752180158534	2.52254475483256	0.895069620066181	2.03465352019938	2.08711606271825	1.98946317544778	0.0416732386275567	4.24402972349366	2.542027610724	1.81445431848957	0.689436305241695	2.13659598164912	3.22925450587478	1.53312517115239	1.31147708022129	2.31501662543792	-0.731300377039843	-0.737400692142861	0.836880297782955
ADAMTS14	1.49091033693565	5.13582549087194	0.468561098129151	1.52988676835492	4.43074130283814	2.72568886926223	-2.20152088597482	3.90937945858919	4.16802169737386	1.08810893977084	0.221862166994175	2.45384589388116	3.00199820940067	3.13580774661184	3.29964359114895	0.907178410889872	4.57767447991091	2.79386613764383	1.98869350900232	1.66876876987881	4.90271185358481	3.7175598027943	-0.489971656185027	1.70802333705097	3.54228115645088	2.18296328411774	1.25340838316532	-0.74314390361787	2.42613100033732	2.81193408265438	-0.893977852027199	1.52240918501611	3.4314560992559	2.24821722183431	2.91959086522426	2.7342414517912	2.44369060371705	2.24469521522335	1.50960482438663	0.8954880859203	0.0703406453110667	2.07709827136721	4.83288146539824	3.06454121848388	1.61740830824802	1.57995811063186	2.46770614458719	3.64756726110093	2.8406509231764
ADAMTS15	1.9730415738333	3.67448715755364	3.15262792373582	2.74138439110429	1.63990971069463	-0.578748456656666	3.21111496018783	2.45371439716031	0.601278390069925	2.52588850316096	3.47092306965703	0.867701569538011	5.08827830957008	1.92670611415221	2.57568873563238	1.11132513365362	1.38331582876231	1.89592484102178	-0.30096072779172	2.44101729090406	1.91026991924825	0.571845372096063	4.2835304496994	2.19278405974905	1.42699175473548	1.56879402938789	1.82443547945838	4.06153043625999	3.92546403799876	0.729679453336909	-0.983081045566156	3.14177027611055	4.07482128989586	1.59908712481194	1.25183476272681	2.08898355545029	3.69686188721929	1.05191665391046	2.38310146245789	3.23608015645853	1.57067939255749	-0.363112501468893	0.844672631997378	3.04968252234969	3.25703987042688	1.33595222384422	2.55442003019493	4.01349797383026	0.392851136970657
ADAMTS16	3.16851523223547	2.75396027782629	1.50224710201235	2.42736416093496	-1.06658277534448	2.70793840593252	-2.5360258274619	2.37830560111844	1.01096956036568	0.103261219409595	-0.433153772709628	1.91655146510944	2.27131937310638	3.70112244946592	2.58166493693283	4.47930131155876	3.38859075301136	3.41061460104624	0.788485121158129	4.38902223072603	2.84328824855802	1.57140031832318	0.426711378051859	0.120138669693736	4.59111625427318	1.35482489570264	1.87083749676423	-1.19193109989723	0.743818549738763	4.05058040061778	2.63474045070788	-0.490001227607653	2.63552007159318	2.7231510253687	2.9289313461295	1.19608227124849	4.04297893724615	3.11524246308102	1.01948526605781	2.92305649309257	-3.38322512181577	0.882387429083967	2.76716139217203	4.93259739068457	-1.29147981210989	1.25466682287428	4.09177179247142	2.17822249312203	-0.781702741962414
ADAMTS16-DT	-1.18220148141081	-2.97940163845686	-3.91357769035989	-2.76592233737535	-5.47739599084231	0.0475902718259004	-4.73915521005277	-3.11475188201675	-3.12398514973852	-3.0824086961514	-4.34972540337542	-1.96019965939099	-2.53442480602891	-1.20486140204865	-1.64655706756782	-0.643656214859382	-1.67697931726506	-2.75787934101937	-5.47739599084232	-2.3376369513203	-1.22451559330761	-3.93226890741065	-4.28830218696543	-4.13844041188216	-1.29587699500809	-3.98081704300986	-3.8624589000602	-4.20051698815881	-3.85756004516829	-1.70010234963736	-2.01125623588279	-4.46014809654133	-1.57871845771457	0.338563038331556	-5.47739599084232	-5.47739599084232	-1.68909887113371	-2.84025013880044	-2.79640039811117	1.05042049063974	-4.84981918551793	-3.48896276038186	-2.99708900862393	-0.619112407023429	-3.41206456017957	-4.05495004282551	-4.35680395164179	-5.47739599084232	-5.47739599084231
ADAMTS17	2.67556171566025	0.112190660879083	3.04160296900063	2.17219451051684	-0.210561662278294	0.351853355600851	0.741684451645984	2.18532144746287	1.57277833692915	-2.73762716077909	1.08666908989557	1.3661248563874	1.9398178793329	0.173753556396474	0.851342303195578	1.54627247453048	1.35382707691853	1.16877745411953	1.03066525626621	-0.0621297128891628	-1.67998713645047	0.785126634103543	1.50501913108461	1.42407785903667	0.424283561636764	2.06808023015787	-0.57620306179158	1.04743707022157	0.456380215086124	1.58002761651939	-0.893977852027199	1.69620702148828	2.5745315028409	1.19449267196236	2.17609296214605	-1.26843726464206	-0.595701130843657	1.3950287973213	2.12633526156517	1.3178377413582	-1.23068855274939	1.55167268535789	-0.333708123828711	1.27658710048807	2.37819388641579	-0.564417715665362	0.0343803703479041	-1.04589463764169	-0.582693842893334
ADAMTS18	0.680266272545834	-1.57561324654012	0.106136934586567	-2.25631465824727	-3.46281076240913	-0.00999850805681798	-3.6006091895013	3.31354839798537	-0.993669675011122	3.38024321374513	-4.34972540337542	-1.64965779877609	-0.682474082921794	-4.37613043495357	-1.1741885631856	-0.188292899082552	0.77518563356011	-1.79130370393433	3.19816841785025	-2.56829996374326	-2.15076225264768	-1.07534741767441	-1.9867285283963	-1.75084271000416	-1.29587699500809	-0.520479151181229	-1.79233619236026	-5.47739599084231	-1.25831211631258	0.496712668965584	0.679624723026291	-0.743968215926995	-1.83824627218295	0.689873655064125	0.351246200270037	-5.47739599084232	-1.04120429500054	-0.350733569389764	-0.24713011658471	-0.678069267914914	-3.38322512181577	-1.90658329549975	-1.48775501663614	-1.45271769486056	-2.16722411849768	-3.55114626901165	1.19496029607211	-0.483392391285932	-3.93315409205453
ADAMTS19	-0.143402566828193	-3.89608010906925	-5.47739599084232	-4.22190983445072	-4.46765614006702	3.1829818623327	-5.47739599084232	-0.505489788941447	-5.47739599084231	-5.47739599084231	-5.47739599084231	-4.84515863024454	0.142237797402263	-3.32804416237471	-4.40530419666611	-2.59964607596706	-5.47739599084232	-4.21638863220744	4.8183912105259	-5.47739599084231	-5.47739599084232	-3.93226890741065	-4.28830218696543	-4.65785810787473	-4.32381126701497	-3.98081704300986	-4.87736834947329	-4.20051698815881	-2.84897182520075	-4.59188400827791	-5.47739599084232	-4.46014809654133	-4.61463074616539	-5.47739599084231	-2.55738482371821	-4.49783162146193	-4.70170027069616	-5.47739599084232	-1.36979606394391	-4.24951260950493	-4.84981918551793	-5.47739599084231	-5.47739599084231	-3.93662193682015	-3.65029202474592	-5.47739599084232	-5.47739599084231	-5.47739599084232	-5.47739599084231
ADAMTS2	4.80962145456685	6.60933843131268	4.4837402760567	4.33874263156542	3.39684512802956	3.73204792367752	4.4211093434264	5.76044644753839	4.04923542570299	4.2075750135605	4.44147634895355	5.30964424921861	4.9757430706706	6.1665416623026	4.8040669391522	4.87697015244799	6.84785530588578	4.94738532566109	4.61037760871194	5.87431809515628	3.37733704700832	5.79056846466463	3.71736903714663	3.80526482873296	5.56721224316638	4.57785703803879	3.13327336178967	3.82513314248433	5.14726976316657	4.28259761808956	4.57729299250456	4.62160715049649	6.18651652560863	4.23644028717797	6.25540453568032	4.055141101721	6.41423675995229	5.93536464714135	3.99997225071412	4.39172400941533	1.25295584153679	3.80180642113754	4.43031177967585	5.42330380086096	4.21258974553214	4.81107124019742	6.96206018004696	6.81420697426422	2.23615784819062
ADAMTS20	-1.7308821050654	-4.2581286782225	-0.379027281252487	-4.22190983445072	-2.65338422127199	-3.99103303236514	-5.47739599084232	1.40998828921222	-5.47739599084231	2.12331621489308	-5.47739599084231	-2.18469232468466	-2.81019710088422	-5.47739599084232	-4.40530419666611	-5.47739599084231	-5.47739599084232	-5.47739599084231	3.35773902615603	-5.47739599084231	-5.47739599084232	1.24434887451112	-5.47739599084232	-5.47739599084232	-5.47739599084232	-3.98081704300986	-5.47739599084232	-5.47739599084231	-3.11371978991153	2.4139637251217	-0.516059830347859	-1.63817163195129	-1.74645084095937	-5.47739599084231	-5.47739599084232	-0.816515990718649	-5.47739599084231	-5.47739599084232	-4.24274399465525	1.09179387455419	-5.47739599084232	-4.48509685734459	-5.47739599084231	-5.47739599084231	-5.47739599084231	-4.83572801370912	-5.47739599084231	-2.85808974407855	-5.47739599084231
ADAMTS3	2.87150455300779	2.87029421378351	1.47970846205019	1.84957025765824	2.3748238274572	4.74177414036954	0.23538730267152	1.91583040589963	1.56380165989057	-1.69297847167835	1.20791149983257	0.838120601145859	2.94687366542072	1.3459961444663	0.119736533579201	1.26182855071767	1.09332441842545	0.352078406267476	-0.838701330294059	0.217191641452489	-1.04136054553746	2.3081878525309	1.21480218811193	1.97697450903662	0.300944824623218	0.498480708890055	0.64349847071878	1.72799295268616	1.14392096797491	2.46952100489521	2.22143993383025	1.53390697585529	0.0721854547372659	0.208573068611274	3.12046256975348	2.35198227570732	0.738624044702675	0.183654468904806	1.46267816214271	1.54335263420468	-0.524446005322324	2.65696273702821	0.299152910866152	1.22461465731063	0.737154840142945	-0.273864367288616	1.74147806657309	-0.407774585813628	0.134741010445814
ADAMTS4	4.08611265559595	6.15058171919544	2.51879966785064	2.57038457533284	4.05571961115893	3.45715744888751	3.0610566636975	5.42582453603012	3.53044076316053	4.06101026928613	0.596492011555637	4.15868860365918	3.11132689629087	4.61614435764888	3.26663751811984	2.00481345581985	5.39172135759824	1.78218439300097	4.17386885801189	3.55746487060283	4.05474284546133	5.11172510762863	6.49023970959558	1.84531495182684	3.62817797272111	4.5082763290732	1.97646736606263	1.67124395882005	2.59121415231706	2.81972866013935	2.54197861014091	3.59025435619637	5.25760256778632	3.07985850059475	4.48596288897598	2.96939546114034	5.25683005721003	4.78921498584164	2.12633526156517	4.20638007991492	0.939950477323265	3.86473662163407	2.45185401963307	5.20263720795848	1.77037276032236	5.10470896979747	6.40681131525781	5.18879379197439	-0.327765138076979
ADAMTS5	4.60720434197827	4.0787440502804	2.63554232790496	1.99191562840658	2.99317440887803	3.94780406135171	1.88625183521046	2.84462371491989	0.843051754772138	2.99824447247617	0.741259328201266	2.3104200056151	3.30350349337575	1.89713621003935	1.29135735346566	3.16261441403901	5.03905406255069	-0.255813241053137	5.67891702281579	2.31107973936223	-1.04136054553746	2.46829428874344	3.5715789168627	1.70042248530918	1.25488327187016	2.15674340611187	0.632767192352659	2.10531835912074	2.51103253384807	3.72914077172202	0.620363791677045	1.41458485764411	1.49317156449722	0.802304404380881	3.87216879291628	-0.709715383031519	2.3919143851185	1.90429109661581	1.56988978663984	2.04258158720603	-0.932435800713001	2.39596970751098	-0.333708123828711	2.21323138713193	2.64547475013772	3.00336945016157	3.00644395739386	3.92487057959222	-0.492618742002015
ADAMTS6	3.3635043704019	1.85404297467723	0.720018145806727	1.21850340549466	-0.651315572641912	4.00343400354471	-1.27798651501787	1.02670987585005	0.510759542588225	2.56526489415313	0.596492011555637	0.934452698780011	1.27801160706842	1.58728922826461	-0.211197665146061	2.87561030042948	1.92456567497782	-0.769244916203352	1.5953391836834	0.678918069522929	-1.32562165562417	1.36983322397257	0.804407722809992	-0.240430894438937	-0.551784117542768	-0.149451690834985	-0.975236283045143	1.53475683936806	1.27455161847418	-0.187048809832642	-1.83502235674566	0.578742397170112	1.46464416415166	0.820219615726203	1.11122175956696	-0.0913253452306325	0.608569323348365	0.878843906760318	1.66968230877235	0.986046910821174	-3.80842759154623	-0.848361953982804	-0.430331714165084	1.03646214102585	0.686780561991156	-0.0507994481467182	0.773549622656874	2.69800153557535	-0.179832037391364
ADAMTS7	0.946901076622571	4.53255096911487	0.55733987334538	2.75476006764037	3.27329205160654	2.75191167018601	2.0726673067626	3.4750903088571	4.87038729013579	2.38334985973326	3.31385181589932	2.8616992551166	3.17507627064087	3.42541177589384	1.44349602631252	0.870158038334874	4.63089047359677	3.52503929805284	2.14102825392548	3.51751535423131	1.50179483890634	3.41383951309963	2.91657286824819	4.51987128695601	3.80881943645837	2.40526489302633	2.00170915123986	2.66615116837943	3.86223373186308	3.30662055630732	3.95353669744848	4.07845036055201	3.0609474600438	3.97774565787045	4.21528704333523	1.45905041159547	4.01044315232049	3.0037295851112	3.80055751917977	3.32983955195683	1.54066405447155	2.50722159671145	2.56269790058104	4.38808793887268	2.42887883584378	3.34961853926734	3.699490282023	3.39652059427696	-0.492618742002015
ADAMTS7P1	-3.11545259600836	-2.54355482701838	-5.47739599084232	-1.582601623913	-3.8794615800836	-3.99103303236514	-2.5360258274619	-4.22580392226603	-2.27253219491097	-2.73762716077909	-3.72459902133347	-3.37312606455182	-0.753741950015138	-4.37613043495357	-1.88945549124163	-2.59964607596706	-2.09809438470846	-4.21638863220744	-5.47739599084232	-2.84299343420506	-3.19313523746892	-1.9474954065891	-2.1611541380446	-2.64577716610566	-1.62227758885276	-4.54317087244919	-3.63794907991985	-1.41955040111828	-1.72889127070528	-2.87225237040385	-2.72388117315571	-1.63817163195129	-3.12899277892301	-2.19390359063691	-3.05005446917916	-3.18830530909473	-2.11897147848212	-1.53650175641522	-1.75720379987159	-2.29893850230582	-4.07964585750057	-2.4908996035634	-2.99708900862393	-1.83850729279151	-3.02864787979804	-0.828604403636384	-3.73378465775942	-4.03652434011779	-3.93315409205453
ADAMTS7P3	-0.299665481222153	0.49449758349867	-1.25960905036966	2.19199564184984	-3.46281076240913	-2.79809553791695	2.95623319230004	-3.56586519542044	-0.109988610997411	0.0150070022125834	3.81970357408282	-1.17735480852963	2.14965670613385	-2.50056156181752	1.67354327010694	0.625548492557852	-3.29879730367953	-1.27123116577455	-4.21045190374581	-1.11742357108021	0.791871101123208	-1.83241073319391	3.7142140951971	-0.56743367460535	1.42699175473548	-2.78470453272186	0.785912731288181	3.91341767476126	3.82481762318075	-0.0387369949827131	-2.21205347860751	3.77115809695933	-2.56127011508594	1.97192802570822	-2.19080661280834	-2.34400357221563	-2.33462806041668	-1.20885005124125	3.54676401246177	2.71373298484952	-1.50340534637932	-0.684929734640494	-2.13252151365174	-0.359094410677309	2.53591178526857	-1.68214511169849	-2.96708030521622	-3.33018802222521	-2.72261040099276
ADAMTS7P4	0.594065908299713	-1.93807890308885	-0.223002344569589	-1.03033669732242	-2.46039416250688	0.207728093660134	-1.27798651501787	-2.77160351879552	-1.04767622671519	-2.02593986521584	-1.24658986174812	-0.437464625278872	-2.30300226068468	-0.968768696762337	-0.534086515490268	-1.1518594292698	-0.206015686060835	-1.95700806540652	-2.23875024379491	-0.15298702243002	-0.732824249305008	-0.677471066304059	-1.83113502995254	-1.26083762407969	-2.9170138372799	0.0910637826832437	0.166339950643226	-0.463526176291043	-0.382551310037415	-3.3432800643767	-2.44538760836736	-0.743968215926995	-1.83824627218295	-0.233651339967298	-0.893045614148873	-1.81491259854853	0.379620461363473	0.256228742700573	-0.0989754811052592	-0.207522440709377	-1.90458430806085	-2.4908996035634	-1.71234449611741	-0.976526126443913	-1.14742519756727	-2.427466557067	-1.25896914561103	-2.21823770144637	-1.01262416130661
ADAMTS8	1.46685805546745	2.84657029776809	3.54339901915622	3.782057438191	-1.87462702719273	-1.53117610021912	5.44886805957301	0.471339760783743	1.32968032199921	-1.55148366811584	5.90252762796677	1.61896931265459	5.12598984429679	2.33226591579676	2.20179359666065	2.28349677875056	-0.250614927951409	1.89592484102178	-1.86243858153417	1.80775724539035	2.09765970000016	1.29585958265101	5.14772549976928	1.56467638661498	3.71227554097004	-1.79468424255163	3.16341148231529	5.19872880892967	4.84251873359465	2.56998783469895	0.0756156221972847	3.95772533295949	0.367539941779383	3.09832973733065	1.06113094597682	2.56374223596822	0.498631771960857	0.256228742700573	4.64331883754069	5.07102867953318	1.50380139658522	1.17973849923028	0.299152910866152	3.12249137215917	4.29266567929012	1.10248236956311	1.36700344781028	-2.85808974407855	2.35009224498224
ADAMTS9	6.51971133322773	5.20858667569893	5.0114109444606	2.95923849485344	4.36377106936427	4.54086683410672	1.63080221907694	3.40081962997021	4.29685406122332	4.2075750135605	3.42521358770408	3.79933950761698	4.81418410127045	4.75997627213741	3.22142091057946	5.28647301929481	4.15669921087189	2.0621778097407	4.61410208372946	3.13136203658187	2.38845271870445	3.15606604023653	4.36625496693316	2.68776418070106	3.57924808354835	5.16195560524849	2.83397907226903	3.99371983468766	3.85529172828846	2.09226739155779	4.07989358252457	4.36742992466165	2.74632332867765	2.61953906216832	4.29871233176099	3.64138345308672	3.4512898173098	5.02945475700714	3.71304336852978	4.40614603167712	0.599121978844474	4.32895208719308	1.1916812732752	5.66264301342863	2.88492492734936	3.53941707399553	4.46158388495077	3.72520051124056	4.92567405754851
ADAMTS9-AS1	5.66055527367226	0.315970917918975	0.55733987334538	-0.498995812371386	-1.21106941285327	3.69197728669533	1.37959170340294	-1.34214973932663	-0.581503479812818	-0.825572767204184	1.42353903181707	-0.617013695315701	2.3917949666843	0.469982382543123	0.361214443950514	4.2318380012626	-1.45199004102297	-2.61249945703225	-1.70565669030202	-0.866146510323629	-1.97620505457232	-1.83241073319391	2.69123217356768	-1.83670462398738	-0.494790472073168	1.59831858188568	-0.706407043449184	2.7300596717912	0.703156288018229	-1.61358419201789	-1.83502235674566	0.685694853273723	-1.57871845771457	-2.05679357778144	-1.26669132309658	0.126130219250953	-1.54757574458359	-0.350733569389764	-1.75720379987159	1.17114273139637	-2.27976369352042	-0.848361953982804	-3.32842238576823	0.418831618654164	0.20427134881228	-0.273864367288616	1.21147644476897	-1.04589463764169	0.243585829026294
ADAMTS9-AS2	4.07023615490578	0.170681802285587	0.373958849424708	1.43337174807547	1.50764839789938	1.33911004450626	1.93233045364418	-1.34214973932663	0.652983260614193	-1.69297847167835	1.05007086284462	-1.54201751586496	1.58287506564013	1.37488769144206	1.13758181274363	3.88736535655045	-0.250614927951409	-1.27123116577455	-2.23875024379491	-0.15298702243002	-0.262856115094766	-0.834768242950343	1.99552291067552	-0.722263769851246	-0.439963053914773	2.09594608840168	0.82414751625619	2.35993380975789	0.783366094820166	-1.18143479749648	-0.516059830347859	0.311155843302881	-1.57871845771457	-0.611829332120237	-0.543901772536951	2.15406913757599	-1.54757574458359	0.107235091104739	1.29422104931441	0.773659106588152	-1.40665742728565	1.65701740296684	-1.97846041527506	1.07610698679171	0.168007021647515	-1.9360663305037	-0.863437915407	-0.0797175200218888	3.13719452155227
ADAMTSL1	2.69639777379851	2.54505762548678	2.55158683188519	2.19199564184984	-1.13701804830971	1.64920465822346	1.54442916642315	0.681123983277034	-0.842814417540532	-1.19504462439691	2.52807251951457	1.24361706570712	4.05053195002281	2.0837025807377	1.69575489879943	1.95264484674702	3.88245747325781	0.438048096662751	0.914650974051	1.54416350747496	0.309096391643355	0.954966336972208	1.75882002714504	-0.394687200120309	0.166067485702296	1.11716334024684	2.06693806550956	1.27395600559807	1.24652760982329	1.16859602182367	3.8314657802261	2.58467218013102	0.54151864063987	2.5079060907836	3.95450809011825	0.237099702690077	1.6575952615627	0.183654468904806	3.77197194817365	2.89411422219398	-2.46222282669351	-0.404919634166554	-0.588603463649928	3.93095713048341	3.09023225829035	0.464983431332218	2.39002882396618	1.22152956478178	-1.62784160202068
ADAMTSL2	1.56075092230883	3.86955032711063	1.28547616730499	5.51344518761691	2.74652416833564	0.71386457545433	5.04706096038419	3.32698040538918	4.34480551411727	4.25168975062104	5.20410884545809	3.70416642630788	4.9716062975488	4.48315195162937	4.1489982162607	1.17342291937069	4.9132968840714	4.04406548273943	4.88772618725923	4.02459222396403	3.33655431063986	3.66954895616211	3.70470766080529	4.1121234075223	4.89155555235956	2.73264185407856	3.42522160954372	4.79772005433537	4.94742961453602	4.80749170336212	3.78836701137386	4.85034067370064	3.42899719011751	4.94441025219525	5.75052657477568	4.10537352901673	5.33316837089146	4.49145250867718	6.40235426126607	4.42650199775846	2.12999758013175	2.44386225858964	3.43524489395772	5.90411608863054	5.55798002379281	3.49022692518303	5.14341477825493	2.43596486304818	1.30712030297251
ADAMTSL3	3.31042959680224	3.95107166713823	4.13286232998317	3.21772026175144	0.899335206771956	2.14756831318461	4.02629542981789	2.02973490216647	1.98956772445472	1.72473320913358	4.96458464037401	2.31758302693449	5.48255112123245	0.944865267165575	1.41700121926916	3.32189217299986	2.42750679188678	2.46165598056364	0.464650435308276	2.77875126110687	1.34613923959872	1.35776469306979	4.80482618171963	2.28714317079795	2.64671379733527	3.11275918473648	2.25712020428998	5.30163166838995	4.81296553125211	1.49496072752417	1.53153307503838	4.20251215232359	1.76680403480518	3.31913234773837	2.81768157790841	0.803889088054411	1.56711662729498	2.89428514532301	4.75788677186813	4.15118455776109	2.56223336453775	1.58409154945475	3.34689767898756	3.28356103327895	4.66291820633665	1.4859526211309	2.79806351735053	0.18738844872421	2.71395531321701
ADAMTSL4	4.92666403899708	5.53185119870365	2.45090154613563	4.17676743072825	3.35895925976582	4.34232094748239	6.56847448277108	1.47578298948434	4.17540714781219	3.54293537435608	5.88380233476965	3.98174385209132	5.7570479553957	4.09325446291784	3.89195112109732	4.53358149977332	3.50046991945745	3.84286309498041	2.33404634867146	3.24692518592233	5.36083169774668	4.38135738343528	6.47354371012785	2.00192365651448	5.24419983826848	3.21159047332634	2.87325806192354	5.57249241318352	6.60663660338835	4.55075066021194	5.82156016371488	5.92648056633613	3.81531269239213	4.45858726172866	5.76819714973948	5.91503965289053	4.79197706761972	4.09617610419726	5.52197522252176	4.75579104826002	0.689436305241695	3.12925217454593	3.6891820835733	3.76197290476044	6.57678093586537	3.16376618961692	4.34104221299097	3.05946221252636	2.7044652242291
ADAMTSL4-AS1	10.2693372121954	9.20961919590063	9.35693953202449	8.98921863262526	10.1363426103369	8.87147363294617	9.40755696668044	9.07189898095641	9.02103778071601	10.0055789494765	9.13741915630316	9.2235391750474	8.5519328800626	10.5490029804343	9.75358860932959	9.72151788646794	8.86309835422393	9.26508532978847	8.00353755212901	9.66457581373656	9.37414027359071	9.20542647567232	9.25510088856879	9.07708016615833	8.71375801043408	9.44861167335612	9.26671655653105	10.0089056137757	8.63824795674661	9.36132760778379	9.31073310502204	9.32119625726169	10.08644893241	8.62441476339497	9.00690204317154	8.79941898195003	8.95430475315582	9.32087235271432	8.76836785305782	9.68314970565222	9.14369563210257	8.80500941481371	8.18202158732768	9.28848133297627	9.49894318194183	9.70400740345508	9.93259537953815	8.87782862838977	9.31892118561127
ADAMTSL4-AS2	1.67012648641675	-0.917853072137034	-0.984268914326333	0.0706307006526506	-5.47739599084231	0.602989765557406	-2.20152088597482	-3.56586519542044	-0.581503479812818	0.103261219409595	-1.66637494302045	-2.18469232468466	-0.487634994720254	-1.59522864395084	-0.534086515490268	0.753031273958714	-2.96571336812298	-0.255813241053137	-3.54645978607949	-3.182588719026	1.6688068943479	-1.14232887694131	-0.432898272118183	-1.59307835847715	-1.50507853828404	-2.27611089793761	-1.97724251324485	0.805223076822711	-0.904057253410548	-0.352372954847274	-0.893977852027199	-0.314789500202731	-1.35883597298798	-0.933396080359987	-0.596534883951123	-0.195589222492085	-1.68909887113371	-1.66464180508561	-0.666700194759074	-0.36654103623878	-4.41393745132584	-1.90658329549975	-2.99708900862393	-2.07856293559474	0.712187553403416	-1.80352649840708	-2.46909358955219	-1.59780907718859	-1.14360895857486
ADAMTSL5	-0.785652923878509	2.76349341993393	1.52443903938737	2.16219108875812	1.86382595893595	0.0475902718259004	0.440620504259842	-1.03673573342754	3.22638089355565	2.92142572371784	0.119606520606783	-0.193929291502383	0.769150030087671	3.0079244364229	3.19826981972696	0.711776119905432	0.507027895965449	2.91574243554482	-2.23875024379491	1.95642236419955	4.15900203104967	2.79353836156236	1.44538355814622	-1.75084271000416	2.27291212735095	2.58315022862088	0.577879765214084	0.0182161845247569	1.06588857720905	4.461397129132	3.54318996655347	1.09569040870389	1.61065965535732	0.313485181330847	2.0703319038138	0.154683005218931	1.85534305110458	1.59015053343334	0.50558173142454	-0.903420018848344	-0.0162453374158017	3.64929548621627	2.78340975624945	0.355801920020839	-0.55592298003157	1.59204179846374	2.54141399110411	2.27318407173303	1.87930384367998
ADAP1	0.243916389839861	2.61342656750783	-0.379027281252487	2.24981882239482	2.14924981251836	2.65333777082727	3.10698213775741	1.6136897653779	3.16240782048059	3.5110252428274	2.87526782016481	2.32471065928711	2.49531690993409	3.07548436730931	2.7450100625788	1.20349742300736	1.41221388291944	2.65356603301802	0.431261711135436	2.53860086034901	5.36590705812629	2.33305795524098	2.67184787078088	3.16459052109527	4.44400744718267	2.16334318510949	2.07884683261373	1.78259392858544	2.53439987617615	3.3476338235711	0.919755265848528	3.36095123508104	3.30842937712641	3.35644308637683	2.9520213546859	3.11816865083707	3.79480778966434	3.49851208623361	3.14260849849407	1.73833513878242	3.17400136254787	1.49596788314573	3.18916295820331	2.28265285936493	3.12847883057364	1.26979071658312	2.47456465321456	1.01721351235636	1.45026331699513
ADAP2	3.68349915402069	4.5510176503864	4.32211292831419	4.40810374833735	2.43675513060453	4.96741690978986	3.698211858153	1.81775358272163	3.83091517930976	2.83385069907372	4.13572544939886	4.48164971689447	3.25893758181781	4.24571970330261	3.82046801269371	4.64187594347679	3.61365500102833	4.23148651079275	3.28483965258201	4.14151024915472	5.09958077060463	3.80460001306853	3.75469980159591	2.87158551417779	5.01443230776102	4.3349609178574	3.21648201427237	2.85634129204031	4.74323081624563	3.57418703047614	3.47373696492817	5.66147939123163	4.50424889373207	4.01322209476965	4.3254821072676	4.39736172072878	3.96981770072247	4.34106997178862	3.4417913296461	4.87759741333907	1.85549579703862	4.91550211481913	4.35258377255677	4.69784281484209	4.00340926330918	2.97134815869579	5.19311851835154	3.67825630228044	3.30984309715938
ADAR	8.98044779140454	8.91958783742322	8.98968326237957	9.41059198858177	11.5024388201668	8.82308182339684	7.85479165114206	9.41034039004489	8.92758405345254	8.83300712318411	8.50214711565584	9.41899374071735	8.44646222019164	9.15324116873822	8.64589567934984	8.94862737977234	9.2333183789135	9.6994406558917	8.1049567182792	9.42408033843118	8.86605035584444	9.2022135260356	8.32771705500204	8.91084374673807	8.82733166508958	8.75307878715774	8.89239285281937	8.3981019254214	8.92526361536326	8.85391615365201	8.53724589260997	8.25538111670844	10.446613097162	8.20956392052882	8.95398514086545	8.73963919853037	8.80270137657904	9.16665545204174	8.78087548385144	9.42542172011735	7.7407460714015	9.80944325202079	8.88501872864824	8.56984758999107	8.54715687603109	9.3940114696105	8.58854228441168	8.47382861349311	8.95725375801035
ADARB1	6.05574692932233	4.55559762190982	4.96551291872096	4.95611222671161	4.53068410221188	5.77566011069107	6.07445018858658	3.59836588327605	4.84189488322329	3.39343047436943	6.25582371808479	4.34197777687953	5.86803491275885	4.82161219717814	4.55195773655833	5.16563997097578	5.24181770718041	4.238691403042	3.28950538698277	4.42087250855307	4.01394100609133	4.35275969400551	5.81459518950775	3.30652990581865	4.55276735226647	3.82274384165112	3.99563178754493	6.18884283046845	5.79132747036066	4.57397959881439	3.66549423855959	5.51977505469168	4.2466287434618	4.44421810106563	5.18742847855149	3.73653602657935	4.34705946931112	4.65136994058844	5.46656384451786	5.55987059949754	2.16976183908774	3.99903560958338	3.04835184603577	5.24944503546558	5.75267249296974	4.05580562439348	4.93917230703381	5.39024564166901	4.34532085383267
ADARB2	-0.299665481222153	-0.0790176631055815	0.373958849424708	1.01122274571156	-1.65200479266117	-0.578748456656666	0.702334600399307	3.3578438127185	-1.04767622671519	-1.55148366811584	0.764035417684694	0.385465794905557	0.607929619767164	-3.32804416237471	-1.64655706756782	1.11132513365362	-0.079937953096441	-0.397556629298348	-0.47995538072329	-3.182588719026	-2.57978625420783	1.34559435341339	0.192869261957516	-0.642772671658542	0.53790328185683	-3.5772181464268	-1.48131257399885	1.76913619012479	1.09760977824025	-2.10979829466796	-1.40744926949624	0.914034708305763	0.48582477781534	0.235524956839863	0.821399473123663	-2.92665548301405	-0.283593800207492	0.901647971354057	2.251247934891	0.146714171651365	-2.56290531571242	-1.17013486393294	-3.75927290836665	-0.683860084333156	1.90315736242732	-1.23523407234476	-2.96708030521622	-1.59780907718859	-2.72261040099276
ADARB2-AS1	-2.62720955837051	-3.89608010906925	-5.47739599084232	-5.47739599084231	-5.47739599084231	-5.47739599084232	-4.73915521005277	-1.34214973932663	-5.47739599084231	-5.47739599084231	-4.34972540337542	-2.65984735518256	-5.47739599084231	-5.47739599084232	-5.47739599084232	-3.08966053345562	-2.69528937326064	-2.75787934101937	-5.47739599084232	-5.47739599084231	-5.47739599084232	-5.47739599084231	-5.47739599084232	-5.47739599084232	-5.47739599084232	-5.47739599084231	-5.47739599084232	-5.47739599084231	-4.45116219699278	-5.47739599084231	-5.47739599084232	-5.47739599084231	-4.61463074616539	-1.70971387359812	-5.47739599084232	-5.47739599084232	-5.47739599084231	-5.47739599084232	-2.08883165969366	-5.47739599084231	-5.47739599084232	-5.47739599084231	-5.47739599084231	-5.47739599084231	-3.93579160727544	-4.83572801370912	-3.73378465775942	-5.47739599084232	-5.47739599084231
ADAT1	5.38379951559923	4.67574510431344	4.24402439880581	4.5681850526856	4.19841936296168	5.72801903742588	3.64212809211876	5.6596564720438	5.94089011583981	4.08829845537678	4.10260142667378	4.10381191580626	4.19473572731314	3.90305149980721	5.06733411757897	4.71154963249156	4.19877243778824	4.88905440676517	4.57832523988395	4.7981260123114	2.9660142957577	5.07717970142545	3.94973014652102	5.1838500845655	5.13670634578073	3.09905495082381	5.16907798752763	4.14725457721031	4.57173257799297	5.40605072371546	4.16010904893654	4.03460676461024	4.9045470616628	4.22639863631966	4.92690453110094	6.00305375798754	4.46345978684809	4.28580107071974	4.30717831660182	5.11433526076746	4.01298883770029	4.75391432655824	4.62319904294957	5.25052831431297	4.53528101621499	3.88339525098963	4.41064040697213	4.86022112896578	4.53662122491702
ADAT2	4.62633187610954	2.97521099488839	2.66580740644393	3.54473869178775	2.6763760872555	5.11108638741738	1.25821004960452	3.6527146413246	4.06044751812059	3.5350237661206	2.70915826451899	3.09009315046948	3.03936926381047	2.30249909001918	5.1651006508891	4.8839512588603	1.95434360720369	2.61717211222283	4.03351376811904	2.39365148462221	4.02425015723907	4.57231693075018	4.25992425677999	3.59179396989291	3.981942827737	3.07475476776634	2.87780959250653	2.88157461031831	2.77900107626141	4.64699014366053	3.59027738957271	4.62429880548104	3.39664404378707	3.69907513502388	2.71343798234024	3.37634460212192	1.74960596067587	3.63745433557026	3.29325183186772	3.51991840481595	2.33276953403043	3.87131916428212	2.95580210735093	2.38089704785063	3.94834637500727	2.74655817687574	1.48037926040783	2.47644060657098	3.85992062866807
ADAT3	-1.52392746865869	0.509683075910131	-3.18087837905153	0.44531238989744	-0.651315572641912	0.0475902718259004	0.100631936960785	0.0640671661688261	0.929452310799638	0.748249678844409	0.254397827708923	1.29532725814023	0.180972904664876	-0.15746901854464	1.07116833449487	-1.7012859243455	-1.45199004102297	0.697093195186652	0.326192670374465	0.142747781553884	3.04913735911017	0.889409734937933	0.627884486248688	-0.362488212202869	0.617606164605075	2.44913621059138	-2.35039273059514	-1.54841736637767	-0.672402264398442	1.35177969056841	0.202262299040396	1.12639487907871	-1.9362817260446	1.22170641516021	0.780707877178384	0.651943969420962	-0.283593800207492	0.544021893078338	0.652207141390821	0.0238400723550605	-1.36061246627779	0.774149112599776	0.547683020272899	0.148287824570299	0.724725206595995	-1.86827490155859	0.728356873317643	-2.21823770144637	-1.83364986667763
ADCK1	2.07202724968544	2.69539941573147	3.41267765438587	3.10735362944074	2.47857762147427	3.02708658565085	3.25029619467619	2.92925498174856	3.55329703075163	3.10897554804743	3.46745791516154	3.27439600674934	3.40106377092741	3.70965285495665	3.88471842854368	2.28349677875056	2.69189638120674	3.2271849005411	4.12510813263923	2.39365148462221	2.92258495358169	2.94238304143463	3.00184407957785	3.8315982796207	3.58256221360923	3.13307450222287	3.34366812633534	2.62938375023773	3.46931353446765	3.20017037535164	2.00683076775426	4.14369174733658	3.24274418069533	3.91034924404696	2.93357900652813	4.09987774325818	2.92559609755303	3.30253265654919	3.41738922699416	3.45004904759956	3.18955963714883	3.20763798930886	3.332246192585	2.85830678795241	3.39089594570376	3.07829883173523	2.63621612547238	2.28462654200894	2.7044652242291
ADCK2	1.56075092230883	4.53533608532284	4.22721001818089	4.65277945996682	4.74412584954444	3.1829818623327	5.01262266874217	4.59517938073751	4.87945963869705	4.43928606061509	4.70984539361231	4.33934081953233	3.51156410102896	4.11053573900829	4.09152147842776	2.46824945339506	3.79738872474825	4.63703324701888	5.73643339206218	4.72027236791903	5.31433161807242	4.73160714277253	4.39215035020446	4.35900106295828	5.13783317266624	3.3994124453673	4.6273146362953	4.28837048060889	4.88971254452747	4.49098735733714	4.61573144318645	5.30842042977839	4.64332070201891	4.6635064872717	4.86985072136765	5.06266695371927	4.69827963955893	4.49894932215126	4.63628762318539	4.57795013107158	4.60165034763892	4.76573965764078	4.93216789501343	5.25269243484711	4.62997043986192	3.84478108883343	5.11626199530071	3.99620271331689	3.44704972514911
ADCK5	0.502385976905117	3.37615947024648	0.163826683660725	2.54751088854106	3.37486611953847	3.66463155044235	2.10320203130994	3.6527146413246	5.22307101200873	5.47103867338335	2.01400444620968	2.50807474954734	2.7802793381657	3.7896127739697	5.07476847803923	0.533837719960253	3.16913425811868	4.01078486870631	4.81191961829368	2.73508053345663	5.11050780165867	5.04272937183431	2.58470259985444	5.5490966520748	4.4070992052494	3.35397822828546	3.18927556782316	2.0507480905285	3.81530998293192	4.55192103294362	5.15268211949655	3.25725428232671	2.95555156056085	4.82305291342739	3.10818122440016	2.82141799424308	3.63138968825708	4.67141311917823	3.70634465885562	2.8764659985962	4.46209816968002	3.97682466504801	4.28951509422473	4.73778815031879	3.81984446394689	3.72232100541604	2.50167721427855	1.40046716298609	0.0170093091256429
ADCY1	3.3635043704019	3.79868314152643	1.94216538141113	1.93430189579806	4.96091104096092	1.06009717010102	1.93233045364418	3.02576417103702	5.07614433326902	0.692437075958862	2.48073217280581	1.2585814963663	1.5536541548105	3.48294136496018	1.54486208230581	1.84228264609774	2.5944007030124	2.90068071394717	1.05278918926431	1.10858083991929	-0.600221456587628	2.56068699090754	1.80700218692518	4.6762609246576	2.86927216824032	2.20232013339993	1.52117660606895	2.23823581698632	0.877737179720404	2.32913101551739	-0.163817473747877	2.27098016599657	4.39888011858211	3.22476880393519	1.64091093416359	2.16814233573695	1.0483280328135	1.7241194803053	3.46181579043676	5.80268565526314	0.198900789028054	1.69709184700191	3.15210257659406	1.57523607760928	2.45545067384451	3.28036625791828	2.25314296197025	1.29125747276439	2.16874364943219
ADCY10	0.243916389839861	-4.74261726177645	-1.41987466686282	-2.76592233737535	-2.87623674539817	-1.22808912739638	-3.8903088048339	-1.46023625532249	-3.12398514973852	-2.02593986521584	-3.28989124837282	-1.76598140252703	-2.10362148949896	-0.70419893714365	-0.950726697033484	0.217490632411999	-3.29879730367953	-1.79130370393433	-4.21045190374581	-3.6275609906652	-0.957823580991144	-3.20340410953807	-1.83113502995254	-3.45614285270097	-2.21848237591582	-2.78470453272186	-3.27256062758308	-3.53393063475048	-2.4317952354739	-1.99596252697422	-1.83502235674566	-1.19696112467165	-3.68847574771807	-1.70971387359812	-1.26669132309658	-1.93012275710349	-2.73406983522667	-2.13587342260437	-2.52018177890924	-2.53044900168138	-2.78816877039643	-3.16780909076558	-2.72781830689262	-2.59670676805762	-1.69695941942773	-1.9360663305037	-3.30008872122547	-5.47739599084232	-1.62784160202068
ADCY2	1.25847684047708	-1.23465327668402	4.4464526744603	1.86198373932685	-3.46281076240913	-1.3716879966918	0.100631936960785	0.788588772995711	-2.55586517658872	-0.466706489800588	-2.26087973601101	-1.82786055920258	3.325280607263	0.0715684216055694	-0.641371411166943	-1.1518594292698	0.533572903964332	-0.694150199525312	4.77080086986908	-0.791254028111596	-1.97620505457232	-1.53373406610093	-0.676134329906137	-0.30016912574215	-0.439963053914773	-2.59454791779015	-1.62845905524011	0.447938106732847	1.26060765804331	0.416742406764191	-3.52439517094731	-1.53847432636144	-1.42847186128911	-0.474457229593792	1.23687099981407	-1.42864379095811	-0.52764402366787	-1.80528257031525	3.23858722258076	-1.62716561541316	2.767953012441	-3.90271047394719	-3.32842238576823	0.110603180879291	0.911789268696977	-0.735062785585208	0.583608175403512	0.326738891108712	-0.678769537514296
ADCY3	3.2482893197468	5.36183936474167	4.12562188991149	3.81115670364008	4.90723262496732	4.10186449430682	5.17833413527154	5.0103445000881	4.83258243339019	2.82089446135539	4.57143885673913	4.99027548400254	5.13834443286547	3.05331406933638	4.25750706290962	3.55552870717918	4.22140016768828	4.67470759966335	5.08580146610838	5.43870975713532	3.96126041881066	5.2874232836944	4.06566516454733	3.00406328046516	5.2389586870808	3.59760343681536	3.68489935245425	4.68936421554426	5.58300690069997	3.70829763805805	4.47437210785675	4.66800105730494	5.32262968209563	4.00149328040237	5.18645527158434	4.65390280846374	4.3311104286602	4.13758907418659	4.85193335538759	4.97063796814987	3.07066669045437	4.68459389504748	4.3064798935588	5.56501186190619	4.85265209632163	4.36397295157335	4.82440267122238	3.37527154160679	3.08695177758898
ADCY4	3.00276261334998	3.8621746125271	2.06836769188405	3.03793388553521	1.31002578958282	2.08017503664213	3.98589989781559	1.81775358272163	4.11983787371837	3.56252663558198	5.57880917719908	2.86414733013495	4.09937640701964	3.71813311797811	3.16681221289083	2.68626021934542	2.14717220451845	2.63184003350485	1.94204216827722	3.22454126104865	4.58523824791886	3.50420641290879	4.68746686724774	2.27183902825875	3.51478841108057	2.65983146036912	2.94658163569372	5.01282664724995	4.39632061809964	2.91376572215542	2.61210313509446	5.03766251388961	3.32967626137829	3.83304698086957	2.79231828707141	2.54229143448565	2.46472737569137	3.38576426495256	4.41381853817075	4.39379314613166	0.939950477323265	2.80183114344636	3.2682619932172	3.42652476071248	3.07806923966774	2.30403953329107	3.96357249053202	2.07656713324971	2.51116953003134
ADCY5	3.56387767028559	1.06665298246928	1.80385573090052	2.5628002371861	-2.29020089966725	-0.0699820106026158	3.34489745457002	3.28171199160541	0.857815979059494	5.3134620231498	2.75535730835098	1.49807914999103	2.84803916481832	6.02105732481998	1.60477977207649	1.20349742300736	3.32542685799773	6.25793839374664	2.61248858282574	0.569504039618547	2.9606565875098	4.43690633832558	2.5211316168403	0.533423439669406	2.34493519845192	4.18573175735541	1.60591954855227	3.32033144625153	2.69854131405833	1.78503360481316	-0.216870673539001	1.90541626663685	-0.400972740710686	3.55137682895748	1.7816006223217	1.55856399597438	2.6634138565227	3.88353972641635	3.52408791892869	2.26686423732736	-0.524446005322324	-0.170522857579168	1.81470017601272	2.34077179612247	2.25826871495276	0.844146015190289	3.20507997395828	0.235349792400192	0.134741010445814
ADCY6	4.1926096547572	5.48891637419049	4.07765199654656	5.66281758073311	6.18722045826519	5.91659150333856	4.38945651609492	5.60924283965178	5.9903020699008	6.0616211435874	5.8436030341101	4.34985985269519	5.76663003876487	5.6402374331343	6.7344519137932	5.05039705591079	5.37346897712169	5.88812610319496	5.28818542474587	5.77384587886492	4.30143580787211	6.13928804461139	5.7666701974896	6.31054460971085	5.66268177643311	6.16643965931237	4.82645437033936	5.88943357454121	5.81894585418696	5.67025174493497	5.10078084663431	5.87937433258025	4.50308045626103	4.35486135745279	5.03357718574721	5.7737773975472	5.02084625944032	6.03927882382754	5.7442669620552	4.75900509142866	3.88505463764414	6.17472082937454	5.92493962252303	5.52841421273646	5.85351945393459	5.94641669698457	4.37259395298115	4.63066779604957	5.22516218628973
ADCY6-DT	-2.62720955837051	-3.60690546020207	-1.60019481470523	-2.05619543278284	-2.00030417309975	0.207728093660134	-2.20152088597482	-0.570416560360603	-4.07460613120118	1.25152052884725	-2.95628844776485	-3.57056916275808	-1.5030636001074	-1.29300289036294	-2.54857515703071	-2.59964607596706	-4.3559083642001	-3.8474820325339	-0.47995538072329	-1.42189337671259	-2.57978625420783	-2.36083311490096	-3.6454419224419	0.648495878518681	-2.9170138372799	-0.438247033999543	-2.63161546574131	-2.73483602424451	-2.62535667812893	-0.352372954847274	-1.53638816036971	-2.12456863181653	-4.0784759123772	-2.70662308503795	-1.44824827655242	-1.26843726464206	-2.45588881589308	-2.56546545447553	-2.52018177890924	-4.24951260950493	-1.97221783214224	-2.16935918953743	-1.59568383164648	-3.41302719507776	-3.20765622658142	-2.24443168036414	-2.6967060158298	-5.47739599084232	0.295076064694617
ADCY7	2.25169315943743	5.38980842334722	2.03783692803254	4.83854927488124	4.13631805252325	4.82441135737834	4.38324912696759	2.63742945515056	3.1594314503925	3.73473979369079	4.8347842423585	4.14365327644273	4.42395749580403	1.67120929064353	5.86235773570397	4.20607309359146	4.13302502786686	4.95104525863005	2.27880307218795	3.99580372974912	3.51162921540149	5.49174729703453	5.43897842020421	6.73465693368069	4.94789155243817	3.74347823342997	5.35765916880625	4.56443444480557	5.33529358182773	3.78594872110401	3.15149119368819	4.97261298736243	4.55248785995378	4.55267662082392	4.49699496909315	6.3296821417342	5.06766152435777	4.71712525838512	6.10733854973583	5.16730697427898	3.5876523852031	2.94183404931078	4.3598255662672	5.35695726195364	6.07195274761108	4.69682037823008	4.0850652259874	2.10266033956288	2.15487437976031
ADCY8	-3.11545259600836	2.83154226704716	-1.25960905036966	-2.48873322664995	-5.47739599084231	-3.99103303236514	-1.50478692663227	-2.0622752087096	-5.47739599084231	-2.45955580223675	1.73154070516991	-2.35645755103802	0.0615006313314143	-5.47739599084232	-2.54857515703071	-1.31281803248895	-5.47739599084232	-3.8474820325339	-3.09347377946234	-5.47739599084231	-4.28180808768029	-3.93226890741065	1.26740916388853	-4.13844041188216	-1.50507853828404	-2.27611089793761	-1.68104325616175	3.14908095700392	1.09760977824025	-4.59188400827791	-5.47739599084232	0.337639469576651	-5.47739599084231	-0.660689086303136	-5.47739599084232	-3.91974583416801	-5.47739599084231	-5.47739599084232	-5.47739599084232	0.612431592187583	-5.47739599084232	-3.90271047394719	-4.37639111923643	-0.619112407023429	-1.76544474405602	-2.88256398852258	-5.47739599084231	-5.47739599084232	-2.07378213701957
ADCY9	5.35296400052079	4.92617194264366	5.05589367698583	7.19741117522203	5.02783425691787	4.59739685534644	5.97373290261964	4.02926311768251	4.90278416570593	4.43078339293629	6.56799219846641	4.96540878919219	6.73982167142128	4.83336939045024	6.4335684890924	5.19587546391743	5.57060150651475	5.92581195130177	2.72008935282219	5.28495195301035	6.51646424399464	5.41883775128649	6.99447747698883	4.82697434539858	6.17682824590568	6.65852752408122	4.54814556070925	6.83003508687117	6.11568254823585	5.34524603172681	5.60268467965147	5.69130727280119	4.90808260036671	5.0890403094521	7.17356168041289	7.56641835512205	4.90326085223836	5.21386388027283	6.21626187464894	5.10299766761379	4.14652845665829	5.11357612113068	4.44910662942201	5.64339079747854	6.31752661036215	4.62659838039047	5.82919215052692	4.88674259230639	5.24165932552876
ADCYAP1	5.16019776744033	-0.624699302782183	1.23253812540467	-4.22190983445072	-1.87462702719273	0.102968220162006	-0.317794876743867	-1.88663556855801	-4.07460613120118	5.29601272876249	-0.239497654372916	2.09389094591492	1.72071069651788	-1.12179626790693	2.37007329836632	2.48058316074119	-1.08596474367704	-3.10169180732071	1.45286943018968	0.0642525781420706	-0.664999894681047	1.14952763599339	2.65877877832147	0.331723169192143	-2.64485045620884	1.00406135109296	-0.601320716685266	-0.463526176291043	-0.000320409831811802	-1.99596252697422	-2.01125623588279	-1.86096821262714	-2.41273984899655	-0.474457229593792	-0.350697626163555	-1.1945464091848	-0.494782731504727	-0.197470505426088	2.12633526156517	0.721893061423536	-4.41393745132584	-0.0662132709829035	-1.12226072140458	2.85546163360473	0.737154840142945	-2.08202579072491	0.241566174592858	-3.33018802222521	-0.327765138076979
ADCYAP1R1	-1.7308821050654	1.72336814200142	2.30469459245567	1.01122274571156	-1.65200479266117	-1.71051230709503	1.30274211925818	1.32328687919031	-0.842814417540532	-3.5363586303275	0.764035417684694	-0.486525352300845	0.867418412813691	-1.48729744146571	-2.35350517835264	-0.268586254511954	1.64914351410243	-0.731209012138052	-1.56425498081193	-1.42189337671259	-1.67998713645047	-1.44649654657113	1.14153571144618	-2.49854774930068	-1.62227758885276	-2.13987895343757	-0.679409181374253	1.69989746834876	0.431703226881374	-1.00585063907996	-1.83502235674566	2.51095568730332	-3.68847574771807	-0.309540073790048	-0.444067902195718	-2.92665548301405	-0.905446541210103	-2.33473818659965	0.759642162710502	1.9888417254052	-2.67114490201848	-1.24409461000958	-1.59568383164648	-0.281886739977019	-0.8215697163353	-0.675909830475396	-2.6967060158298	-1.16536019888296	-1.14360895857486
ADD1	7.36258999762019	8.15583091940323	7.64891015955301	8.57858680822243	8.03086106518891	7.49279855170207	8.07809845897206	8.0033779265291	7.44544403784762	6.8603835328267	8.40563865702772	7.35196233174271	8.53170418064569	7.39662292623683	7.24264997940229	7.39413082765043	7.62974639107312	7.83995641385315	7.7092393096475	7.55286410827426	7.1043487901809	7.48376509369024	8.17128862724424	7.74308527005195	7.42319746493012	7.86391069227099	7.61087032449476	8.59651230789325	8.17381445114958	7.64654369357702	6.473802356386	7.9576389386986	7.95599214609217	7.77775741280883	8.14442574508855	7.2444499520249	7.88671304287944	7.59403517269047	8.07841306970253	7.93942213557202	6.90656599237553	7.58631414901892	8.69366013729748	8.6916464773834	8.03956850045032	7.7488078140978	7.87209999944424	7.63651730555384	7.09930331309964
ADD2	2.757159047619	0.771443743979205	4.02024446185223	2.49268491718234	1.20003893226116	1.06009717010102	-0.264842781302167	4.67612722146323	-1.04767622671519	0.302822575033976	0.718117892953281	1.35919940686729	3.50775999872284	0.845154839314205	1.30587048167433	1.78376519606724	0.55963830577643	0.369687065032344	1.15858898773318	0.780615896825173	-0.878860080198467	1.91399285870881	1.30144411702513	1.54783285380433	1.25488327187016	-0.117101359836339	1.07464608849527	1.55057555922001	2.82236257159789	-0.12588265710494	-3.06931311297159	0.706165776552241	0.367539941779383	4.26941647552588	2.01000020930048	0.92486250580126	1.81003352621664	1.18799956165573	2.45679162672068	5.40332959581786	0.502774063342592	-1.24409461000958	-0.199919409446427	-0.16173502542051	2.16474808266705	-0.92863419426171	2.32320878573265	2.29597897210598	-0.25190329619928
ADD3	7.24332207889178	7.08959490778653	7.6680376260221	7.04413949957894	3.53633402014507	7.31330808356356	6.28331785605565	7.17778998924245	5.34400846106403	7.3572741441692	6.22998229591673	6.16280721271332	6.96112795813903	5.97285408553896	6.52789307328824	8.56340541567306	5.14614704587964	5.7254106003245	6.16555983743514	7.2964518310848	3.59352644328481	6.74842308024721	6.53428752318608	6.98978924643703	6.40501835685137	6.32936197752643	5.97962458696189	6.63285217477278	6.16657629455875	6.81639656982626	5.10213524015897	5.92265882141224	6.37523393964361	5.77848641981708	5.82245427330903	3.75995581449528	5.47002677208904	5.60108364455562	6.38620397091545	6.68817512674617	4.72822056817269	5.60717324727145	5.62554927821065	6.3930718411329	6.3725915049248	5.9130910247572	5.21273536321381	7.10262906661834	6.61939168098553
ADD3-AS1	1.53784434571729	-0.87778197995601	-1.1153803014814	-1.582601623913	-3.8794615800836	-1.3716879966918	-1.63312992203217	-1.58885695059344	-2.14932325419871	-0.179561797960158	-1.5494352664283	-1.96019965939099	-0.753741950015138	-1.38688181421359	-1.1741885631856	0.943272538127871	-2.69528937326064	-2.91956786170496	-2.47153543497432	-1.11742357108021	-2.34938495010909	-1.14232887694131	0.26363640857993	-2.02546911582407	-1.62227758885276	-1.79468424255163	-2.26764168461123	-0.528515610652113	-1.72889127070528	-0.800723311990355	-2.44538760836736	-0.743968215926995	-2.72686580527935	-2.19390359063691	-3.37834999573426	-4.49783162146193	-2.58828481521404	-2.33473818659965	-1.75720379987159	-1.92429994213938	-3.05523224585313	-2.03199666647933	-3.32842238576823	-1.39737393629002	-1.83734382021671	-3.17846702405237	-2.27254586536779	-2.21823770144637	-0.892548141980513
ADGB	1.81053230933521	-4.74261726177645	-0.650139166080576	2.49268491718234	-5.47739599084231	-3.99103303236514	0.37540040560176	-1.23300174377595	-1.74069043027045	-5.47739599084231	-3.28989124837282	-1.59483400237853	4.77831942866151	0.738037969513217	-3.79709001047207	-3.08966053345562	-4.3559083642001	0.316202907556553	-5.47739599084232	-1.66767823540667	-3.19313523746892	-0.365938507733929	-4.28830218696543	-4.65785810787473	-2.21848237591582	-3.5772181464268	-2.04454792423099	1.84806160716048	2.56308666910478	0.242133213849789	-4.19294395287736	-3.45160086469895	-0.627912102873587	-0.38964343522468	-0.707937414413275	-2.05533808788699	-0.311935940147728	-3.17998506526049	-0.355090037035721	-3.14778639029438	-4.41393745132584	-5.47739599084231	-4.37639111923643	-2.72710743091929	-0.649902635771727	-0.168179814962627	-2.46909358955219	-2.85808974407855	-2.36202460558445
ADGB-DT	-5.47739599084232	-5.47739599084231	-5.47739599084232	-5.47739599084231	-5.47739599084231	-5.47739599084232	-5.47739599084232	-5.47739599084231	-5.47739599084231	-5.47739599084231	-5.47739599084231	-5.47739599084231	-5.47739599084231	-5.47739599084232	-5.47739599084232	-3.837387673384	-5.47739599084232	-5.47739599084231	-5.47739599084232	-5.47739599084231	-5.47739599084232	-5.47739599084231	-5.47739599084232	-5.47739599084232	-5.47739599084232	-5.47739599084231	-5.47739599084232	-5.47739599084231	-5.47739599084232	-5.47739599084231	-5.47739599084232	-5.47739599084231	-5.47739599084231	-5.47739599084231	-5.47739599084232	-5.47739599084232	-5.47739599084231	-5.47739599084232	-5.47739599084232	-5.47739599084231	-5.47739599084232	-5.47739599084231	-5.47739599084231	-5.47739599084231	-5.47739599084231	-5.47739599084232	-5.47739599084231	-3.33018802222521	-5.47739599084231
ADGRA1	-3.11545259600836	-4.74261726177645	-5.47739599084232	-2.25631465824727	-5.47739599084231	-5.47739599084232	-0.99322594532631	-5.47739599084231	-3.37700761847365	-3.5363586303275	-4.34972540337542	-5.47739599084231	3.33390023728216	-1.59522864395084	-5.47739599084232	-3.837387673384	-3.73262173665275	-1.38474470895417	-5.47739599084232	-1.3131059074816	-1.32562165562417	-5.47739599084231	-1.05237203950687	-3.20710537907714	-4.32381126701497	-5.47739599084231	-3.44371798977263	-0.74314390361787	-0.0690911476966082	-2.23339168635052	-5.47739599084232	-5.47739599084231	-5.47739599084231	-3.50935420443338	-1.18381906626514	-5.47739599084232	-2.33462806041668	-5.47739599084232	-1.9135098507321	-4.24951260950493	-4.84981918551793	-5.47739599084231	-5.47739599084231	-4.29279591053404	-4.29208731794346	-3.55114626901165	-4.35680395164179	-4.03652434011779	-3.93315409205453
ADGRA2	2.3731322550831	5.71741855416685	3.20852322875745	4.93423557213975	3.51639464686108	2.88424419260991	4.6708700565677	5.43308875097364	4.13203553635676	3.71386631382602	5.22478049483017	4.22399690543953	5.7023458528957	3.94940728947444	3.7479173525743	2.60971973826767	5.70439687563692	4.45208377857927	3.99689596181585	5.398283552195	3.71941066073859	4.49315654913256	5.12889387749536	3.81936912667594	4.93238989551584	3.74347823342997	3.71191596489093	4.87827523722008	5.35018421738974	3.68927783019037	3.4862388622208	5.12767818493426	4.92126423519841	4.47139826834599	5.27792617142847	4.01677076788784	5.81820221921044	5.02686409568173	5.70616261283492	4.85824697443596	1.42712409748292	2.84705887138319	3.57247624124034	5.31666830786415	5.09343282689098	3.99453715104115	6.16908776972875	4.88486428621433	1.62139461289696
ADGRA3	5.73922152656477	4.67321850079727	5.16233115431118	5.73376761041175	5.03586047206462	6.39896408839139	3.98862840842531	6.97907475406932	5.7493104503862	4.79940294182825	4.0709840929164	3.68629265475658	5.25526427602865	5.20217877620337	6.5739638522596	5.25091375666778	5.14829575157036	4.94958239942764	7.2286543984284	3.94194224699614	5.02710439012249	5.38949939805783	4.1521401926262	5.44321086371541	4.75869623085526	5.23033884763758	4.54457176972221	4.66595509859033	4.49639135503219	5.63036677451016	6.23604331166953	4.29663700176698	4.92038919663322	5.17421786519699	5.73729629135428	3.63885917951611	4.08025979404064	4.26396698303755	4.65380182151978	4.84166833509308	4.6232929649242	5.20413782873489	4.61414324195476	6.70384364212044	5.03107487354011	5.29321094975033	4.56159683564966	5.63784213720571	5.54525678801081
ADGRA3P1	-1.34297011424604	-0.69259425544257	-0.0822165407933552	-2.25631465824727	-3.8794615800836	-2.44049361445245	-3.15291864884023	-1.13153377539269	-1.93058716504707	-3.0824086961514	-3.28989124837282	-2.55147208676702	-1.6314174967942	-0.533421666881731	-3.04178917005003	-0.540359192171868	-0.551738254250779	-1.79130370393433	-2.74924665376965	-0.791254028111596	-3.6371289814073	-2.20950969753726	-3.20230417967174	-0.127899393234284	-2.41597252480238	-1.79468424255163	-3.44371798977263	-2.73483602424451	-1.84469681124874	-3.08862767808428	-5.47739599084232	-2.44734616332585	-1.9362817260446	-1.26995574936929	0.351246200270037	-3.508159022679	-0.630972755591156	-2.56546545447553	-3.58734177933691	-2.29893850230582	-0.629731757552188	-2.4908996035634	-1.83927525018641	-1.91417291753375	-3.02864787979804	-4.83572801370912	-0.795856852482735	-0.935569607063302	-1.83364986667763
ADGRB1	-0.674476245814513	0.399866610296299	-1.60019481470523	1.5908199747581	3.71190991751025	-0.266526013778177	-0.140388301772467	1.79215598658139	4.73299447074443	3.21181016601053	0.954294962283857	-0.511695879907571	1.29576864795957	3.94459728372108	3.4279192273928	-0.875495137369314	4.40512640719973	4.18624314897951	-1.43548363734872	0.142747781553884	3.13726080089781	2.72001930259706	0.600806687607359	4.63099796505715	2.85837630934948	1.40023287197113	1.03444332104263	-0.284469924445382	0.94902703291565	3.67430931904698	-0.388847779682198	1.99132835905749	0.71301758413982	4.94338889688999	1.09471731075244	-0.159990756651169	0.682264059601431	2.50510204355969	5.46953390417038	0.493978040819754	1.33918332372772	2.98293799220556	3.59719781336561	3.04719112633426	1.80620761427804	2.12849554750395	-0.0815563664959181	-0.647669462870085	-0.25190329619928
ADGRB2	-0.90611782295006	2.56699986122975	0.681035768624419	2.65128226236434	1.80867970848123	0.943581842387347	0.767333793430993	4.80809805243314	3.45476790121068	3.65668053562118	-0.068786777739901	0.713330611063874	3.78107571093156	4.13185024270204	1.84233989346758	-0.540359192171868	2.1385513822537	1.91403937425306	4.65625640780262	2.46412951813906	-0.366785600933995	1.4629106363155	-0.432898272118183	1.38667783139961	2.28109456332267	1.11716334024684	2.69129897765482	1.17537651965848	2.30228259512565	5.20795716019051	0.493997920185815	0.38919139822446	1.58438379533391	3.18037784654011	4.50013155898124	2.59011486024147	3.23079487701484	1.89295499028114	2.23272058848105	3.08548335902178	-1.45422054270017	-0.13490841241178	2.2639194958432	1.48974803441702	1.45383134557676	3.14952798766529	2.0104681466246	2.51581169814907	-3.93315409205453
ADGRB3	1.44239797147248	-0.247507340004093	1.89184023501517	0.895226671881826	-3.46281076240913	5.44023724054873	1.58826198234228	1.15274536966693	-1.8325166229477	-5.47739599084231	1.90551253179403	-1.02462001181556	0.794351732523521	-0.533421666881731	1.63957116857561	2.33874087330488	-0.729704351234675	-1.11613127763179	5.06009179723957	-0.791254028111596	-3.6371289814073	-1.7258320806154	1.14153571144618	-1.20267405835031	-0.286973378983736	-2.01540857753545	-1.04244595043882	1.62716754273359	1.24652760982329	0.841102908037757	-2.44538760836736	0.823242401095584	-2.04146784353172	-0.0597483357594851	-2.19080661280834	-1.12425636437747	-2.02213897119193	-3.17998506526049	1.76301641816781	2.14440483186135	-0.248083208640334	-1.79120551802924	-3.32842238576823	1.9613294341973	1.46134267205087	-2.00720098215831	-1.67851803680295	-2.50297797009559	0.0170093091256429
ADGRD1	5.18988836490905	3.67617057133009	3.94408690270834	5.4262725299961	3.89292804554351	4.61178663197209	6.06833706034908	2.82582400402453	2.94457540146326	6.72567524170778	6.51190760490328	5.1567836416592	7.407404368571	6.17836974055827	4.99080423369594	5.34835114751751	6.53661724174054	5.01608334855318	2.9198788470513	3.26896711568798	4.37979798448418	5.74380587216983	6.5049201076397	7.27303551249682	4.77761582243974	5.64888867388834	7.04761315512509	6.84614708910539	5.72813268299495	2.93903374187756	5.78576556593526	5.33413203309342	1.41580798640925	5.28560190358617	3.02787307106399	6.54854703219985	4.27742926653544	4.34938804302434	6.30982287354312	4.94687774709312	6.3887005187553	4.62611598440772	2.81536758742031	7.2581271853315	5.55403352277366	5.52437987452256	4.69090034713249	1.33593818388477	4.92363064285785
ADGRD2	-5.47739599084232	-5.47739599084231	-5.47739599084232	-3.56093778457859	-2.29020089966725	-2.44049361445245	-5.47739599084232	-1.58885695059344	-5.47739599084231	-4.20244364754702	-5.47739599084231	-4.84515863024454	-4.25212922681562	-3.32804416237471	-3.79709001047207	-5.47739599084231	-3.73262173665275	-4.21638863220744	-5.47739599084232	-5.47739599084231	-5.47739599084232	-5.47739599084231	-4.28830218696543	-5.47739599084232	-5.47739599084232	-4.54317087244919	-4.12846289478133	-4.20051698815881	-5.47739599084232	-4.59188400827791	-5.47739599084232	-5.47739599084231	-4.61463074616539	-3.92080563021845	-5.47739599084232	-5.47739599084232	-4.70170027069616	-3.62519791192158	-4.24274399465525	-5.47739599084231	-4.84981918551793	-5.47739599084231	-5.47739599084231	-5.47739599084231	-4.76628859100388	-4.83572801370912	-5.47739599084231	-5.47739599084232	-5.47739599084231
ADGRE1	-1.7308821050654	3.50866323807634	1.47970846205019	0.895226671881826	-1.45918737884321	0.102968220162006	2.37752512982361	-2.49459370956017	0.529323371567815	-1.84987483918293	1.5984722993983	0.797711509422124	0.142237797402263	-0.380737120698133	-0.586731923295334	0.217490632411999	-0.344175704598321	0.279412493236946	-0.922549040224951	0.705022463699891	0.691947423436034	0.922560368486523	1.87638635046342	-2.80975719868502	2.21429759371473	-0.700499443211543	0.424556937994239	3.32033144625153	4.20389520399548	-2.36857365101854	-1.67799194995915	1.40209137263852	1.20203555819605	0.261982559928544	1.35244835886544	1.25000648805469	0.530906563309658	0.682141609280079	0.118453790121277	3.34702773923561	-2.04317863708092	0.697198177772915	0.386840278070696	1.21576759811518	2.75343293022262	-0.511744627914731	1.53389210332792	0.281767863624606	2.66586800935461
ADGRE2	3.33056214205421	4.97963677743941	3.15262792373582	2.68660598025857	2.51348511807601	4.6907239239504	2.2694874437466	1.81775358272163	5.29873780416566	3.78563925959126	3.33682247949672	3.98287067744711	2.51060409910232	1.3459961444663	1.29135735346566	3.95522204996821	3.56301232668157	2.81007884166002	2.91384778128474	4.38094856734009	2.86639265979764	3.41675085827283	3.13521051867273	0.271440926923575	3.15846637631415	2.70576672799399	1.31511861127104	2.29568213764745	4.00288911597568	1.15633647829891	0.0756156221972847	3.43640732670752	4.38372325413193	2.13110142772646	4.20379008298664	2.96939546114034	4.15593569245841	3.25462222408789	2.99101277669564	4.86273555201451	-0.899142618700975	3.62093114057747	2.35370862429369	3.14130210831843	3.77834949396817	2.80222816354477	4.23799757949898	4.41854408382245	3.52459638204179
ADGRE3	0.637809798687428	-1.13682487554876	1.52443903938737	0.342758332898044	0.934106225236849	0.15629882740168	3.54352008955959	-3.56586519542044	-2.03581367949632	-0.344909719999472	2.58674162282556	-0.193929291502383	-0.487634994720254	-2.50056156181752	-0.950726697033484	0.27526984585359	0.585241125003244	0.892469510245029	-0.838701330294059	-0.353909213481833	-0.878860080198467	-2.94240203002408	1.92085532904213	-2.36496174391991	0.235081789197328	-3.5772181464268	0.577879765214084	0.607681845765333	-1.25831211631258	-4.04719624759593	-2.72388117315571	0.141152361891587	-2.15493040916242	-0.0928922713044949	1.42024808636897	1.99736711996968	-1.54757574458359	-4.27247321552365	0.733524105147849	1.40248249416251	-3.58021784876116	-0.585431014048285	-2.99708900862393	1.41442232699297	3.52776110379573	-3.02294239155157	1.21147644476897	1.04439234271229	0.690740284303431
ADGRE5	4.02565282503021	7.58439754035017	5.47733936630863	6.64104962521519	5.50707150593358	4.40149592592551	7.95741775944	3.95045756611349	7.6547690974935	6.06643195441906	7.95473310596823	7.03842629825843	7.6419686164794	5.97639317953883	5.83322274984572	5.06889412576102	6.50048933066354	6.49250269040812	4.35393306116307	6.379782418744	6.68675561828821	6.98281426560655	7.59776874546991	5.7955221237904	6.59462911030204	6.65003519769422	6.50745437008792	7.39847108935354	7.46467057966858	5.51748083706434	7.33362126631707	7.13479132148881	7.23654857264403	6.37124920339751	7.00798630363269	6.84886176891207	7.4612592650802	6.91667619136266	7.00810688617067	6.69783725326742	7.18477334649812	7.01792777781425	6.64313913597579	6.37157582082999	6.69060192820226	6.32347145731328	7.37237347873382	5.19941211799603	6.30384411974202
ADGRF1	7.80681539371496	5.50083951909296	4.27052632588565	5.67430110783578	0.845555018155215	0.912920924524191	3.55461073603086	7.21919775870305	2.81816923195784	-2.45955580223675	4.18508296611239	3.33212462033507	3.40515946061724	6.60566317607524	9.23439199236943	9.56707228164488	-1.16913759611767	6.29094788873436	0.788485121158129	4.05789053359266	6.18316898740228	6.56376380882738	5.18921885493382	-0.990968852529503	7.78001468709804	0.434443240900608	3.17270197478962	3.1849959318113	4.72684303350914	8.38516930407441	7.77134656831668	5.17892634421136	6.48878859516321	3.4686039179799	6.73765728394579	7.9812886068601	4.25466020506536	7.5425944918547	1.3809069591112	4.53359838160774	0.732558142249015	8.34695629864406	7.3609282588599	2.28688275784741	2.8279581384689	2.32952402146247	8.52698646793269	2.6006544646218	7.6389772661042
ADGRF3	0.352920676825891	0.597585073762032	-2.04687485868926	-0.498995812371386	-0.651315572641912	0.943581842387347	-0.684248233481239	0.565005317699723	0.766875432662168	-1.84987483918293	-0.194889162958529	-1.0989671432856	0.489481817594394	-0.0384099113120789	-0.483294749274712	-0.188292899082552	0.336602318178844	-1.57375003924373	-1.10645204446693	-0.465941730083328	-1.43435097321808	0.653096707879676	-0.432898272118183	1.15049673760239	0.510326179058697	-1.35674940486134	-1.34779483858529	-0.463526176291043	0.406596787786276	-1.00585063907996	-1.53638816036971	0.41429263373282	1.14324829947877	0.0954292812499778	-0.350697626163555	0.611318548727601	-1.84603007022519	0.358672539513448	0.0353716505368917	-0.311564161834042	-1.31599173478286	0.755292738086852	0.692378913732481	-1.06001193665776	0.357044720703453	-1.19315196752924	-1.00890957098459	-1.43881619616256	-2.07378213701957
ADGRF4	0.637809798687428	4.45622562257949	2.62531121474331	0.306887048387874	0.827173358748588	0.440512502458499	-2.30463877046314	1.40998828921222	3.13539681520746	2.65560193602303	-3.72459902133347	-0.589954738712263	0.549920974048751	1.01995118849329	-0.0922499050638226	3.42759633524564	1.77684706090947	-1.4450365319366	-0.358193105862219	4.06294581641248	-2.15076225264768	2.04018116864588	-3.6454419224419	-4.13844041188216	3.7031698208758	-4.54317087244919	0.424556937994239	-1.84685810508297	2.00893604870355	4.10581427194867	0.526642108977213	-0.985213525981674	4.67893887613915	-1.51745561022412	3.92447075973429	-3.91974583416801	3.76458981755043	0.358672539513448	-4.24274399465525	-3.59594199835151	-4.07964585750057	-0.322482835465847	4.3990184148788	2.68324615275806	-4.76628859100388	2.84577213283062	4.54865562584469	4.68780446523316	-2.07378213701957
ADGRF5	8.75678244727751	7.50232097854282	7.74801414149756	9.1408970313267	5.49911073737214	6.22501934087286	8.51887547693969	4.61356437209948	6.66151898707622	6.54099615280004	9.1014729728786	6.40397522275026	8.41062326222097	8.49563042499774	9.5462810890663	9.23597649434051	6.40487856400719	9.43207757139599	4.77246831889337	5.91751858651326	7.68558392530525	7.66746673245402	9.34956316911633	7.87248084289263	7.96708232086451	7.70321656836353	8.9874253379254	9.68613529444866	8.00256595103186	6.54354952220877	9.17839472089102	8.27852678178348	6.08748043262365	6.7620621908174	6.98578164732574	9.65195216344749	5.9222422133951	8.14425381246868	7.77235594463127	7.98285148166476	7.32960407714259	7.41555558979788	6.27540567589016	8.74796046112976	9.65838985755284	5.49290557205424	8.45847663223586	5.5575814896995	8.6718345755862
ADGRF5P1	-1.52392746865869	-2.42331778819881	-1.41987466686282	-0.498995812371386	-4.46765614006702	-1.53117610021912	-1.70185350425151	-2.77160351879552	-2.27253219491097	-0.825572767204184	-0.921820698756309	-3.04450743654495	-1.9284792711082	-2.72740259576421	0.468314174571817	-1.7012859243455	-4.3559083642001	-1.32687179693572	-3.09347377946234	-5.47739599084231	-3.6371289814073	-2.36083311490096	0.156139904086805	-1.83670462398738	-2.41597252480238	-3.2621970002243	-1.39094221578409	-0.401338575249672	-2.4317952354739	-1.2450558517733	-0.516059830347859	-0.356638172342975	-3.12899277892301	-0.874574653395891	-2.55738482371821	-0.816515990718649	-4.19998790302859	-1.31001872625898	-2.52018177890924	-2.09949248600966	-4.07964585750057	-3.16780909076558	-2.99708900862393	-1.69813230364422	-1.396183721737	-1.9360663305037	-2.6967060158298	-0.563193947639277	-1.01262416130661
ADGRG1	5.02053332035748	6.59783839700738	7.07079857748757	7.21051498189727	3.30352519400981	6.1693576607118	5.33341134486357	7.81027774210733	6.77767942462285	8.35983714072889	6.12722368999487	6.76163820254379	7.14716178720471	6.28923513952335	7.2892718381584	3.39538802047939	7.63684161065127	8.325878557448	7.4056240448531	7.61828506919009	8.34467200297461	6.86412155210353	5.16168963776543	8.03408753975249	7.58643664699852	7.03381719348889	7.38271272770536	6.0901508482207	6.61213787683347	8.66138274165812	7.01095043224579	5.36503690000578	7.36236911518727	7.48686632021997	7.61029613713626	8.09292839458943	6.52779104151353	6.0866930431053	8.18102862198794	5.99213997104101	6.94345281576047	6.13424369865638	8.45269882190961	8.35557368703625	7.40939322320112	7.83474305552983	6.39013180031824	7.31211611316048	5.52248443064708
ADGRG2	4.19992402856593	3.07811478359594	2.83516529580107	2.36767699659733	1.58626641468312	3.02708658565085	0.408378975216062	0.788588772995711	1.50873604220086	-1.19504462439691	1.43777479319866	1.16637411210873	1.97330621054603	2.58189070860571	1.15371823757144	3.83068408140208	-0.551738254250779	1.54705999509499	-0.544920498423276	0.804958413929451	-0.478787272340662	0.270882422824258	1.47550946139418	0.632608311687971	1.13360110514787	2.17645285347741	2.55300372078682	1.76913619012479	2.69336041638773	-0.800723311990355	-0.983081045566156	1.90541626663685	1.49317156449722	1.26158808064712	3.71096722746801	1.98151568974615	4.11394068282581	2.3143342948865	2.95190371445883	2.27586732303178	0.835039907386935	0.235374317905656	0.669248420165112	1.25947014421562	2.46295359596195	-0.252099020557922	0.681702543128523	0.453807067968451	3.04996170252131
ADGRG3	-0.2194193903946	3.9441021507172	1.25924994533466	-2.05619543278284	0.934106225236849	-0.414207421096616	1.34594066467341	-0.443359565812846	0.0528436888939145	1.80587759105898	0.28621589752379	2.46033257619263	0.690790691080834	-0.897940529604641	-0.0180724492976074	-1.1518594292698	1.38331582876231	-0.489808356846823	1.61033443739942	1.87827971563056	0.240013355354978	0.529436671807677	0.961667762420962	-2.02546911582407	-0.0224603647748984	-0.117101359836339	-0.57620306179158	-1.19193109989723	-0.256891322701695	0.265150515074024	-1.40744926949624	0.510545658629462	1.28050992474422	0.181108074445011	0.991517391758323	0.154683005218931	0.857918077530911	1.27789810926841	-0.59876083375212	1.48243505723161	-3.80842759154623	1.07717998026209	-1.04372018394974	1.4525767362374	0.340847180702978	0.771625856116459	1.52069882524748	0.811113533684613	-2.07378213701957
ADGRG4	-1.97257743217893	-4.2581286782225	-5.47739599084232	-2.25631465824727	-5.47739599084231	-5.47739599084232	-1.84997732095049	-5.47739599084231	-4.61182392235457	-5.47739599084231	-5.47739599084231	-4.40705221089494	-2.30300226068468	-4.37613043495357	-5.47739599084232	-1.1518594292698	-5.47739599084232	-5.47739599084231	-4.21045190374581	-5.47739599084231	-5.47739599084232	-5.47739599084231	-2.58977832030782	-5.47739599084232	-5.47739599084232	-5.47739599084231	-5.47739599084232	-2.73483602424451	-3.85756004516829	-5.47739599084231	-4.19294395287736	-2.86380050266563	-5.47739599084231	-5.47739599084231	-5.47739599084232	-5.47739599084232	-5.47739599084231	-5.47739599084232	-3.58734177933691	-2.80634631341942	-4.84981918551793	-5.47739599084231	-5.47739599084231	-5.47739599084231	-3.20765622658142	-4.83572801370912	-4.35680395164179	-5.47739599084232	-3.20447238008324
ADGRG5	2.17953111475417	2.11459078639217	1.58903736176298	3.19827144367974	1.56423786053154	3.24583927279149	-0.684248233481239	-0.570416560360603	3.08922332873803	2.96918083414614	1.3197500266575	3.97383133476018	1.66714612309319	1.51125565585093	2.92501391314878	3.37571213638937	2.99860097771658	2.30115847528401	1.50193931298214	3.77022152461756	1.37864290933335	3.28593354616608	0.395537782332587	0.567248408652871	3.71529805413993	2.06102884691255	1.53852809612732	1.25477162970357	3.09016335911216	-1.45471196551271	-0.730754690101437	1.38948875045607	4.42502740203678	3.09832973733065	2.03616618202811	0.671835585241363	3.42576994998743	4.11824861155451	4.08763824674844	3.57201430231332	-0.474550973952341	3.01499824295256	1.80412111712488	1.16151472269539	1.78241688241217	0.932330636222949	3.47507250952717	0.712895565027717	1.22984464920709
ADGRG6	6.06779050882963	6.37213030834907	4.93270019708945	4.83540519071792	7.60017701958025	6.81528792853594	4.58603246624026	4.33647699631615	5.07535499033	3.20185034894266	5.60978749040871	4.46964265319781	6.44188959866565	3.96848853113387	6.76530111912672	5.60225089722243	5.48817942754405	6.74632279632345	4.11725615585144	4.41692946599095	4.06476551703931	6.08037677716704	5.77955635369881	2.62891973641634	3.19356840989744	8.29884452402028	3.46508865764306	6.11363488629512	5.77976376569909	5.0627996020022	6.09759543227233	5.56530819889657	6.04435526957378	3.87650296700018	4.48596288897598	3.0476033278695	5.57581181390689	5.31182201529689	4.88789998347993	5.86143154244962	4.12646053047266	5.33451219858137	5.66627735413932	5.37146904736675	6.022668443644	2.95272603150331	5.60063855404252	2.54465057495874	4.4484097601945
ADGRG7	-5.47739599084232	-4.74261726177645	-1.80631609227427	-5.47739599084231	-5.47739599084231	3.83376136897991	-5.47739599084232	-5.47739599084231	-3.68404688999144	-2.73762716077909	-5.47739599084231	-4.84515863024454	-5.47739599084231	-5.47739599084232	-5.47739599084232	-2.23453360255107	-4.3559083642001	-5.47739599084231	-2.74924665376965	-2.3376369513203	-3.19313523746892	-5.47739599084231	-5.47739599084232	-5.47739599084232	-5.47739599084232	-5.47739599084231	-5.47739599084232	-5.47739599084231	-4.45116219699278	-3.3432800643767	-5.47739599084232	-3.86948181852486	-5.47739599084231	-5.47739599084231	-3.05005446917916	-5.47739599084232	-5.47739599084231	-3.62519791192158	-5.47739599084232	-5.47739599084231	-5.47739599084232	-3.90271047394719	-5.47739599084231	-5.47739599084231	-5.47739599084231	-3.35280607180575	-5.47739599084231	-3.33018802222521	-5.47739599084231
ADGRL1	3.33056214205421	4.65626044240799	3.83733352835955	5.70821323064923	6.48599341604787	4.19081475258143	4.76140260728572	7.04117342363347	5.85104778533702	5.35112337350484	5.61527796872307	5.89986320108856	5.97178070092003	4.81240100786515	5.30712832680101	3.3081175111967	5.77214648796054	6.52085302299248	5.66551903243886	3.66110966254134	5.63672696964609	6.07393625108034	5.51165105302941	5.0526903945985	4.62847212669404	6.16438488781357	4.31799140166563	5.4959258566908	5.34853727178531	5.528224195101	6.83070004437768	5.13052097856177	4.09357364800052	4.57658857820751	5.1628991565824	4.77609311016761	4.76424669407603	5.16639742777008	5.83150189357767	4.86869868094939	4.8021933528606	5.98137934399373	3.56309533411814	4.47777430559714	5.0411348050738	5.89003064436068	4.82305981917655	3.89531998560335	3.51377023644158
ADGRL1-AS1	1.73198074976854	0.383473234211496	0.163826683660725	0.846084420008678	-0.0321653918512399	1.19363940740969	0.804972533847812	-0.326592282180988	0.943362410619336	0.692437075958862	0.596492011555637	0.385465794905557	1.0872729079658	0.944865267165575	1.56912858458694	1.68063106137456	0.0726664370023049	0.222405602679353	0.761871767212147	-0.200655591067667	0.1674551951324	0.613042965019795	1.49033974578002	-0.240430894438937	0.693135368124626	0.456106432123097	-0.367890648079667	1.43601926714881	1.09760977824025	-0.0962453475496754	-0.451052117078574	1.60103339893331	0.559615515908464	0.411282590007102	0.351246200270037	-0.269534900228862	-0.228527109934766	1.13124248060823	1.18281654021502	1.15171090025467	-0.96651547772333	0.573481852840384	0.0353548553095989	-0.00874333110960684	1.14421950998751	-0.460927097331069	-0.934340971630346	-0.335923615698918	0.52811078355145
ADGRL2	6.58541388151955	5.93726829704908	6.89298897195927	4.95755894268299	4.13631805252325	8.00245026872388	6.01480042162716	5.06079237400576	4.94746904693757	5.31114760844214	7.73619854661358	5.34775417337168	6.04184955090117	5.10097773066361	4.64906563297902	6.77837682198433	5.12448212027168	4.73369223323637	5.88794850422373	5.00270256650314	3.20679615472354	4.55259946134139	6.21579696682545	4.51120842546593	5.2135326654131	6.61194279552101	4.82645437033936	7.56518444715376	6.62885620246675	5.39239538750996	6.51810616686046	6.45699922372123	4.91248987421301	4.99753277932344	4.46364237478288	3.2824326392479	4.75659043388116	4.42216823391653	5.28516403691608	6.58827044177178	3.5549918539513	3.49587619897177	3.80777967801691	6.8995360809086	4.94461999437292	4.61849864770521	5.95406226799397	5.05320478031508	4.97977982562452
ADGRL3	4.53962939841649	2.49633933980564	3.28850420835322	1.60565948185195	2.87287538382874	-0.338477866903143	2.4545418997904	3.67038524315923	0.735241822908208	-3.0824086961514	1.22442910168575	0.934452698780011	2.23496548117929	-0.000811200191326612	-0.170448969526146	2.15087378814023	0.0726664370023049	1.12797223234092	2.03388345326011	0.104033967042822	-0.21357047580717	2.67209160847337	3.42490482353344	-1.66980508920049	1.63281998578964	0.223276348107072	0.90664167519807	3.07991265604703	3.624355253475	5.01607341841537	3.2573981755262	1.70640448139728	-0.947571585182431	1.35056948196126	-0.893045614148873	4.25791976103117	-2.58828481521404	-0.058936914549856	1.81375870423231	4.49363961957386	-0.402801918547297	0.262335941716184	-0.969235551090638	1.95602678818799	0.986573811456894	0.00449337486049638	1.21147644476897	1.33593818388477	0.690740284303431
ADGRL4	5.70364414883265	5.63845073819217	5.41782405338193	3.86765149974114	3.75630505143004	4.00706749467564	4.66320517388107	3.77862355232579	3.60671844113179	3.52307440435443	4.53713961623302	4.31538876719509	5.37285629897979	4.94113253097011	2.61701142194753	4.14151602186893	4.75451841298559	3.4607689495745	4.51598861328346	4.24299317423864	2.34798742889623	3.95837079987292	4.52591942162458	3.57526588278209	4.08835300857632	3.78686444344152	4.57291724555096	5.0340805858149	4.54609575503202	3.31215682656608	3.43985903233648	4.8989445874018	4.09822389822432	3.2514225836158	3.93609770668888	1.83042342934397	3.95353937355943	4.46298730867138	5.00169815519887	4.67131599776562	2.4886785457632	3.66453507552902	2.61205233459862	3.91737963240756	3.46375838388067	3.79206982460367	5.27298813289599	4.42113847182116	3.48634401956901
ADGRV1	4.42882476069351	2.33946011052014	3.62781863521905	5.62325770099642	2.7993432168089	8.42590724255246	2.94784535302169	4.43280311998598	3.45233796117093	5.7670887222852	4.49691521976842	4.44777485333198	4.71539050344493	3.29165726226635	3.08923081954183	6.53991776768635	7.02901652331893	4.67204895894675	2.28815843788733	2.95224434011064	3.73518573620479	4.34513880927573	5.60573796435083	5.40572578356626	3.17172992535467	5.58764397991291	4.65873055687398	5.07703749682553	4.30246329718985	2.65957492068646	4.06051697800517	4.35937444374371	-0.472724646770731	4.95153956480891	2.84754041783549	5.14056890248695	5.52614196485889	4.41426050249734	5.34245026035269	4.73798466908671	4.97655084203035	2.07709827136721	2.0114589123799	3.15293547494215	6.14081425905886	2.87326309060994	1.45285960787491	-0.483392391285932	2.87489605776305
ADH1A	0.502385976905117	-3.36612722968074	-3.18087837905153	-1.72386815915177	-5.47739599084231	0.102968220162006	0.324474487663743	-5.47739599084231	-4.07460613120118	-4.20244364754702	-1.93321869534336	-3.57056916275808	0.29130365901334	-5.47739599084232	-1.53889991342666	0.0944894522143893	-5.47739599084232	-3.10169180732071	-2.03835942660654	-4.2743234224554	-3.19313523746892	-3.20340410953807	-0.889928607145542	-2.64577716610566	-3.69108419309023	-5.47739599084231	-4.45485686546705	-2.22358026438135	-2.26115790811084	-3.65272573978393	-5.47739599084232	-2.86380050266563	-5.47739599084231	-3.50935420443338	-3.80406273339584	-3.508159022679	-5.47739599084231	-5.47739599084232	-1.36979606394391	-1.62716561541316	-5.47739599084232	-4.48509685734459	-4.37639111923643	-3.93662193682015	-2.72603038440189	-4.39315225892281	-5.47739599084231	-5.47739599084232	-0.892548141980513
ADH1B	7.35441949877224	6.0356217286474	8.11064897722498	6.90410498419182	-3.46281076240913	2.22449267299553	9.47793947275907	3.66686839521167	4.01671222048804	-0.909453185067533	8.2647685055033	5.05277712326904	9.08507390596755	4.65788359128676	6.33175658250298	6.51615048815735	2.44159224601077	5.43156942625386	2.31586595373338	4.8763065905358	5.39896395383495	3.40799913804946	8.34094548112092	3.79102127968722	5.39035083363336	3.03931445385635	6.86122943977669	8.19968237843984	8.10085343647667	5.34254331733734	3.34694855419567	7.8876695963515	3.37381297197488	5.41649386700803	2.1603181852569	5.35644269773419	3.97128848123059	3.98044475467712	8.23787497573032	7.7079039596043	4.99271513078649	2.71178472334174	4.43203055624078	5.46869358341252	7.27812060211113	2.47364401315878	5.90920515605513	-0.13963089776763	6.57451462329871
ADH1C	-1.34297011424604	-1.45278633523886	3.952295455473	2.19199564184984	-4.46765614006702	0.0475902718259004	2.85220943809423	0.982126481578997	-1.28652023177538	-3.5363586303275	1.20791149983257	1.64197761258272	3.76204031680837	1.19216478517958	1.15371823757144	-0.875495137369314	-1.9436571908172	1.81468885270062	5.31931868559483	1.78346230652888	1.42606527574535	2.59193312016786	0.600806687607359	5.58926383489739	2.39856844611017	-1.90082932079239	1.46178313073795	2.66615116837943	1.76407777219642	3.65265267941878	-1.53638816036971	0.914034708305763	0.260975090040092	5.37770198762202	2.90546576814573	-1.12425636437747	0.90792791082834	-1.66464180508561	1.50960482438663	1.3178377413582	5.325814578595	-1.24409461000958	1.2551950906587	-1.1950633362128	2.05484619634192	4.58412552946535	-0.863437915407	0.370350374696117	4.2342948618843
ADH4	1.75202323011332	-5.47739599084231	-2.33573268616688	-3.56093778457859	-4.46765614006702	2.06631019389992	-2.41569837753662	-5.47739599084231	-3.12398514973852	-4.20244364754702	-2.95628844776485	-4.07145777322346	-2.30300226068468	-3.32804416237471	-2.77420713254324	1.84228264609774	-4.3559083642001	-5.47739599084231	-2.74924665376965	-0.0621297128891628	-3.6371289814073	-2.94240203002408	-2.86377495763902	-2.13000144454927	-3.69108419309023	-5.47739599084231	-2.98126336276082	-5.47739599084231	-5.47739599084232	-3.08862767808428	-5.47739599084232	-3.45160086469895	-3.38178130954404	-4.49862261513298	-4.41061564862005	-3.91974583416801	-5.47739599084231	-5.47739599084232	-1.75720379987159	-3.59594199835151	-4.41393745132584	-3.48896276038186	-5.47739599084231	-3.41302719507776	-4.76628859100388	-1.11250035957127	-2.46909358955219	-2.85808974407855	-1.28768451318668
ADH5	5.92171453700293	7.17616107743424	7.1620952005626	6.26636673257542	7.03811983742773	6.81009754158727	7.42432785631348	7.63485610924218	6.9559315628993	6.43975606369084	7.33524120694095	6.45216384929007	7.04390406859974	6.44465501071504	6.55016024819708	6.12744946236194	6.39676807329681	7.31905696423469	8.10561829932654	6.98406719418611	6.7683662917837	6.78887212126527	7.11300781334874	7.70061655483503	6.64185782982921	6.66377358993518	7.69468016120299	7.41125233723927	6.77977458181378	7.14700650004899	6.91480215812866	6.78841019138693	6.6426138430771	6.62673018766429	7.28800121506753	6.62131943096338	6.56186967714347	6.28347055752568	7.1291842194402	6.75408667709952	7.45700036597626	6.50399127640578	6.5009489582886	6.95008731419305	7.1050616346788	7.40516636245429	6.89941052598826	6.96982841422589	7.74229574164027
ADH5P2	-5.47739599084232	-5.47739599084231	-5.47739599084232	-5.47739599084231	-5.47739599084231	-5.47739599084232	-5.47739599084232	-4.22580392226603	-5.47739599084231	-5.47739599084231	-5.47739599084231	-5.47739599084231	-5.47739599084231	-5.47739599084232	-5.47739599084232	-5.47739599084231	-5.47739599084232	-4.7132918056195	-5.47739599084232	-5.47739599084231	-5.47739599084232	-5.47739599084231	-5.47739599084232	-3.75732692172834	-5.47739599084232	-5.47739599084231	-3.8624589000602	-4.20051698815881	-5.47739599084232	-5.47739599084231	-4.19294395287736	-5.47739599084231	-5.47739599084231	-5.47739599084231	-5.47739599084232	-5.47739599084232	-5.47739599084231	-4.27247321552365	-5.47739599084232	-5.47739599084231	-5.47739599084232	-4.48509685734459	-5.47739599084231	-5.47739599084231	-5.47739599084231	-4.83572801370912	-5.47739599084231	-5.47739599084232	-5.47739599084231
ADH5P3	-2.62720955837051	-5.47739599084231	-5.47739599084232	-3.56093778457859	-5.47739599084231	-3.99103303236514	-4.73915521005277	-5.47739599084231	-5.47739599084231	-5.47739599084231	-4.34972540337542	-4.40705221089494	-4.25212922681562	-5.47739599084232	-5.47739599084232	-5.47739599084231	-5.47739599084232	-4.21638863220744	-4.21045190374581	-4.2743234224554	-5.47739599084232	-4.50716896186726	-4.28830218696543	-2.49854774930068	-4.32381126701497	-5.47739599084231	-3.44371798977263	-4.20051698815881	-4.45116219699278	-4.59188400827791	-5.47739599084232	-5.47739599084231	-5.47739599084231	-4.49862261513298	-5.47739599084232	-5.47739599084232	-5.47739599084231	-4.27247321552365	-5.47739599084232	-4.24951260950493	-4.84981918551793	-3.90271047394719	-5.47739599084231	-4.29279591053404	-4.76628859100388	-5.47739599084232	-5.47739599084231	-5.47739599084232	-5.47739599084231
ADH5P5	-5.47739599084232	-5.47739599084231	-5.47739599084232	-5.47739599084231	-5.47739599084231	0.207728093660134	-5.47739599084232	-5.47739599084231	-5.47739599084231	-2.73762716077909	-5.47739599084231	-3.79938386770112	-5.47739599084231	-5.47739599084232	-3.37056570395981	0.217490632411999	-5.47739599084232	-5.47739599084231	-5.47739599084232	-5.47739599084231	-4.28180808768029	-5.47739599084231	-5.47739599084232	-4.13844041188216	-5.47739599084232	-5.47739599084231	-5.47739599084232	-5.47739599084231	-5.47739599084232	-5.47739599084231	-5.47739599084232	-5.47739599084231	-5.47739599084231	-4.49862261513298	-5.47739599084232	-5.47739599084232	-5.47739599084231	-3.17998506526049	-5.47739599084232	-4.24951260950493	-5.47739599084232	-5.47739599084231	-5.47739599084231	-5.47739599084231	-4.76628859100388	-5.47739599084232	-4.35680395164179	-5.47739599084232	-5.47739599084231
ADH6	2.43642793110686	-1.64118458858632	-0.753150508838968	1.05512993676927	-2.46039416250688	1.85675885733187	0.140434761765401	0.0640671661688261	-1.8325166229477	-0.99851323452069	-0.285529581505387	-1.30355119758927	2.03803735993118	1.62385428522817	0.519022958848627	1.80353591557151	-2.09809438470846	-1.38474470895417	-0.417790044894736	1.43921345612478	-1.55194754375354	-0.214105905594148	-2.1611541380446	1.78190737241088	-1.11320483201557	-2.59454791779015	-1.11294030431657	1.53475683936806	-0.256891322701695	1.02764590440174	-1.07805177336616	-1.44522350878891	-1.05361519480644	0.0657003832670472	-0.350697626163555	-0.610279033576268	0.210591198494779	-1.66464180508561	0.785295783439137	-0.824326890050175	-2.36811070603409	-1.79120551802924	-2.30502315653275	-0.468918402354845	0.340847180702978	1.34311965262363	-1.80569292904494	-1.16536019888296	4.64725201520864
ADH7	0.454264445307127	-4.2581286782225	6.60874529790387	1.64928357886571	-5.47739599084231	-5.47739599084232	0.606116250872351	-0.947784557468921	-5.47739599084231	-3.0824086961514	-2.26087973601101	-1.49106652564005	0.867418412813691	0.622325439593885	-2.77420713254324	-3.837387673384	-4.3559083642001	-3.8474820325339	-2.23875024379491	-3.6275609906652	-2.15076225264768	-1.44649654657113	-3.6454419224419	0.740313552857735	-2.41597252480238	-3.2621970002243	1.45570705420689	0.723850611236824	1.93184362116164	0.901111319506126	-3.52439517094731	-5.47739599084231	-0.712250706105292	1.98786691980253	-2.36248380176451	-4.49783162146193	-0.0271439084255852	-4.27247321552365	-3.58734177933691	-3.14778639029438	-0.474550973952341	-1.79120551802924	-1.97846041527506	-4.7667807244034	-2.72603038440189	-0.537840797004399	-2.96708030521622	-0.563193947639277	-3.20447238008324
ADHFE1	2.67556171566025	-1.28617308417621	0.757974852103681	1.11858253522076	-2.13798323301344	0.15629882740168	1.115720011563	-0.167451146893969	1.98956772445472	-1.42263513373466	1.22442910168575	-0.537313364234201	1.75961810260127	0.824358286280863	4.14496781598262	1.95264484674702	-2.69528937326064	-0.658019532746251	-3.54645978607949	-0.791254028111596	0.240013355354978	-0.178519423481021	1.47550946139418	2.45011218408577	0.482211650618546	0.959252562318169	0.90664167519807	2.00555520594847	0.596184930303917	1.85497541167164	0.119078252551132	1.56786056357829	-0.712250706105292	1.68958043012539	-0.707937414413275	1.45905041159547	-1.48170124089029	0.0674517953557965	1.14368435247917	0.721893061423536	2.26829441482559	0.0924468725009844	0.522090548916896	-0.751650717595034	1.70859610813546	-0.511744627914731	-1.25896914561103	-1.59780907718859	1.00091829457312
ADI1	5.59132409624248	5.49893842531622	6.69136932881573	7.28817065221944	7.10521148198744	6.10469492302215	7.11145611686583	6.92820461733668	6.33109948929195	6.37086771413036	6.58887299792172	6.34670018008669	6.60032009323825	7.35621912034148	7.10989833891083	6.03116466506262	6.84056535459331	6.76161741789173	6.61404027320147	6.78545003208197	6.3378852488534	6.29731352935519	6.38951063868093	8.60930660459699	6.1888379611267	6.21489612111154	8.29992374270178	6.88409722438274	6.19572297111363	5.94605674172795	6.66325945889776	6.65952021083577	6.42358760954864	6.11238832903674	5.84421560375316	7.47703474034769	5.91193967017737	6.4575637050792	6.80088268698127	6.41063112705966	7.73197376639425	6.63966413704627	6.26964999353764	5.90824046244615	7.23179619084378	6.06278092056427	6.41841774985623	5.44225981734733	5.92718250537286
ADI1P3	-0.674476245814513	-5.47739599084231	-5.47739599084232	-5.47739599084231	-5.47739599084231	-5.47739599084232	-5.47739599084232	-5.47739599084231	-5.47739599084231	-5.47739599084231	-5.47739599084231	-5.47739599084231	-5.47739599084231	-5.47739599084232	-5.47739599084232	-5.47739599084231	-5.47739599084232	-5.47739599084231	-5.47739599084232	-5.47739599084231	-5.47739599084232	-5.47739599084231	-5.47739599084232	-5.47739599084232	-5.47739599084232	-5.47739599084231	-5.47739599084232	-5.47739599084231	-5.47739599084232	-5.47739599084231	-5.47739599084232	-5.47739599084231	-5.47739599084231	-5.47739599084231	-5.47739599084232	-3.91974583416801	-5.47739599084231	-5.47739599084232	-5.47739599084232	-5.47739599084231	-5.47739599084232	-5.47739599084231	-5.47739599084231	-5.47739599084231	-5.47739599084231	-5.47739599084232	-5.47739599084231	-5.47739599084232	-5.47739599084231
ADIG	-5.47739599084232	-5.47739599084231	-5.47739599084232	-5.47739599084231	-5.47739599084231	-3.27462257191371	-5.47739599084232	-5.47739599084231	-5.47739599084231	-5.47739599084231	-5.47739599084231	-5.47739599084231	-4.25212922681562	-5.47739599084232	-5.47739599084232	-5.47739599084231	-5.47739599084232	-5.47739599084231	-5.47739599084232	-5.47739599084231	-5.47739599084232	-5.47739599084231	-5.47739599084232	-5.47739599084232	-5.47739599084232	-5.47739599084231	-5.47739599084232	-5.47739599084231	-5.47739599084232	-5.47739599084231	-5.47739599084232	-5.47739599084231	-5.47739599084231	-5.47739599084231	-5.47739599084232	-5.47739599084232	-5.47739599084231	-5.47739599084232	-5.47739599084232	-4.24951260950493	-4.41393745132584	-5.47739599084231	-5.47739599084231	-5.47739599084231	-5.47739599084231	-5.47739599084232	-5.47739599084231	-4.03652434011779	-5.47739599084231
ADIPOQ	-3.85901080578096	-5.47739599084231	-5.47739599084232	-5.47739599084231	-5.47739599084231	-3.99103303236514	-5.47739599084232	-4.22580392226603	-5.47739599084231	-5.47739599084231	-5.47739599084231	-4.84515863024454	1.16661918572863	-5.47739599084232	-5.47739599084232	-5.47739599084231	-5.47739599084232	-4.7132918056195	-3.54645978607949	-4.2743234224554	-5.47739599084232	-5.47739599084231	-5.47739599084232	-5.47739599084232	-4.32381126701497	-5.47739599084231	-5.47739599084232	-5.47739599084231	-4.45116219699278	-4.59188400827791	-2.72388117315571	-5.47739599084231	-5.47739599084231	-5.47739599084231	-5.47739599084232	-5.47739599084232	-5.47739599084231	-5.47739599084232	-5.47739599084232	-5.47739599084231	-5.47739599084232	-4.48509685734459	-5.47739599084231	-1.76661315121831	-5.47739599084231	-5.47739599084232	-5.47739599084231	-4.03652434011779	-5.47739599084231
ADIPOQ-AS1	-5.47739599084232	-5.47739599084231	-3.91357769035989	-5.47739599084231	-5.47739599084231	-5.47739599084232	-5.47739599084232	-5.47739599084231	-5.47739599084231	-5.47739599084231	-5.47739599084231	-5.47739599084231	-5.47739599084231	-5.47739599084232	-4.40530419666611	-5.47739599084231	-5.47739599084232	-5.47739599084231	-5.47739599084232	-5.47739599084231	-5.47739599084232	-5.47739599084231	-5.47739599084232	-5.47739599084232	-5.47739599084232	-5.47739599084231	-5.47739599084232	-5.47739599084231	-5.47739599084232	-5.47739599084231	-5.47739599084232	-5.47739599084231	-5.47739599084231	-5.47739599084231	-5.47739599084232	-5.47739599084232	-5.47739599084231	-5.47739599084232	-5.47739599084232	-5.47739599084231	-5.47739599084232	-5.47739599084231	-5.47739599084231	-5.47739599084231	-5.47739599084231	-5.47739599084232	-5.47739599084231	-5.47739599084232	-5.47739599084231
ADIPOR1	7.08592458434572	6.9556635840463	7.58303566349792	8.24235944220283	7.09636421223338	7.16547930873036	7.49271543374191	7.72428016979247	7.48550801852497	7.76643151929378	7.40482861864399	7.52254347965217	7.08245816448891	7.46140514656216	7.56458245682939	6.61386411502303	7.17131288721898	7.87293611836473	6.53372938719551	8.33382089259164	8.02302586226419	7.33607521424314	7.23552152680751	8.47138639935954	7.43080235937679	7.21229320922258	8.89186557048198	7.45682162556657	7.25539432774869	8.0765618878781	7.6513520469849	7.14255728408984	7.20563714707879	7.30817460962109	7.51156258315439	7.83500348738068	7.28826287098112	6.98433467904388	7.35100685151513	7.62951732229785	8.26711466065482	7.82429239716006	7.12895031828852	7.58611325171877	7.42159794866702	7.5505110486055	7.74011866833813	7.51031606301384	8.10843471850215
ADIPOR2	5.59964349605414	6.67015599385609	7.15277603807533	5.82218764785017	5.97194114793901	5.74007760480984	7.01505191515678	6.71871246913784	5.483820958826	6.8920863339035	7.18721562769708	6.6365521747185	6.23714351943062	6.1634400616681	5.38693759213382	6.24055111454454	6.11964418171781	5.56795638183848	6.80536473126903	7.23786849591271	5.56351188637617	6.51025073685374	6.65766329636554	6.0078585986003	5.85583401408727	6.16602893906808	5.42606992378085	7.67659959799051	6.4826070427116	6.29294509661877	5.83220924315357	6.05971615391545	5.73215575743365	5.77274783717688	6.14150861257918	5.65825363096232	6.44022518817794	5.82933995638304	6.22507588144842	6.37179439121306	5.51560589741076	6.43531314976962	6.30946573553028	5.98476875999238	6.18316418865344	6.9990113609714	6.28188544091581	7.51548474840773	5.96045317036885
ADIRF	-5.47739599084232	-5.47739599084231	-5.47739599084232	-5.47739599084231	-5.47739599084231	-5.47739599084232	-5.47739599084232	-5.47739599084231	-5.47739599084231	-5.47739599084231	-5.47739599084231	-5.47739599084231	-5.47739599084231	-5.47739599084232	-5.47739599084232	-5.47739599084231	-5.47739599084232	-5.47739599084231	-5.47739599084232	-5.47739599084231	-5.47739599084232	-5.47739599084231	-5.47739599084232	-5.47739599084232	-5.47739599084232	-5.47739599084231	-5.47739599084232	-5.47739599084231	-5.47739599084232	-5.47739599084231	-5.47739599084232	-5.47739599084231	-5.47739599084231	-5.47739599084231	-5.47739599084232	-5.47739599084232	-5.47739599084231	-5.47739599084232	-5.47739599084232	-5.47739599084231	-5.47739599084232	-5.47739599084231	-5.47739599084231	-5.47739599084231	-5.47739599084231	-5.47739599084232	-5.47739599084231	-5.47739599084232	-5.47739599084231
ADISSP	1.9730415738333	4.84842507297487	3.36428309380296	4.10547361865255	5.2311311206808	3.13729318971692	5.51186734277528	5.65345027038365	5.11122505865249	4.79775075659885	4.76593004775867	5.11422644225548	4.73015809771332	4.83596913904212	4.86903564818749	2.16622625396728	4.01317425482739	5.13153734201887	6.2860210151796	3.5787980724141	5.86250187311424	5.52652845014062	4.91472759637751	4.48821778541498	5.3722731015276	4.56545306087301	4.66466910537931	3.64897731501764	5.22831214723383	4.66657188097154	4.2459344874283	4.52408843186379	5.3974836937192	5.99258909911786	4.88072159428581	3.93476931668905	4.87603798138959	4.2350795036552	4.9244355183468	5.12931477233785	4.59509374084836	4.13106211747765	4.78526664676387	5.464498440829	4.91825409248938	4.72315543496848	5.12282542189009	4.13541885257713	2.300562046829
ADK	6.39461101833951	5.88727516958606	5.75815534193177	5.7463770393476	6.61045632228272	5.35298897870843	5.37049389877728	5.02690004337897	5.56703588425198	4.36313146861552	5.44073096741486	5.03115373956584	5.53768974188064	4.85531934629372	5.09161880604271	7.04862882570662	5.015706149969	7.31195877185017	4.62521816313785	5.54279079604428	5.54841220183029	6.57651217854385	5.12889387749536	5.7303030716637	6.07873341691308	5.9276025398297	6.50892221327101	5.70384619381986	5.50531424443658	6.76761441618542	7.6141006766253	5.12957400295538	6.2620225919609	4.78820704511156	4.97504033656931	5.87162362916456	5.08610615447461	5.19206123510572	4.8996923254728	4.67982002178081	6.75469094816351	5.39743340670579	7.35210423318356	6.82277577896216	5.99123153050515	4.9624419266946	6.9048158476265	5.57516006957725	6.47755910280263
ADM	5.33314379519449	4.72780658983959	3.6781776351347	1.66353665458393	5.0956348595083	-0.0699820106026158	3.9708001449325	5.57494043325542	5.69021500871283	3.72085775038812	3.51522868530633	4.13455628772811	3.62125881117219	3.2878644175187	3.43453851737254	2.92156795547731	3.859034495472	5.5588705634605	6.20189993283258	5.8503966784957	3.95857521002122	5.25036798385075	3.54341284398974	1.6381295086497	2.60820825150887	4.69180404780806	2.18182064879397	2.8306587643366	4.31601039192721	3.16082281295557	0.869740402274712	3.34798241788966	4.62302661964737	2.88084164402115	3.14871888796317	3.60304759952125	2.30593465903209	3.65433739017907	2.66458399288168	4.03932028893795	2.15398741040103	3.81324716639367	2.9317062974404	4.67704478755626	1.6895352299811	4.0070007711173	5.17533760776908	4.1912021138064	0.0170093091256429
ADM2	0.838602167281049	2.9222882578006	1.72938823852977	2.55517581689176	4.21442010522224	4.01069185768356	1.45255386142433	4.35188998473714	4.48692075188784	5.25926789883565	0.317347348247891	3.55759121588409	0.636082093038403	3.75431559138417	3.23665112024227	2.22605274104029	3.95789647514386	3.83496163781627	0.326192670374465	2.99518999558658	5.87821629935612	3.81787557427384	-0.432898272118183	5.33937112147564	3.43269694543276	3.94460514359493	3.18927556782316	0.607681845765333	3.99448868824183	4.31879985847124	4.33156589390264	0.363645685261188	4.17946279795653	4.07421454128645	4.69748566633715	3.49832801395744	3.71277598942272	3.78885744540641	5.19950794093495	1.45098371417812	0.56374123680019	2.48450248284475	4.79998305581437	4.32675463456353	2.90158537978185	3.75224263875684	2.85698967918894	3.29267814907741	2.22292466557056
ADM5	-5.47739599084232	0.707030295681599	-2.69728382797168	-0.436856600195889	-1.75902605965729	-1.22808912739638	0.741684451645984	0.708749913655806	1.19663562876118	-0.909453185067533	-1.34064753350366	-0.0213319317658303	1.22339022425495	-0.380737120698133	-0.296319414400984	-1.94341142787547	-5.47739599084232	0.279412493236946	-0.141742743237916	-0.791254028111596	-0.0750760465876958	1.41712242681445	-0.000909866209003791	-1.52022694557316	1.35129524918941	-2.01540857753545	-0.601320716685266	-0.528515610652113	0.406596787786276	1.41489054711184	0.460597949673892	0.41429263373282	-0.947571585182431	0.65036157940454	-2.78279066832525	0.0970009076323861	-0.0508322780590009	0.391265317940837	-0.533877496639467	0.493978040819754	-2.56290531571242	2.09969843018137	0.621844251473781	-0.440668736739788	-0.896396227945471	-0.765574361090743	-0.934340971630346	-1.98053863055462	-3.20447238008324
ADNP	7.7667420281375	6.77324212160325	7.46249752100628	7.02563753639963	8.04472424893806	8.75678058343882	5.95257760348118	7.66028175566045	7.14177364714019	6.84286572315354	6.25280746567661	6.58108386455516	6.90908224156545	6.24297045459187	6.94206879258271	7.50695781339624	6.97071608612161	8.34818626933837	7.5062568760615	6.91445663780366	6.54180093274669	7.39668225045205	6.53428752318608	7.14571741224281	6.58598604311747	6.73777274793108	6.79569414136118	6.69821960519954	6.47583375157486	7.32800737755392	6.30940539116999	6.22310960303646	7.50095263705591	6.64569237343326	7.14904320666033	6.77031353402537	6.64623684236801	6.42054159227018	6.67101267585014	7.25521903493036	6.15633377926377	7.21861515112258	6.85046163610723	7.11216417120511	6.85020292470782	7.28528415680788	6.45528980780104	7.70651344278197	7.09794485238026
ADNP-AS1	3.80359174125588	-0.409457524021029	0.422035257382645	0.112792208608032	-0.600665739236068	3.30016061977047	-0.551482911826873	0.936121278478085	1.05006356884085	1.04419074594428	-0.382248721167826	-0.760488746427761	0.142237797402263	0.238065404504331	1.74983240054503	2.76903446745783	-0.932754276302266	-0.126758632066015	0.650219263354751	-0.465941730083328	0.240013355354978	0.550796844306902	0.039984206498128	0.664210388798366	-0.239381363645822	0.320961524560585	-0.129999208378833	0.268278526226288	-0.33943702026678	0.729679453336909	-2.01125623588279	0.600776605559573	0.66367396422719	0.820219615726203	0.65125740900015	0.459381708596849	-1.24470559657255	0.107235091104739	0.197010794779959	0.398284170840826	-0.356877910153827	0.390067127573561	-0.830896320874085	0.65967108747471	0.340847180702978	-0.168179814962627	-0.44583451488869	0.678611933474971	1.00091829457312
ADNP2	5.21357000479803	5.34923247254052	5.00747727303866	4.79065303343556	6.03486632506945	6.64792236617619	4.73970145275973	5.44853284189477	4.99332082151897	4.46449746790906	4.55520754375601	4.91139545641199	4.71043418817693	5.29768713029252	4.52119243378305	5.59091861248861	5.15044126180344	5.54149681191589	4.51200167373877	4.73776426891973	5.00124373333612	5.25688113426165	4.89256980107739	4.74067310735459	4.33032326831584	5.63945192839034	4.38026604662689	4.95308236318685	4.66731344152478	4.94836061563854	3.79172839929273	4.38658152264808	5.7739300324615	4.15936681814753	5.22488039727733	4.7977533975931	4.45297049854022	4.29659543610054	4.73008639622558	5.70441450544076	3.94127818039395	5.73116911450339	4.83288146539824	4.85281540140547	4.74905975672082	5.23852803541999	5.19830676236187	4.79770485624687	4.52857676188924
ADO	5.59132409624248	4.75752899244832	5.27950688079449	4.46414014271295	5.10042632140264	5.67304424161394	4.80152382963453	4.48566065626369	4.45571877235486	4.29917420477204	4.29668552407351	4.83045787627242	4.72032984978949	4.44449280222134	3.91580152765528	4.93413920341048	4.86446790596598	4.85585971430309	4.13291760567548	4.65815991354563	3.81157301993857	4.69250226747699	4.52771766299156	5.49300620803187	4.1896258249927	4.70656497237165	4.6474461631516	4.48639975911032	4.23275134367985	4.63268063367971	4.75483813405758	4.49202646185336	4.16771226959969	4.27104566374962	4.75638408563478	3.87381867603087	4.13902237760866	4.47444087252469	4.42610141590817	5.02103720879379	4.32089355637752	4.77278860846025	4.60197973360138	4.43171907017318	4.58426268841142	4.19699427383083	4.99031756557472	5.14552127796034	4.96196908170362
ADORA1	-2.26307728976722	5.50700082950952	-0.150892795850382	4.28904574886363	3.224966058596	-5.47739599084232	1.6990285301273	1.85531803278563	4.23740816140271	-1.42263513373466	1.74305066588706	0.934452698780011	1.85851606951132	3.65180694176037	3.11005487760356	-1.00706979482929	0.923066027174455	7.14113392552562	2.06687058391683	2.74769335532242	-0.732824249305008	1.44019817703418	2.04658581672538	-2.64577716610566	1.83531557681369	3.33364178838742	1.7419563818455	1.80913855226279	4.07636980911943	3.73739443382932	-0.893977852027199	2.11895914044626	2.86021299832925	1.36284466822156	4.39115583469845	3.1109011802289	5.12956603444708	1.78671034001407	1.65584193614011	1.11204397148124	-1.03718938866962	2.99905717300135	4.94546612901377	1.01622355369247	3.85020077406335	0.516612727374945	6.32758448199895	1.96720226123034	2.65605517360072
ADORA2A	-1.97257743217893	-3.36612722968074	-5.47739599084232	-1.88048385811363	-3.46281076240913	-1.09749838928022	-3.6006091895013	-3.11475188201675	-3.37700761847365	-4.20244364754702	-2.95628844776485	-1.54201751586496	-2.53442480602891	-0.588131633843399	-1.53889991342666	-1.7012859243455	-3.73262173665275	-1.5079583257748	-5.47739599084232	-2.84299343420506	-1.55194754375354	-2.52990897128389	-1.83113502995254	-2.36496174391991	-2.41597252480238	-3.00378566621069	-4.12846289478133	-3.07975010297951	-2.10858520705106	-1.8904557679438	-2.72388117315571	-1.74527335687863	-1.74645084095937	-2.34542587203921	-2.78279066832525	-1.60888911811769	-2.22277392509704	-0.788111559278332	-1.26077079888643	-1.27192501853731	-5.47739599084232	-3.48896276038186	-3.32842238576823	-2.26412266739653	-1.396183721737	-4.83572801370912	-5.47739599084231	-2.50297797009559	-3.93315409205453
ADORA2A-AS1	0.243916389839861	-1.93807890308885	-1.60019481470523	-1.12515567215742	-2.65338422127199	-0.338477866903143	-1.70185350425151	-1.73007700644503	-1.35296524623851	-0.531691238576001	-1.7936360994339	-1.59483400237853	-1.77231594592448	2.30249909001918	-1.1741885631856	0.793139423641459	-1.9436571908172	-0.932287302185524	-4.21045190374581	-3.182588719026	-0.600221456587628	-1.36423470190029	0.156139904086805	-1.92800178915941	-2.41597252480238	-2.01540857753545	-3.8624589000602	-1.09030996524319	-1.25831211631258	-0.539124123969564	-1.67799194995915	-0.586291991723255	-1.35883597298798	-1.70971387359812	-2.78279066832525	-1.34631786866749	-2.58828481521404	-0.462773651073627	0.307365268318572	-1.62716561541316	-4.07964585750057	-1.79120551802924	-2.50098783550992	-2.07856293559474	-0.617891020379244	-4.39315225892281	-2.6967060158298	-2.50297797009559	0.0170093091256429
ADORA2B	3.60853237061793	3.93428791527056	3.40671637094155	3.23691037607164	2.94710297226814	2.41157907648786	2.9838455983749	1.85531803278563	3.83651631610589	2.41817732906993	2.58033941809659	1.55373644817891	2.91850087600273	3.40103976183749	5.43724273376227	4.58874460976061	2.04938552723196	3.61821843359903	3.37978478882959	2.69004650761511	3.36522281852404	4.77536193140006	2.94914303554632	2.44557265495629	3.49733553357236	3.01762470258432	4.95639621900423	2.70200480016146	2.49920538246806	3.6083390226374	4.56359387411552	2.56238871174922	3.98895226073699	2.04230587120739	2.31080298825006	2.89518949573411	3.77977791848627	4.05099140771848	2.67147896960523	0.871931445721639	4.617553271852	4.8459093212337	4.99048465313009	3.03466919866026	3.868677625157	2.60168034884065	3.74558195352572	4.40287901075786	4.99153265944974
ADORA3	1.92087961764013	1.42005397628196	3.22216511717961	1.48243620392407	-0.551733962794687	1.24377720122235	1.2400050741813	-0.570416560360603	1.58169950486988	-0.232599702593668	3.00521841518328	1.65334560736009	0.549920974048751	2.78389647408324	1.89128034187314	2.60971973826767	1.45450378852432	2.13090768123633	2.52022844827303	3.1879885315483	1.757988832885	2.02499816836493	1.10345822155037	0.0259767451752803	2.69037533356118	2.84774425392548	-0.129999208378833	1.23532870579958	2.47525616871206	1.29699278884182	-0.271949563556594	4.11335707766291	1.45500828474247	2.51342246100034	3.13667673907341	2.96537152946316	2.31985571584311	2.95004493847097	2.34910191922913	3.07003927966644	0.0534341937173481	1.60530635655607	1.53656345981846	2.28265285936493	1.96258712510046	-0.168179814962627	4.21974439792324	1.3792765872029	1.45026331699513
ADPGK	6.2444203443572	6.30108531273417	6.28722466101227	5.71592718405167	5.70061964856032	7.14088421104028	6.48156003825312	5.96042318059178	6.7278175574007	5.87913884727369	6.23355668226339	6.07808881811541	5.80743234959149	5.78986816056504	6.12376426159362	6.41133479036228	5.31919252229572	6.13879820493232	6.41331592466808	6.25336583927868	6.06456268904005	6.25238915140642	6.44623144262825	6.9520802014049	6.52226501536765	6.23147856119879	6.31278696265025	6.08064914139157	6.28668489963961	5.82976993326986	6.7706433053363	7.17573494145715	6.731601725453	6.05254825801495	6.18990065856547	6.54113134384931	5.65939063932785	6.13560749166372	6.05557106102641	6.31614994482513	5.60352625138092	5.51138897472567	6.13209232128516	5.9574981348014	6.43948421370237	5.63327024171403	6.21690736460661	5.85583318539031	6.35932376468382
ADPGK-AS1	2.17953111475417	-1.85793395385853	-1.1153803014814	-1.12515567215742	-2.65338422127199	0.849572137782879	-1.27798651501787	-2.77160351879552	-1.10378337570034	-4.20244364754702	-1.24658986174812	-1.34819496123199	-1.08029117347739	-3.75893300002238	-2.18169695681682	1.86127263633465	-2.69528937326064	-2.04759099997059	-2.23875024379491	-1.9641126580713	-1.97620505457232	-1.83241073319391	-0.96886519547481	-1.52022694557316	-0.876380819126492	-2.42656135944631	-1.52871319965831	-1.54841736637767	-0.842564045325218	-2.87225237040385	-3.06931311297159	0.664929274652463	-1.05361519480644	-1.51745561022412	-0.596534883951123	-1.05723243179746	-1.24470559657255	-1.02559217901663	-0.59876083375212	-0.483209416945216	-1.71885185833123	-1.40446320354518	-1.83927525018641	-2.26412266739653	-1.14742519756727	-2.1609446632577	-2.27254586536779	-2.50297797009559	-1.01262416130661
ADPRH	4.69782169343538	4.36314924872671	4.82730180615706	3.61609557429203	2.57536779151975	3.13064649821124	5.67108379476583	3.97626038774534	4.01506665402013	1.88270001713634	5.64395696565286	3.89940225728639	4.61287687413155	3.84744680687321	3.1305826301981	4.19114102832534	3.76974212756224	3.49125247501273	2.91384778128474	3.50642526276046	2.68984493695581	3.02864682575974	5.37449105631847	3.43574694845404	4.38259237022378	3.23684076651614	4.85616640825818	5.65254745103412	4.94742961453602	4.22506512529332	1.69842314103531	5.45321065157502	3.67086762710314	4.5187940334084	5.23715138889163	4.31120773705335	4.19422587371857	3.88067306122866	4.52648769524883	5.07232113334116	5.52674991214099	2.79722939945602	3.332246192585	3.8024219622163	4.2401424969199	2.95740414662476	4.25801166181154	3.05946221252636	4.74537997804906
ADPRHL1	0.548954076033114	2.33520444142617	0.83101767721042	1.3299340725504	1.89062823675407	1.08781284668823	1.42864080432063	2.26191352301596	3.31998504734839	3.04356177031225	1.03141759829673	-0.134072983111713	2.36681223396806	1.69431637489659	3.05097287408673	3.28720573701914	1.64914351410243	1.37464882755961	0.251639344889266	3.1833536289572	3.84975149714949	2.94641807395266	1.16020409804046	4.50030618280582	2.08940095494931	-0.563422410526459	5.23397628654717	2.43002271746701	2.10570843480297	2.91011960504476	3.08728864734079	1.36394834902505	3.56958001036592	2.89781322061151	2.57155695823253	2.6160140318573	1.85534305110458	1.97049852277494	1.97849589234691	1.73833513878242	5.17619701192424	1.20774994847928	1.43050665607226	4.58729245030319	1.90866237401276	2.4136321424435	2.96321052622265	2.15347225220977	2.48923061137637
ADPRM	2.88971109900431	2.36473382590992	2.40379324092504	2.48467974088308	1.67116366129053	2.19930421768353	3.00825282734358	2.51758770490716	1.64264919995486	2.26397820168781	3.11116240324414	2.32826131353922	2.53323538228188	2.84711960578141	2.73967478487434	2.72824090583119	2.15574181891252	2.65356603301802	3.39285233488757	3.05222752628895	1.96481035567431	2.57639464561778	2.72297156246838	2.75901221872995	2.15320041759948	2.15674340611187	3.00391996451449	3.05794526740953	2.4072690634825	1.92168264972868	2.49326073317474	2.61746503321271	2.29017903734817	2.52439232374502	1.84217884059808	1.44755742343555	2.54198127980555	2.2085731574696	2.81538470398701	2.43704507277773	3.70731999023083	2.33377783169864	1.78272739219396	2.34483491487893	2.82213576083341	1.4729426979539	2.66047880844062	1.92395412622333	3.90618884380686
ADPRS	1.81053230933521	5.15043206900681	4.51455562565363	5.74805000027946	5.20467487511305	3.08324195892367	5.3746718470911	5.76949300979002	5.38980771738304	5.3499964477891	5.22990245622063	4.93545738038612	5.62456279223301	5.24290827463992	5.09475644901788	2.51696397734132	4.49903854575944	5.10943592584426	5.66192512094047	5.40725514441567	5.89165145116217	5.44830290586545	4.93384037594635	5.43350073788448	5.5221858648257	5.34508466674764	5.72687231570732	5.01567866208149	5.51562469953661	5.49026712843049	6.11380037582014	5.36664527690658	5.31798592748124	6.12099596856825	5.35876741234684	5.30959856809977	4.97832416564811	5.2675198772602	5.09054915326217	5.12184445801054	6.21761230755844	5.85478827586245	6.08589417263289	5.80584773187551	5.78558219853554	5.23467928799695	5.00697084456568	4.82146704737185	4.5041706840661
ADRA1A	1.28623089480512	-1.00149717008112	-0.753150508838968	-1.72386815915177	-2.46039416250688	-5.47739599084232	1.00148753872648	-4.22580392226603	-3.68404688999144	-5.47739599084231	1.91571956340026	-2.55147208676702	0.819120746890874	-2.30458900345111	1.24692086293105	0.907178410889872	-3.73262173665275	-3.10169180732071	-1.56425498081193	-1.9641126580713	-3.6371289814073	-2.20950969753726	1.14153571144618	-3.75732692172834	-0.193309318848673	-3.2621970002243	-2.53165853824313	1.72799295268616	0.82185841377356	-2.36857365101854	-4.19294395287736	0.533637950805212	-5.47739599084231	-2.19390359063691	-2.55738482371821	-2.70525286140252	-5.47739599084231	-4.27247321552365	1.39763618611557	1.28253854224676	-2.27976369352042	-3.90271047394719	-5.47739599084231	-3.02968107013203	0.092623517419296	-3.17846702405237	-3.73378465775942	-4.03652434011779	2.39797827729233
ADRA1B	0.352920676825891	0.903777213399882	0.272715174426764	0.571611003772169	-2.13798323301344	-0.132568069635296	2.57199238065264	1.13248931999992	-0.621899128490718	-3.0824086961514	2.58674162282556	-1.30355119758927	2.57018271049335	1.14262421060945	0.928399834139684	-2.23453360255107	0.243192484590043	1.50783942037668	-1.31727016458122	-1.21194956706223	0.994213222435352	-0.49131441520387	-0.0429970068516337	-1.66980508920049	0.45353833268456	1.98109996660286	0.785912731288181	1.69989746834876	2.34255309700786	1.54283791568539	1.56334807618384	0.141152361891587	-2.72686580527935	2.74676125702327	1.15963160529885	2.08898355545029	1.5825959656222	1.42681936288395	1.36398146495691	1.35229384334925	1.96803088478282	-0.322482835465847	0.547683020272899	0.808315604832229	0.239646424152344	-2.24443168036414	2.85698967918894	-0.202140617758303	1.77436201622146
[truncated: 37,004 more rows]
[truncated: 41 more columns]
