# Supplementary material for: Divergent immune and extracellular matrix transcriptional programs underlie poor prognosis in early-stage lung adenocarcinoma
Source: Front Immunol. 2026 Apr 16;17:1762224. doi: 10.3389/fimmu.2026.1762224 (PMC13128801; doi:10.3389/fimmu.2026.1762224)
Supplement: Supplementary file 4 [file Table1.xlsx]

## Sheet: ReadMe
	Sheet/Tab	Tab Label	Description
	1	Categories	Lists categories of samples based on recurrence status used in the study
	2	Clinical	Recategorized clinical data from the phenodata file used in Mony & Schuchert, 2018
	3	SigModules	Significant gene co-expression modules
	4	GenesAllModules	Gene identified in co-expression modules
	5	PC1_GOTerms	GO Terms with more than 7 genes in the clusters identified from microarray dataset. PC1 for expression was calculated for each term and used in CoxPH modeling
	6	RRVGO Annotations	Gene-level Hazzard ratio
	7	AnnotatedGeneFunction	GO annnotations used as reference to manually annotate gene functions for all the genes in the modules
	8	Module_TopRecuCompare	Module to pairwise comparisons (used in Sankey plot)
	9	ManualGeneAnnotation	Manually annotated terms used in the study
	10	Sankey_GeneToFunction	Sankey plot was simplified by further reducing gene functions under broader categories
	11	Module Functions

## Sheet: 1.Categories
	The original paper focused on binary categorization (Y/N) and relied on recurrence-free survival curves to define immune phenotypes associated with higher or lower risk of recurrence over time.
	NEW CATEGORIES
	Early_Recurrence		<3yr
	Late_Recurrence		3yr+
	ShortTerm_NonRecurrence		2-4yr
	Durable_NonRecurrence		>4
	Censored_ShortFollowup		<2yr
	Healthy

## Sheet: 2. Clinical
filename	Accession	Group	Meta_ID	Cancer	Tissue_Type	Tumor_Stage	Age	Gender	Recurrence_Status	Recurrence_TimeInyears	Recurrence_Category	Old_Recurrence_Category	IncludeInRecurrenceAnalysis	Category	Platform	Batch
GSM1672627.CEL	GSM1672627	GSE68465	M_N_79	y	Tumor	1b	77	M	0	0.0358333	Censored_ShortFollowup	Non-recurrent (<2yrs)	TRUE	M_N	GPL96	5
GSM1672640.CEL	GSM1672640	GSE68465	M_N_81	y	Tumor	1b	63	M	0	0.0025	Censored_ShortFollowup	Non-recurrent (<2yrs)	TRUE	M_N	GPL96	5
GSM1672659.CEL	GSM1672659	GSE68465	F_N_100	y	Tumor	1b	81	F	0	0.585833	Censored_ShortFollowup	Non-recurrent (<2yrs)	TRUE	F_N	GPL96	5
GSM1672316.CEL	GSM1672316	GSE68465	M_N_43	y	Tumor	1b	73	M	0	1.55	Censored_ShortFollowup	Non-recurrent (<2yrs)	TRUE	M_N	GPL96	6
GSM1672329.CEL	GSM1672329	GSE68465	M_N_46	y	Tumor	1a	72	M	0	1.58333	Censored_ShortFollowup	Non-recurrent (<2yrs)	TRUE	M_N	GPL96	6
GSM1672352.CEL	GSM1672352	GSE68465	F_N_62	y	Tumor	1a	85	F	0	1.74167	Censored_ShortFollowup	Non-recurrent (<2yrs)	TRUE	F_N	GPL96	6
GSM1672366.CEL	GSM1672366	GSE68465	M_N_54	y	Tumor	1a	70	M	0	1.81667	Censored_ShortFollowup	Non-recurrent (<2yrs)	TRUE	M_N	GPL96	6
GSM1672446.CEL	GSM1672446	GSE68465	F_N_68	y	Tumor	1a	50	F	0	1.25	Censored_ShortFollowup	Non-recurrent (<2yrs)	TRUE	F_N	GPL96	7
GSM1672457.CEL	GSM1672457	GSE68465	F_N_69	y	Tumor	1b	74	F	0	1.16667	Censored_ShortFollowup	Non-recurrent (<2yrs)	TRUE	F_N	GPL96	7
GSM1672483.CEL	GSM1672483	GSE68465	F_N_78	y	Tumor	1a	81	F	0	0.583333	Censored_ShortFollowup	Non-recurrent (<2yrs)	TRUE	F_N	GPL96	7
GSM1672500.CEL	GSM1672500	GSE68465	F_N_82	y	Tumor	1a	51	F	0	2	Censored_ShortFollowup	Non-recurrent (<2yrs)	TRUE	F_N	GPL96	7
GSM1019139.CEL	GSM1019139	GSE37745	F_Y_1	y	Tumor	1a	66	F	1	8.83014	Late_Recurrence	Recurrent	TRUE	F_Y	GPL570	1
GSM1019140.CEL	GSM1019140	GSE37745	M_Y_1	y	Tumor	1a	77	M	1	0.421918	Early_Recurrence	Recurrent	TRUE	M_Y	GPL570	1
GSM1019145.CEL	GSM1019145	GSE37745	F_N_1	y	Tumor	1b	65	F	0	0.608219	Censored_ShortFollowup	Non-recurrent (<2yrs)	TRUE	F_N	GPL570	1
GSM1019160.CEL	GSM1019160	GSE37745	F_N_2	y	Tumor	1b	72	F	0	0.227397	Censored_ShortFollowup	Non-recurrent (<2yrs)	TRUE	F_N	GPL570	1
GSM1019166.CEL	GSM1019166	GSE37745	F_Y_2	y	Tumor	1b	70	F	1	3.06575	Late_Recurrence	Recurrent	TRUE	F_Y	GPL570	1
GSM1019170.CEL	GSM1019170	GSE37745	M_N_1	y	Tumor	1b	69	M	0	11.0712	Durable_NonRecurrence	Non-recurrent (2yrs+)	TRUE	M_N	GPL570	1
GSM1019171.CEL	GSM1019171	GSE37745	F_N_3	y	Tumor	1a	62	F	0	6.93425	Durable_NonRecurrence	Non-recurrent (2yrs+)	TRUE	F_N	GPL570	1
GSM1019175.CEL	GSM1019175	GSE37745	M_N_2	y	Tumor	1a	56	M	0	8.09315	Durable_NonRecurrence	Non-recurrent (2yrs+)	TRUE	M_N	GPL570	1
GSM1019176.CEL	GSM1019176	GSE37745	F_Y_3	y	Tumor	1b	76	F	1	0.676712	Early_Recurrence	Recurrent	TRUE	F_Y	GPL570	1
GSM1019180.CEL	GSM1019180	GSE37745	M_Y_2	y	Tumor	1b	66	M	1	0.317808	Early_Recurrence	Recurrent	TRUE	M_Y	GPL570	1
GSM1019181.CEL	GSM1019181	GSE37745	F_Y_4	y	Tumor	1a	52	F	1	7.06575	Late_Recurrence	Recurrent	TRUE	F_Y	GPL570	1
GSM1019183.CEL	GSM1019183	GSE37745	F_Y_5	y	Tumor	1b	51	F	1	0.520548	Early_Recurrence	Recurrent	TRUE	F_Y	GPL570	1
GSM1019187.CEL	GSM1019187	GSE37745	F_Y_6	y	Tumor	1b	82	F	1	4.67671	Late_Recurrence	Recurrent	TRUE	F_Y	GPL570	1
GSM1019190.CEL	GSM1019190	GSE37745	F_N_4	y	Tumor	1b	71	F	0	4.73425	Durable_NonRecurrence	Non-recurrent (2yrs+)	TRUE	F_N	GPL570	1
GSM1019192.CEL	GSM1019192	GSE37745	F_N_5	y	Tumor	1a	75	F	0	4.72877	Durable_NonRecurrence	Non-recurrent (2yrs+)	TRUE	F_N	GPL570	1
GSM1019197.CEL	GSM1019197	GSE37745	M_Y_3	y	Tumor	1b	59	M	1	0.364384	Early_Recurrence	Recurrent	TRUE	M_Y	GPL570	1
GSM1019210.CEL	GSM1019210	GSE37745	M_N_3	y	Tumor	1a	66	M	0	7.53425	Durable_NonRecurrence	Non-recurrent (2yrs+)	TRUE	M_N	GPL570	1
GSM1019213.CEL	GSM1019213	GSE37745	M_Y_4	y	Tumor	1b	61	M	1	10.3014	Late_Recurrence	Recurrent	TRUE	M_Y	GPL570	1
GSM1019214.CEL	GSM1019214	GSE37745	F_N_6	y	Tumor	1a	55	F	0	5.70959	Durable_NonRecurrence	Non-recurrent (2yrs+)	TRUE	F_N	GPL570	1
GSM1019218.CEL	GSM1019218	GSE37745	M_Y_5	y	Tumor	1b	67	M	1	0.490411	Early_Recurrence	Recurrent	TRUE	M_Y	GPL570	1
GSM1019234.CEL	GSM1019234	GSE37745	F_Y_7	y	Tumor	1b	51	F	1	1.70411	Early_Recurrence	Recurrent	TRUE	F_Y	GPL570	1
GSM1019242.CEL	GSM1019242	GSE37745	F_N_7	y	Tumor	1b	66	F	0	5.71507	Durable_NonRecurrence	Non-recurrent (2yrs+)	TRUE	F_N	GPL570	1
GSM1019275.CEL	GSM1019275	GSE37745	F_Y_8	y	Tumor	1b	75	F	1	0.443836	Early_Recurrence	Recurrent	TRUE	F_Y	GPL570	1
GSM1019295.CEL	GSM1019295	GSE37745	F_N_8	y	Tumor	1b	67	F	0	13.8411	Durable_NonRecurrence	Non-recurrent (2yrs+)	TRUE	F_N	GPL570	1
GSM1019302.CEL	GSM1019302	GSE37745	F_N_9	y	Tumor	1a	62	F	0	6.49041	Durable_NonRecurrence	Non-recurrent (2yrs+)	TRUE	F_N	GPL570	1
GSM1019305.CEL	GSM1019305	GSE37745	F_N_10	y	Tumor	1a	67	F	0	11.1562	Durable_NonRecurrence	Non-recurrent (2yrs+)	TRUE	F_N	GPL570	1
GSM1019313.CEL	GSM1019313	GSE37745	F_N_11	y	Tumor	1a	49	F	0	13.8219	Durable_NonRecurrence	Non-recurrent (2yrs+)	TRUE	F_N	GPL570	1
GSM1019321.CEL	GSM1019321	GSE37745	M_N_4	y	Tumor	1b	54	M	0	14.8575	Durable_NonRecurrence	Non-recurrent (2yrs+)	TRUE	M_N	GPL570	1
GSM1019324.CEL	GSM1019324	GSE37745	M_N_5	y	Tumor	1b	67	M	0	1.45479	Censored_ShortFollowup	Non-recurrent (<2yrs)	TRUE	M_N	GPL570	1
GSM1213670.CEL	GSM1213670	GSE50081	F_N_12	y	Tumor	1a	68.15	F	0	7.521	Durable_NonRecurrence	Non-recurrent (2yrs+)	TRUE	F_N	GPL570	2
GSM1213671.CEL	GSM1213671	GSE50081	M_N_6	y	Tumor	1b	69.15	M	0	7.324	Durable_NonRecurrence	Non-recurrent (2yrs+)	TRUE	M_N	GPL570	2
GSM1213672.CEL	GSM1213672	GSE50081	F_N_13	y	Tumor	1a	82.36	F	0	6.842	Durable_NonRecurrence	Non-recurrent (2yrs+)	TRUE	F_N	GPL570	2
GSM1213673.CEL	GSM1213673	GSE50081	M_Y_6	y	Tumor	1b	68	M	1	1.613	Early_Recurrence	Recurrent	TRUE	M_Y	GPL570	2
GSM1213676.CEL	GSM1213676	GSE50081	M_Y_7	y	Tumor	1b	71.43	M	1	4.156	Late_Recurrence	Recurrent	TRUE	M_Y	GPL570	2
GSM1213677.CEL	GSM1213677	GSE50081	F_N_14	y	Tumor	1b	44.21	F	0	6.218	Durable_NonRecurrence	Non-recurrent (2yrs+)	TRUE	F_N	GPL570	2
GSM1213679.CEL	GSM1213679	GSE50081	M_N_7	y	Tumor	1a	66.46	M	0	6.311	Durable_NonRecurrence	Non-recurrent (2yrs+)	TRUE	M_N	GPL570	2
GSM1213680.CEL	GSM1213680	GSE50081	F_N_15	y	Tumor	1b	59.01	F	0	5.988	Durable_NonRecurrence	Non-recurrent (2yrs+)	TRUE	F_N	GPL570	2
GSM1213681.CEL	GSM1213681	GSE50081	F_N_16	y	Tumor	1b	70.56	F	0	5.317	Durable_NonRecurrence	Non-recurrent (2yrs+)	TRUE	F_N	GPL570	2
GSM1213682.CEL	GSM1213682	GSE50081	F_N_17	y	Tumor	1a	72.96	F	0	5.561	Durable_NonRecurrence	Non-recurrent (2yrs+)	TRUE	F_N	GPL570	2
GSM1213683.CEL	GSM1213683	GSE50081	M_N_8	y	Tumor	1b	79.28	M	0	5.018	Durable_NonRecurrence	Non-recurrent (2yrs+)	TRUE	M_N	GPL570	2
GSM1213685.CEL	GSM1213685	GSE50081	M_N_9	y	Tumor	1a	52.14	M	0	6.757	Durable_NonRecurrence	Non-recurrent (2yrs+)	TRUE	M_N	GPL570	2
GSM1213686.CEL	GSM1213686	GSE50081	M_N_10	y	Tumor	1b	85.78	M	0	2.836	ShortTerm_NonRecurrence	Non-recurrent (2yrs+)	TRUE	M_N	GPL570	2
GSM1213687.CEL	GSM1213687	GSE50081	M_N_11	y	Tumor	1b	76.93	M	0	6.456	Durable_NonRecurrence	Non-recurrent (2yrs+)	TRUE	M_N	GPL570	2
GSM1213688.CEL	GSM1213688	GSE50081	M_N_12	y	Tumor	1a	73.23	M	0	5.758	Durable_NonRecurrence	Non-recurrent (2yrs+)	TRUE	M_N	GPL570	2
GSM1213689.CEL	GSM1213689	GSE50081	F_N_18	y	Tumor	1a	77.18	F	0	4.95	Durable_NonRecurrence	Non-recurrent (2yrs+)	TRUE	F_N	GPL570	2
GSM1213691.CEL	GSM1213691	GSE50081	M_N_13	y	Tumor	1b	78.99	M	0	6.393	Durable_NonRecurrence	Non-recurrent (2yrs+)	TRUE	M_N	GPL570	2
GSM1213692.CEL	GSM1213692	GSE50081	F_N_19	y	Tumor	1a	55.39	F	0	5.744	Durable_NonRecurrence	Non-recurrent (2yrs+)	TRUE	F_N	GPL570	2
GSM1213696.CEL	GSM1213696	GSE50081	M_N_14	y	Tumor	1b	67.04	M	0	5.18	Durable_NonRecurrence	Non-recurrent (2yrs+)	TRUE	M_N	GPL570	2
GSM1213697.CEL	GSM1213697	GSE50081	M_N_15	y	Tumor	1b	79.71	M	0	6.368	Durable_NonRecurrence	Non-recurrent (2yrs+)	TRUE	M_N	GPL570	2
GSM1213699.CEL	GSM1213699	GSE50081	M_Y_8	y	Tumor	1a	61.13	M	1	1.325	Early_Recurrence	Recurrent	TRUE	M_Y	GPL570	2
GSM1213700.CEL	GSM1213700	GSE50081	F_Y_9	y	Tumor	1b	73.93	F	1	1.87	Early_Recurrence	Recurrent	TRUE	F_Y	GPL570	2
GSM1213703.CEL	GSM1213703	GSE50081	F_Y_10	y	Tumor	1b	75.68	F	1	5.752	Late_Recurrence	Recurrent	TRUE	F_Y	GPL570	2
GSM1213707.CEL	GSM1213707	GSE50081	F_Y_11	y	Tumor	1b	41.95	F	1	1.725	Early_Recurrence	Recurrent	TRUE	F_Y	GPL570	2
GSM1213716.CEL	GSM1213716	GSE50081	M_Y_9	y	Tumor	1b	73.57	M	1	4.367	Late_Recurrence	Recurrent	TRUE	M_Y	GPL570	2
GSM1213717.CEL	GSM1213717	GSE50081	M_Y_10	y	Tumor	1b	63.41	M	1	3.608	Late_Recurrence	Recurrent	TRUE	M_Y	GPL570	2
GSM1213720.CEL	GSM1213720	GSE50081	M_N_16	y	Tumor	1a	67.6	M	0	6.371	Durable_NonRecurrence	Non-recurrent (2yrs+)	TRUE	M_N	GPL570	2
GSM1213722.CEL	GSM1213722	GSE50081	F_Y_12	y	Tumor	1b	68.87	F	1	0.583	Early_Recurrence	Recurrent	TRUE	F_Y	GPL570	2
GSM1213724.CEL	GSM1213724	GSE50081	M_N_17	y	Tumor	1a	76.91	M	0	6.283	Durable_NonRecurrence	Non-recurrent (2yrs+)	TRUE	M_N	GPL570	2
GSM1213728.CEL	GSM1213728	GSE50081	M_N_18	y	Tumor	1a	75.89	M	0	5.388	Durable_NonRecurrence	Non-recurrent (2yrs+)	TRUE	M_N	GPL570	2
GSM1213730.CEL	GSM1213730	GSE50081	M_Y_11	y	Tumor	1b	65.26	M	1	0.799	Early_Recurrence	Recurrent	TRUE	M_Y	GPL570	2
GSM1213733.CEL	GSM1213733	GSE50081	M_Y_12	y	Tumor	1b	78.13	M	1	2.708	Early_Recurrence	Recurrent	TRUE	M_Y	GPL570	2
GSM1213735.CEL	GSM1213735	GSE50081	F_Y_13	y	Tumor	1b	68.14	F	1	1.232	Early_Recurrence	Recurrent	TRUE	F_Y	GPL570	2
GSM1213736.CEL	GSM1213736	GSE50081	F_Y_14	y	Tumor	1b	54.09	F	1	0.887	Early_Recurrence	Recurrent	TRUE	F_Y	GPL570	2
GSM1213737.CEL	GSM1213737	GSE50081	F_N_20	y	Tumor	1a	64.19	F	0	2.946	ShortTerm_NonRecurrence	Non-recurrent (2yrs+)	TRUE	F_N	GPL570	2
GSM1213739.CEL	GSM1213739	GSE50081	F_N_21	y	Tumor	1b	74.91	F	0	0.12	Censored_ShortFollowup	Non-recurrent (<2yrs)	TRUE	F_N	GPL570	2
GSM1213740.CEL	GSM1213740	GSE50081	F_N_22	y	Tumor	1b	85.91	F	0	5.843	Durable_NonRecurrence	Non-recurrent (2yrs+)	TRUE	F_N	GPL570	2
GSM1213741.CEL	GSM1213741	GSE50081	M_N_19	y	Tumor	1b	80.61	M	0	6.352	Durable_NonRecurrence	Non-recurrent (2yrs+)	TRUE	M_N	GPL570	2
GSM1213743.CEL	GSM1213743	GSE50081	F_N_23	y	Tumor	1b	40.16	F	0	5.032	Durable_NonRecurrence	Non-recurrent (2yrs+)	TRUE	F_N	GPL570	2
GSM1213746.CEL	GSM1213746	GSE50081	M_N_20	y	Tumor	1b	60.79	M	0	5.175	Durable_NonRecurrence	Non-recurrent (2yrs+)	TRUE	M_N	GPL570	2
GSM1213749.CEL	GSM1213749	GSE50081	M_Y_13	y	Tumor	1b	78.26	M	1	1.216	Early_Recurrence	Recurrent	TRUE	M_Y	GPL570	2
GSM1213751.CEL	GSM1213751	GSE50081	F_N_24	y	Tumor	1a	49.86	F	0	4.912	Durable_NonRecurrence	Non-recurrent (2yrs+)	TRUE	F_N	GPL570	2
GSM1213752.CEL	GSM1213752	GSE50081	M_Y_14	y	Tumor	1b	64.73	M	1	0.821	Early_Recurrence	Recurrent	TRUE	M_Y	GPL570	2
GSM1213753.CEL	GSM1213753	GSE50081	F_Y_15	y	Tumor	1b	80.78	F	1	2.732	Early_Recurrence	Recurrent	TRUE	F_Y	GPL570	2
GSM1213756.CEL	GSM1213756	GSE50081	M_N_21	y	Tumor	1a	60.85	M	0	5.273	Durable_NonRecurrence	Non-recurrent (2yrs+)	TRUE	M_N	GPL570	2
GSM1213757.CEL	GSM1213757	GSE50081	M_Y_15	y	Tumor	1b	69.77	M	1	0.274	Early_Recurrence	Recurrent	TRUE	M_Y	GPL570	2
GSM1213758.CEL	GSM1213758	GSE50081	M_Y_16	y	Tumor	1b	61.98	M	1	2.119	Early_Recurrence	Recurrent	TRUE	M_Y	GPL570	2
GSM1213759.CEL	GSM1213759	GSE50081	M_N_22	y	Tumor	1b	49.41	M	0	5.495	Durable_NonRecurrence	Non-recurrent (2yrs+)	TRUE	M_N	GPL570	2
GSM1213760.CEL	GSM1213760	GSE50081	F_N_25	y	Tumor	1a	78.11	F	0	4.575	Durable_NonRecurrence	Non-recurrent (2yrs+)	TRUE	F_N	GPL570	2
GSM1213761.CEL	GSM1213761	GSE50081	F_N_26	y	Tumor	1a	63.1	F	0	4.928	Durable_NonRecurrence	Non-recurrent (2yrs+)	TRUE	F_N	GPL570	2
GSM1213763.CEL	GSM1213763	GSE50081	F_N_27	y	Tumor	1b	62.23	F	0	1.955	Censored_ShortFollowup	Non-recurrent (<2yrs)	TRUE	F_N	GPL570	2
GSM1213764.CEL	GSM1213764	GSE50081	F_N_28	y	Tumor	1b	63.54	F	0	7.745	Durable_NonRecurrence	Non-recurrent (2yrs+)	TRUE	F_N	GPL570	2
GSM1213768.CEL	GSM1213768	GSE50081	M_N_23	y	Tumor	1b	60.6	M	0	4.345	Durable_NonRecurrence	Non-recurrent (2yrs+)	TRUE	M_N	GPL570	2
GSM1213769.CEL	GSM1213769	GSE50081	F_Y_16	y	Tumor	1a	57.75	F	1	3.721	Late_Recurrence	Recurrent	TRUE	F_Y	GPL570	2
GSM1213773.CEL	GSM1213773	GSE50081	F_N_29	y	Tumor	1b	69.43	F	0	4.794	Durable_NonRecurrence	Non-recurrent (2yrs+)	TRUE	F_N	GPL570	2
GSM1213775.CEL	GSM1213775	GSE50081	M_N_24	y	Tumor	1a	70.52	M	0	3.143	ShortTerm_NonRecurrence	Non-recurrent (2yrs+)	TRUE	M_N	GPL570	2
GSM1213777.CEL	GSM1213777	GSE50081	M_N_25	y	Tumor	1b	66.69	M	0	5.446	Durable_NonRecurrence	Non-recurrent (2yrs+)	TRUE	M_N	GPL570	2
GSM1213779.CEL	GSM1213779	GSE50081	F_N_30	y	Tumor	1b	73.02	F	0	3.107	ShortTerm_NonRecurrence	Non-recurrent (2yrs+)	TRUE	F_N	GPL570	2
GSM1213780.CEL	GSM1213780	GSE50081	M_N_26	y	Tumor	1a	84.19	M	0	0.654	Censored_ShortFollowup	Non-recurrent (<2yrs)	TRUE	M_N	GPL570	2
GSM1213782.CEL	GSM1213782	GSE50081	M_N_27	y	Tumor	1a	74.74	M	0	3.214	ShortTerm_NonRecurrence	Non-recurrent (2yrs+)	TRUE	M_N	GPL570	2
GSM1213783.CEL	GSM1213783	GSE50081	F_N_31	y	Tumor	1a	83.58	F	0	0.6	Censored_ShortFollowup	Non-recurrent (<2yrs)	TRUE	F_N	GPL570	2
GSM1213784.CEL	GSM1213784	GSE50081	M_N_28	y	Tumor	1a	66.38	M	0	5.205	Durable_NonRecurrence	Non-recurrent (2yrs+)	TRUE	M_N	GPL570	2
GSM1213785.CEL	GSM1213785	GSE50081	M_Y_17	y	Tumor	1a	73.63	M	1	2.94	Early_Recurrence	Recurrent	TRUE	M_Y	GPL570	2
GSM1213787.CEL	GSM1213787	GSE50081	F_Y_17	y	Tumor	1b	71.22	F	1	2.913	Early_Recurrence	Recurrent	TRUE	F_Y	GPL570	2
GSM1213792.CEL	GSM1213792	GSE50081	F_N_32	y	Tumor	1b	79.62	F	0	2.916	ShortTerm_NonRecurrence	Non-recurrent (2yrs+)	TRUE	F_N	GPL570	2
GSM1213793.CEL	GSM1213793	GSE50081	F_N_33	y	Tumor	1b	72.67	F	0	2.686	ShortTerm_NonRecurrence	Non-recurrent (2yrs+)	TRUE	F_N	GPL570	2
GSM1213794.CEL	GSM1213794	GSE50081	F_N_34	y	Tumor	1a	56.71	F	0	4.988	Durable_NonRecurrence	Non-recurrent (2yrs+)	TRUE	F_N	GPL570	2
GSM1213795.CEL	GSM1213795	GSE50081	F_N_35	y	Tumor	1a	60.29	F	0	6.675	Durable_NonRecurrence	Non-recurrent (2yrs+)	TRUE	F_N	GPL570	2
GSM1213797.CEL	GSM1213797	GSE50081	M_N_29	y	Tumor	1a	70.91	M	0	5.837	Durable_NonRecurrence	Non-recurrent (2yrs+)	TRUE	M_N	GPL570	2
GSM1213800.CEL	GSM1213800	GSE50081	F_N_36	y	Tumor	1a	84.48	F	0	0.515	Censored_ShortFollowup	Non-recurrent (<2yrs)	TRUE	F_N	GPL570	2
GSM1213803.CEL	GSM1213803	GSE50081	M_N_30	y	Tumor	1b	69.15	M	0	1.536	Censored_ShortFollowup	Non-recurrent (<2yrs)	TRUE	M_N	GPL570	2
GSM1213804.CEL	GSM1213804	GSE50081	F_N_37	y	Tumor	1b	80.83	F	0	7.833	Durable_NonRecurrence	Non-recurrent (2yrs+)	TRUE	F_N	GPL570	2
GSM1213805.CEL	GSM1213805	GSE50081	M_N_31	y	Tumor	1b	47.09	M	0	6.021	Durable_NonRecurrence	Non-recurrent (2yrs+)	TRUE	M_N	GPL570	2
GSM1213806.CEL	GSM1213806	GSE50081	M_N_32	y	Tumor	1b	69.03	M	0	0.654	Censored_ShortFollowup	Non-recurrent (<2yrs)	TRUE	M_N	GPL570	2
GSM1213808.CEL	GSM1213808	GSE50081	F_N_38	y	Tumor	1a	48.8	F	0	5.005	Durable_NonRecurrence	Non-recurrent (2yrs+)	TRUE	F_N	GPL570	2
GSM1213809.CEL	GSM1213809	GSE50081	F_N_39	y	Tumor	1a	78.58	F	0	1.273	Censored_ShortFollowup	Non-recurrent (<2yrs)	TRUE	F_N	GPL570	2
GSM1213810.CEL	GSM1213810	GSE50081	F_N_40	y	Tumor	1b	70.38	F	0	0.153	Censored_ShortFollowup	Non-recurrent (<2yrs)	TRUE	F_N	GPL570	2
GSM1213814.CEL	GSM1213814	GSE50081	F_N_41	y	Tumor	1b	70.82	F	0	5.103	Durable_NonRecurrence	Non-recurrent (2yrs+)	TRUE	F_N	GPL570	2
GSM1213819.CEL	GSM1213819	GSE50081	M_N_33	y	Tumor	1b	75.7	M	0	1.522	Censored_ShortFollowup	Non-recurrent (<2yrs)	TRUE	M_N	GPL570	2
GSM1213820.CEL	GSM1213820	GSE50081	F_N_42	y	Tumor	1b	67.62	F	0	1.906	Censored_ShortFollowup	Non-recurrent (<2yrs)	TRUE	F_N	GPL570	2
GSM1213825.CEL	GSM1213825	GSE50081	F_N_43	y	Tumor	1a	64.13	F	0	7.381	Durable_NonRecurrence	Non-recurrent (2yrs+)	TRUE	F_N	GPL570	2
GSM1213826.CEL	GSM1213826	GSE50081	M_N_34	y	Tumor	1b	71.7	M	0	0.569	Censored_ShortFollowup	Non-recurrent (<2yrs)	TRUE	M_N	GPL570	2
GSM1213827.CEL	GSM1213827	GSE50081	M_N_35	y	Tumor	1a	61.13	M	0	4.17	Durable_NonRecurrence	Non-recurrent (2yrs+)	TRUE	M_N	GPL570	2
GSM1213833.CEL	GSM1213833	GSE50081	F_Y_18	y	Tumor	1b	68.95	F	1	0.126	Early_Recurrence	Recurrent	TRUE	F_Y	GPL570	2
GSM1213834.CEL	GSM1213834	GSE50081	F_N_44	y	Tumor	1b	68.32	F	0	2.708	ShortTerm_NonRecurrence	Non-recurrent (2yrs+)	TRUE	F_N	GPL570	2
GSM1213837.CEL	GSM1213837	GSE50081	F_N_45	y	Tumor	1b	74.09	F	0	7.608	Durable_NonRecurrence	Non-recurrent (2yrs+)	TRUE	F_N	GPL570	2
GSM1213844.CEL	GSM1213844	GSE50081	M_N_36	y	Tumor	1a	70.62	M	0	4.539	Durable_NonRecurrence	Non-recurrent (2yrs+)	TRUE	M_N	GPL570	2
GSM1213846.CEL	GSM1213846	GSE50081	M_N_37	y	Tumor	1b	75.58	M	0	0.315	Censored_ShortFollowup	Non-recurrent (<2yrs)	TRUE	M_N	GPL570	2
GSM1213847.CEL	GSM1213847	GSE50081	M_N_38	y	Tumor	1a	76.07	M	0	8.263	Durable_NonRecurrence	Non-recurrent (2yrs+)	TRUE	M_N	GPL570	2
GSM1213849.CEL	GSM1213849	GSE50081	F_N_46	y	Tumor	1a	60.08	F	0	4.162	Durable_NonRecurrence	Non-recurrent (2yrs+)	TRUE	F_N	GPL570	2
GSM1672526.CEL	GSM1672526	GSE68465	M_N_73	y	Tumor	1b	59	M	0	8.91667	Durable_NonRecurrence	Non-recurrent (2yrs+)	TRUE	M_N	GPL96	4
GSM1672527.CEL	GSM1672527	GSE68465	M_Y_30	y	Tumor	1b	75	M	1	1.16667	Early_Recurrence	Recurrent	TRUE	M_Y	GPL96	4
GSM1672528.CEL	GSM1672528	GSE68465	F_N_91	y	Tumor	1b	60	F	0	8	Durable_NonRecurrence	Non-recurrent (2yrs+)	TRUE	F_N	GPL96	4
GSM1672529.CEL	GSM1672529	GSE68465	F_Y_44	y	Tumor	1b	41	F	1	0.166667	Early_Recurrence	Recurrent	TRUE	F_Y	GPL96	4
GSM1672530.CEL	GSM1672530	GSE68465	M_Y_31	y	Tumor	1a	59	M	1	1.41667	Early_Recurrence	Recurrent	TRUE	M_Y	GPL96	4
GSM1672536.CEL	GSM1672536	GSE68465	F_N_92	y	Tumor	1b	55	F	0	9.16667	Durable_NonRecurrence	Non-recurrent (2yrs+)	TRUE	F_N	GPL96	4
GSM1672540.CEL	GSM1672540	GSE68465	F_Y_45	y	Tumor	1b	61	F	1	0.416667	Early_Recurrence	Recurrent	TRUE	F_Y	GPL96	4
GSM1672541.CEL	GSM1672541	GSE68465	F_N_93	y	Tumor	1b	60	F	0	7.25	Durable_NonRecurrence	Non-recurrent (2yrs+)	TRUE	F_N	GPL96	4
GSM1672542.CEL	GSM1672542	GSE68465	M_N_74	y	Tumor	1b	35	M	0	7.33333	Durable_NonRecurrence	Non-recurrent (2yrs+)	TRUE	M_N	GPL96	4
GSM1672547.CEL	GSM1672547	GSE68465	M_N_75	y	Tumor	1b	58	M	0	3	ShortTerm_NonRecurrence	Non-recurrent (2yrs+)	TRUE	M_N	GPL96	4
GSM1672553.CEL	GSM1672553	GSE68465	M_N_76	y	Tumor	1b	60	M	0	8.75	Durable_NonRecurrence	Non-recurrent (2yrs+)	TRUE	M_N	GPL96	4
GSM1672567.CEL	GSM1672567	GSE68465	F_N_94	y	Tumor	1b	46	F	0	5.25	Durable_NonRecurrence	Non-recurrent (2yrs+)	TRUE	F_N	GPL96	4
GSM1672572.CEL	GSM1672572	GSE68465	F_Y_46	y	Tumor	1a	68	F	1	1.41667	Early_Recurrence	Recurrent	TRUE	F_Y	GPL96	4
GSM1672574.CEL	GSM1672574	GSE68465	F_Y_47	y	Tumor	1b	68	F	1	3.66667	Late_Recurrence	Recurrent	TRUE	F_Y	GPL96	4
GSM1672585.CEL	GSM1672585	GSE68465	M_Y_32	y	Tumor	1b	72	M	1	0.416667	Early_Recurrence	Recurrent	TRUE	M_Y	GPL96	4
GSM1672593.CEL	GSM1672593	GSE68465	M_Y_33	y	Tumor	1b	64	M	1	0.833333	Early_Recurrence	Recurrent	TRUE	M_Y	GPL96	4
GSM1672595.CEL	GSM1672595	GSE68465	M_Y_34	y	Tumor	1a	75	M	1	6.25	Late_Recurrence	Recurrent	TRUE	M_Y	GPL96	4
GSM1672601.CEL	GSM1672601	GSE68465	F_Y_48	y	Tumor	1b	68	F	1	7	Late_Recurrence	Recurrent	TRUE	F_Y	GPL96	4
GSM1672606.CEL	GSM1672606	GSE68465	M_Y_35	y	Tumor	1b	69	M	1	1	Early_Recurrence	Recurrent	TRUE	M_Y	GPL96	4
GSM1672608.CEL	GSM1672608	GSE68465	F_Y_49	y	Tumor	1b	66	F	1	0.2325	Early_Recurrence	Recurrent	TRUE	F_Y	GPL96	5
GSM1672609.CEL	GSM1672609	GSE68465	M_Y_36	y	Tumor	1b	79	M	1	1.12833	Early_Recurrence	Recurrent	TRUE	M_Y	GPL96	5
GSM1672610.CEL	GSM1672610	GSE68465	F_Y_50	y	Tumor	1b	72	F	1	1.44583	Early_Recurrence	Recurrent	TRUE	F_Y	GPL96	5
GSM1672615.CEL	GSM1672615	GSE68465	M_N_77	y	Tumor	1b	40	M	0	10.275	Durable_NonRecurrence	Non-recurrent (2yrs+)	TRUE	M_N	GPL96	5
GSM1672619.CEL	GSM1672619	GSE68465	F_N_95	y	Tumor	1a	77	F	0	8.8325	Durable_NonRecurrence	Non-recurrent (2yrs+)	TRUE	F_N	GPL96	5
GSM1672623.CEL	GSM1672623	GSE68465	M_N_78	y	Tumor	1b	66	M	0	6.18167	Durable_NonRecurrence	Non-recurrent (2yrs+)	TRUE	M_N	GPL96	5
GSM1672629.CEL	GSM1672629	GSE68465	M_N_80	y	Tumor	1a	81	M	0	5.10083	Durable_NonRecurrence	Non-recurrent (2yrs+)	TRUE	M_N	GPL96	5
GSM1672631.CEL	GSM1672631	GSE68465	F_Y_51	y	Tumor	1b	67	F	1	5.85583	Late_Recurrence	Recurrent	TRUE	F_Y	GPL96	5
GSM1672633.CEL	GSM1672633	GSE68465	F_Y_52	y	Tumor	1b	64	F	1	0.210833	Early_Recurrence	Recurrent	TRUE	F_Y	GPL96	5
GSM1672634.CEL	GSM1672634	GSE68465	F_Y_53	y	Tumor	1b	65	F	1	2.11917	Early_Recurrence	Recurrent	TRUE	F_Y	GPL96	5
GSM1672636.CEL	GSM1672636	GSE68465	F_N_96	y	Tumor	1b	66	F	0	6.475	Durable_NonRecurrence	Non-recurrent (2yrs+)	TRUE	F_N	GPL96	5
GSM1672637.CEL	GSM1672637	GSE68465	M_Y_37	y	Tumor	1a	70	M	1	2.0975	Early_Recurrence	Recurrent	TRUE	M_Y	GPL96	5
GSM1672638.CEL	GSM1672638	GSE68465	F_N_97	y	Tumor	1b	66	F	0	6.11667	Durable_NonRecurrence	Non-recurrent (2yrs+)	TRUE	F_N	GPL96	5
GSM1672641.CEL	GSM1672641	GSE68465	F_Y_54	y	Tumor	1b	68	F	1	4.635	Late_Recurrence	Recurrent	TRUE	F_Y	GPL96	5
GSM1672642.CEL	GSM1672642	GSE68465	M_Y_38	y	Tumor	1b	76	M	1	1.7825	Early_Recurrence	Recurrent	TRUE	M_Y	GPL96	5
GSM1672647.CEL	GSM1672647	GSE68465	F_N_98	y	Tumor	1a	73	F	0	7.1375	Durable_NonRecurrence	Non-recurrent (2yrs+)	TRUE	F_N	GPL96	5
GSM1672649.CEL	GSM1672649	GSE68465	M_Y_39	y	Tumor	1b	64	M	1	1.13583	Early_Recurrence	Recurrent	TRUE	M_Y	GPL96	5
GSM1672650.CEL	GSM1672650	GSE68465	F_N_99	y	Tumor	1a	66	F	0	6.875	Durable_NonRecurrence	Non-recurrent (2yrs+)	TRUE	F_N	GPL96	5
GSM1672656.CEL	GSM1672656	GSE68465	M_N_82	y	Tumor	1b	70	M	0	4.90333	Durable_NonRecurrence	Non-recurrent (2yrs+)	TRUE	M_N	GPL96	5
GSM1672657.CEL	GSM1672657	GSE68465	M_N_83	y	Tumor	1b	75	M	0	6.795	Durable_NonRecurrence	Non-recurrent (2yrs+)	TRUE	M_N	GPL96	5
GSM1672658.CEL	GSM1672658	GSE68465	F_Y_55	y	Tumor	1b	63	F	1	1.84833	Early_Recurrence	Recurrent	TRUE	F_Y	GPL96	5
GSM1672661.CEL	GSM1672661	GSE68465	F_N_101	y	Tumor	1b	60	F	0	3.35083	ShortTerm_NonRecurrence	Non-recurrent (2yrs+)	TRUE	F_N	GPL96	5
GSM1672662.CEL	GSM1672662	GSE68465	F_N_102	y	Tumor	1b	60	F	0	5.5575	Durable_NonRecurrence	Non-recurrent (2yrs+)	TRUE	F_N	GPL96	5
GSM1672665.CEL	GSM1672665	GSE68465	M_Y_41	y	Tumor	1b	77	M	1	3.09667	Late_Recurrence	Recurrent	TRUE	M_Y	GPL96	5
GSM1672668.CEL	GSM1672668	GSE68465	M_Y_42	y	Tumor	1a	70	M	1	0.569167	Early_Recurrence	Recurrent	TRUE	M_Y	GPL96	5
GSM1672670.CEL	GSM1672670	GSE68465	M_N_84	y	Tumor	1b	60	M	0	6.00417	Durable_NonRecurrence	Non-recurrent (2yrs+)	TRUE	M_N	GPL96	5
GSM1672672.CEL	GSM1672672	GSE68465	F_Y_56	y	Tumor	1b	62	F	1	4.4325	Late_Recurrence	Recurrent	TRUE	F_Y	GPL96	5
GSM1672673.CEL	GSM1672673	GSE68465	F_N_103	y	Tumor	1a	77	F	0	3.2525	ShortTerm_NonRecurrence	Non-recurrent (2yrs+)	TRUE	F_N	GPL96	5
GSM1672675.CEL	GSM1672675	GSE68465	M_Y_44	y	Tumor	1b	73	M	1	1.095	Early_Recurrence	Recurrent	TRUE	M_Y	GPL96	5
GSM1672679.CEL	GSM1672679	GSE68465	M_N_85	y	Tumor	1b	53	M	0	12.515	Durable_NonRecurrence	Non-recurrent (2yrs+)	TRUE	M_N	GPL96	5
GSM1672281.CEL	GSM1672281	GSE68465	F_N_47	y	Tumor	1a	74	F	0	8.8	Durable_NonRecurrence	Non-recurrent (2yrs+)	TRUE	F_N	GPL96	6
GSM1672282.CEL	GSM1672282	GSE68465	F_N_48	y	Tumor	1a	74	F	0	2.1	ShortTerm_NonRecurrence	Non-recurrent (2yrs+)	TRUE	F_N	GPL96	6
GSM1672284.CEL	GSM1672284	GSE68465	F_N_49	y	Tumor	1a	82	F	0	5.76667	Durable_NonRecurrence	Non-recurrent (2yrs+)	TRUE	F_N	GPL96	6
GSM1672285.CEL	GSM1672285	GSE68465	F_Y_20	y	Tumor	1b	59	F	1	0.55	Early_Recurrence	Recurrent	TRUE	F_Y	GPL96	6
GSM1672286.CEL	GSM1672286	GSE68465	F_Y_21	y	Tumor	1a	60	F	1	3.54167	Late_Recurrence	Recurrent	TRUE	F_Y	GPL96	6
GSM1672287.CEL	GSM1672287	GSE68465	F_Y_22	y	Tumor	1a	54	F	1	2.5	Early_Recurrence	Recurrent	TRUE	F_Y	GPL96	6
GSM1672288.CEL	GSM1672288	GSE68465	F_Y_23	y	Tumor	1a	63	F	1	0.25	Early_Recurrence	Recurrent	TRUE	F_Y	GPL96	6
GSM1672289.CEL	GSM1672289	GSE68465	F_Y_24	y	Tumor	1a	63	F	1	0.4725	Early_Recurrence	Recurrent	TRUE	F_Y	GPL96	6
GSM1672291.CEL	GSM1672291	GSE68465	F_Y_25	y	Tumor	1a	52	F	1	4.7475	Late_Recurrence	Recurrent	TRUE	F_Y	GPL96	6
GSM1672292.CEL	GSM1672292	GSE68465	F_Y_26	y	Tumor	1a	62	F	1	2.08333	Early_Recurrence	Recurrent	TRUE	F_Y	GPL96	6
GSM1672294.CEL	GSM1672294	GSE68465	F_Y_27	y	Tumor	1b	66	F	1	3	Early_Recurrence	Recurrent	TRUE	F_Y	GPL96	6
GSM1672296.CEL	GSM1672296	GSE68465	F_Y_28	y	Tumor	1b	68	F	1	0.441667	Early_Recurrence	Recurrent	TRUE	F_Y	GPL96	6
GSM1672298.CEL	GSM1672298	GSE68465	F_Y_29	y	Tumor	1a	75	F	1	3.58333	Late_Recurrence	Recurrent	TRUE	F_Y	GPL96	6
GSM1672299.CEL	GSM1672299	GSE68465	F_N_50	y	Tumor	1b	50	F	0	11.0167	Durable_NonRecurrence	Non-recurrent (2yrs+)	TRUE	F_N	GPL96	6
GSM1672308.CEL	GSM1672308	GSE68465	M_N_39	y	Tumor	1a	59	M	0	4.91667	Durable_NonRecurrence	Non-recurrent (2yrs+)	TRUE	M_N	GPL96	6
GSM1672312.CEL	GSM1672312	GSE68465	M_N_40	y	Tumor	1b	75	M	0	5.16667	Durable_NonRecurrence	Non-recurrent (2yrs+)	TRUE	M_N	GPL96	6
GSM1672314.CEL	GSM1672314	GSE68465	M_N_41	y	Tumor	1a	65	M	0	5.98333	Durable_NonRecurrence	Non-recurrent (2yrs+)	TRUE	M_N	GPL96	6
GSM1672315.CEL	GSM1672315	GSE68465	M_N_42	y	Tumor	1a	69	M	0	7	Durable_NonRecurrence	Non-recurrent (2yrs+)	TRUE	M_N	GPL96	6
GSM1672317.CEL	GSM1672317	GSE68465	M_N_44	y	Tumor	1b	51	M	0	3.81667	ShortTerm_NonRecurrence	Non-recurrent (2yrs+)	TRUE	M_N	GPL96	6
GSM1672319.CEL	GSM1672319	GSE68465	M_N_45	y	Tumor	1a	60	M	0	9.20833	Durable_NonRecurrence	Non-recurrent (2yrs+)	TRUE	M_N	GPL96	6
GSM1672320.CEL	GSM1672320	GSE68465	M_Y_19	y	Tumor	1a	42	M	1	4.25	Late_Recurrence	Recurrent	TRUE	M_Y	GPL96	6
GSM1672322.CEL	GSM1672322	GSE68465	F_N_51	y	Tumor	1a	69	F	0	4.34167	Durable_NonRecurrence	Non-recurrent (2yrs+)	TRUE	F_N	GPL96	6
GSM1672325.CEL	GSM1672325	GSE68465	F_N_52	y	Tumor	1a	62	F	0	7.23333	Durable_NonRecurrence	Non-recurrent (2yrs+)	TRUE	F_N	GPL96	6
GSM1672326.CEL	GSM1672326	GSE68465	M_Y_20	y	Tumor	1b	65	M	1	8.5	Late_Recurrence	Recurrent	TRUE	M_Y	GPL96	6
GSM1672331.CEL	GSM1672331	GSE68465	F_N_53	y	Tumor	1a	65	F	0	12.775	Durable_NonRecurrence	Non-recurrent (2yrs+)	TRUE	F_N	GPL96	6
GSM1672332.CEL	GSM1672332	GSE68465	F_N_54	y	Tumor	1b	59	F	0	12.825	Durable_NonRecurrence	Non-recurrent (2yrs+)	TRUE	F_N	GPL96	6
GSM1672333.CEL	GSM1672333	GSE68465	F_N_55	y	Tumor	1a	62	F	0	13.55	Durable_NonRecurrence	Non-recurrent (2yrs+)	TRUE	F_N	GPL96	6
GSM1672334.CEL	GSM1672334	GSE68465	M_N_47	y	Tumor	1b	63	M	0	5.31667	Durable_NonRecurrence	Non-recurrent (2yrs+)	TRUE	M_N	GPL96	6
GSM1672336.CEL	GSM1672336	GSE68465	F_N_56	y	Tumor	1a	57	F	0	10.9	Durable_NonRecurrence	Non-recurrent (2yrs+)	TRUE	F_N	GPL96	6
GSM1672337.CEL	GSM1672337	GSE68465	F_N_57	y	Tumor	1a	59	F	0	13.3	Durable_NonRecurrence	Non-recurrent (2yrs+)	TRUE	F_N	GPL96	6
GSM1672338.CEL	GSM1672338	GSE68465	F_N_58	y	Tumor	1a	48	F	0	13.1417	Durable_NonRecurrence	Non-recurrent (2yrs+)	TRUE	F_N	GPL96	6
GSM1672339.CEL	GSM1672339	GSE68465	F_N_59	y	Tumor	1a	44	F	0	6.35833	Durable_NonRecurrence	Non-recurrent (2yrs+)	TRUE	F_N	GPL96	6
GSM1672340.CEL	GSM1672340	GSE68465	F_N_60	y	Tumor	1a	40	F	0	8.825	Durable_NonRecurrence	Non-recurrent (2yrs+)	TRUE	F_N	GPL96	6
GSM1672344.CEL	GSM1672344	GSE68465	F_Y_32	y	Tumor	1a	62	F	1	4.16667	Late_Recurrence	Recurrent	TRUE	F_Y	GPL96	6
GSM1672345.CEL	GSM1672345	GSE68465	M_N_48	y	Tumor	1b	60	M	0	8.43333	Durable_NonRecurrence	Non-recurrent (2yrs+)	TRUE	M_N	GPL96	6
GSM1672346.CEL	GSM1672346	GSE68465	M_N_49	y	Tumor	1a	46	M	0	14.0083	Durable_NonRecurrence	Non-recurrent (2yrs+)	TRUE	M_N	GPL96	6
GSM1672349.CEL	GSM1672349	GSE68465	F_N_61	y	Tumor	1a	53	F	0	7.91667	Durable_NonRecurrence	Non-recurrent (2yrs+)	TRUE	F_N	GPL96	6
GSM1672350.CEL	GSM1672350	GSE68465	M_N_50	y	Tumor	1b	51	M	0	5.2	Durable_NonRecurrence	Non-recurrent (2yrs+)	TRUE	M_N	GPL96	6
GSM1672355.CEL	GSM1672355	GSE68465	M_N_51	y	Tumor	1a	81	M	0	3.025	ShortTerm_NonRecurrence	Non-recurrent (2yrs+)	TRUE	M_N	GPL96	6
GSM1672358.CEL	GSM1672358	GSE68465	F_N_63	y	Tumor	1a	57	F	0	3.175	ShortTerm_NonRecurrence	Non-recurrent (2yrs+)	TRUE	F_N	GPL96	6
GSM1672361.CEL	GSM1672361	GSE68465	F_Y_33	y	Tumor	1a	62	F	1	0.833333	Early_Recurrence	Recurrent	TRUE	F_Y	GPL96	6
GSM1672363.CEL	GSM1672363	GSE68465	M_N_52	y	Tumor	1a	73	M	0	2.45833	ShortTerm_NonRecurrence	Non-recurrent (2yrs+)	TRUE	M_N	GPL96	6
GSM1672365.CEL	GSM1672365	GSE68465	M_N_53	y	Tumor	1b	63	M	0	4.475	Durable_NonRecurrence	Non-recurrent (2yrs+)	TRUE	M_N	GPL96	6
GSM1672367.CEL	GSM1672367	GSE68465	M_N_55	y	Tumor	1a	78	M	0	4.65	Durable_NonRecurrence	Non-recurrent (2yrs+)	TRUE	M_N	GPL96	6
GSM1672370.CEL	GSM1672370	GSE68465	M_N_56	y	Tumor	1b	66	M	0	13.325	Durable_NonRecurrence	Non-recurrent (2yrs+)	TRUE	M_N	GPL96	6
GSM1672371.CEL	GSM1672371	GSE68465	M_N_57	y	Tumor	1a	72	M	0	5.06667	Durable_NonRecurrence	Non-recurrent (2yrs+)	TRUE	M_N	GPL96	6
GSM1672372.CEL	GSM1672372	GSE68465	F_Y_34	y	Tumor	1a	81	F	1	0.666667	Early_Recurrence	Recurrent	TRUE	F_Y	GPL96	6
GSM1672378.CEL	GSM1672378	GSE68465	F_Y_35	y	Tumor	1b	48	F	1	1.58333	Early_Recurrence	Recurrent	TRUE	F_Y	GPL96	6
GSM1672380.CEL	GSM1672380	GSE68465	M_Y_22	y	Tumor	1a	62	M	1	0.8	Early_Recurrence	Recurrent	TRUE	M_Y	GPL96	6
GSM1672384.CEL	GSM1672384	GSE68465	M_Y_23	y	Tumor	1a	63	M	1	1.625	Early_Recurrence	Recurrent	TRUE	M_Y	GPL96	6
GSM1672386.CEL	GSM1672386	GSE68465	F_Y_36	y	Tumor	1b	57	F	1	2.08333	Early_Recurrence	Recurrent	TRUE	F_Y	GPL96	6
GSM1672387.CEL	GSM1672387	GSE68465	F_Y_37	y	Tumor	1a	77	F	1	5.345	Late_Recurrence	Recurrent	TRUE	F_Y	GPL96	6
GSM1672392.CEL	GSM1672392	GSE68465	F_Y_38	y	Tumor	1a	75	F	1	2.41667	Early_Recurrence	Recurrent	TRUE	F_Y	GPL96	6
GSM1672404.CEL	GSM1672404	GSE68465	F_Y_39	y	Tumor	1b	53	F	1	0.8	Early_Recurrence	Recurrent	TRUE	F_Y	GPL96	6
GSM1672406.CEL	GSM1672406	GSE68465	F_Y_40	y	Tumor	1a	55	F	1	2.66667	Early_Recurrence	Recurrent	TRUE	F_Y	GPL96	6
GSM1672407.CEL	GSM1672407	GSE68465	M_Y_24	y	Tumor	1b	67	M	1	0.516667	Early_Recurrence	Recurrent	TRUE	M_Y	GPL96	6
GSM1672409.CEL	GSM1672409	GSE68465	F_Y_41	y	Tumor	1b	72	F	1	1.25	Early_Recurrence	Recurrent	TRUE	F_Y	GPL96	6
GSM1672413.CEL	GSM1672413	GSE68465	F_Y_42	y	Tumor	1b	33	F	1	0.583333	Early_Recurrence	Recurrent	TRUE	F_Y	GPL96	6
GSM1672415.CEL	GSM1672415	GSE68465	M_Y_25	y	Tumor	1a	62	M	1	3.41667	Late_Recurrence	Recurrent	TRUE	M_Y	GPL96	6
GSM1672424.CEL	GSM1672424	GSE68465	F_N_64	y	Tumor	1a	70	F	0	3.91667	ShortTerm_NonRecurrence	Non-recurrent (2yrs+)	TRUE	F_N	GPL96	7
GSM1672428.CEL	GSM1672428	GSE68465	F_N_65	y	Tumor	1b	81	F	0	3.66667	ShortTerm_NonRecurrence	Non-recurrent (2yrs+)	TRUE	F_N	GPL96	7
GSM1672429.CEL	GSM1672429	GSE68465	F_N_66	y	Tumor	1a	65	F	0	5.83333	Durable_NonRecurrence	Non-recurrent (2yrs+)	TRUE	F_N	GPL96	7
GSM1672431.CEL	GSM1672431	GSE68465	M_Y_26	y	Tumor	1a	65	M	1	3.08333	Late_Recurrence	Recurrent	TRUE	M_Y	GPL96	7
GSM1672432.CEL	GSM1672432	GSE68465	M_N_58	y	Tumor	1a	62	M	0	5.41667	Durable_NonRecurrence	Non-recurrent (2yrs+)	TRUE	M_N	GPL96	7
GSM1672434.CEL	GSM1672434	GSE68465	F_N_67	y	Tumor	1a	82	F	0	5.75	Durable_NonRecurrence	Non-recurrent (2yrs+)	TRUE	F_N	GPL96	7
GSM1672439.CEL	GSM1672439	GSE68465	M_Y_27	y	Tumor	1b	68	M	1	3.08333	Late_Recurrence	Recurrent	TRUE	M_Y	GPL96	7
GSM1672441.CEL	GSM1672441	GSE68465	M_Y_28	y	Tumor	1a	73	M	1	3.08333	Late_Recurrence	Recurrent	TRUE	M_Y	GPL96	7
GSM1672443.CEL	GSM1672443	GSE68465	M_N_59	y	Tumor	1b	62	M	0	2.75	ShortTerm_NonRecurrence	Non-recurrent (2yrs+)	TRUE	M_N	GPL96	7
GSM1672444.CEL	GSM1672444	GSE68465	M_N_60	y	Tumor	1b	51	M	0	7.08333	Durable_NonRecurrence	Non-recurrent (2yrs+)	TRUE	M_N	GPL96	7
GSM1672447.CEL	GSM1672447	GSE68465	M_N_61	y	Tumor	1b	65	M	0	7.58333	Durable_NonRecurrence	Non-recurrent (2yrs+)	TRUE	M_N	GPL96	7
GSM1672451.CEL	GSM1672451	GSE68465	M_N_62	y	Tumor	1a	76	M	0	5.16667	Durable_NonRecurrence	Non-recurrent (2yrs+)	TRUE	M_N	GPL96	7
GSM1672459.CEL	GSM1672459	GSE68465	F_N_70	y	Tumor	1b	66	F	0	2.75	ShortTerm_NonRecurrence	Non-recurrent (2yrs+)	TRUE	F_N	GPL96	7
GSM1672461.CEL	GSM1672461	GSE68465	F_N_71	y	Tumor	1a	57	F	0	5	Durable_NonRecurrence	Non-recurrent (2yrs+)	TRUE	F_N	GPL96	7
GSM1672462.CEL	GSM1672462	GSE68465	M_N_63	y	Tumor	1b	64	M	0	4.16667	Durable_NonRecurrence	Non-recurrent (2yrs+)	TRUE	M_N	GPL96	7
GSM1672464.CEL	GSM1672464	GSE68465	F_N_72	y	Tumor	1b	76	F	0	3.08333	ShortTerm_NonRecurrence	Non-recurrent (2yrs+)	TRUE	F_N	GPL96	7
GSM1672465.CEL	GSM1672465	GSE68465	F_N_73	y	Tumor	1b	82	F	0	4.5	Durable_NonRecurrence	Non-recurrent (2yrs+)	TRUE	F_N	GPL96	7
GSM1672466.CEL	GSM1672466	GSE68465	M_N_64	y	Tumor	1a	58	M	0	2.58333	ShortTerm_NonRecurrence	Non-recurrent (2yrs+)	TRUE	M_N	GPL96	7
GSM1672467.CEL	GSM1672467	GSE68465	M_N_65	y	Tumor	1b	65	M	0	3.16667	ShortTerm_NonRecurrence	Non-recurrent (2yrs+)	TRUE	M_N	GPL96	7
GSM1672472.CEL	GSM1672472	GSE68465	F_N_74	y	Tumor	1a	46	F	0	7.58333	Durable_NonRecurrence	Non-recurrent (2yrs+)	TRUE	F_N	GPL96	7
GSM1672473.CEL	GSM1672473	GSE68465	F_N_75	y	Tumor	1b	74	F	0	17	Durable_NonRecurrence	Non-recurrent (2yrs+)	TRUE	F_N	GPL96	7
GSM1672475.CEL	GSM1672475	GSE68465	M_N_66	y	Tumor	1a	54	M	0	6.66667	Durable_NonRecurrence	Non-recurrent (2yrs+)	TRUE	M_N	GPL96	7
GSM1672477.CEL	GSM1672477	GSE68465	F_N_76	y	Tumor	1b	69	F	0	5	Durable_NonRecurrence	Non-recurrent (2yrs+)	TRUE	F_N	GPL96	7
GSM1672481.CEL	GSM1672481	GSE68465	F_N_77	y	Tumor	1a	70	F	0	5.25	Durable_NonRecurrence	Non-recurrent (2yrs+)	TRUE	F_N	GPL96	7
GSM1672482.CEL	GSM1672482	GSE68465	M_N_67	y	Tumor	1a	76	M	0	5.66667	Durable_NonRecurrence	Non-recurrent (2yrs+)	TRUE	M_N	GPL96	7
GSM1672485.CEL	GSM1672485	GSE68465	F_N_79	y	Tumor	1a	53	F	0	3	ShortTerm_NonRecurrence	Non-recurrent (2yrs+)	TRUE	F_N	GPL96	7
GSM1672488.CEL	GSM1672488	GSE68465	M_Y_29	y	Tumor	1b	61	M	1	2.16667	Early_Recurrence	Recurrent	TRUE	M_Y	GPL96	7
GSM1672492.CEL	GSM1672492	GSE68465	F_N_80	y	Tumor	1b	65	F	0	4.16667	Durable_NonRecurrence	Non-recurrent (2yrs+)	TRUE	F_N	GPL96	7
GSM1672496.CEL	GSM1672496	GSE68465	M_N_68	y	Tumor	1b	77	M	0	4	ShortTerm_NonRecurrence	Non-recurrent (2yrs+)	TRUE	M_N	GPL96	7
GSM1672498.CEL	GSM1672498	GSE68465	F_N_81	y	Tumor	1b	76	F	0	3.08333	ShortTerm_NonRecurrence	Non-recurrent (2yrs+)	TRUE	F_N	GPL96	7
GSM1672501.CEL	GSM1672501	GSE68465	F_N_83	y	Tumor	1a	63	F	0	3.66667	ShortTerm_NonRecurrence	Non-recurrent (2yrs+)	TRUE	F_N	GPL96	7
GSM1672502.CEL	GSM1672502	GSE68465	F_N_84	y	Tumor	1a	80	F	0	2.5	ShortTerm_NonRecurrence	Non-recurrent (2yrs+)	TRUE	F_N	GPL96	7
GSM1672506.CEL	GSM1672506	GSE68465	F_N_85	y	Tumor	1a	67	F	0	3.83333	ShortTerm_NonRecurrence	Non-recurrent (2yrs+)	TRUE	F_N	GPL96	7
GSM1672507.CEL	GSM1672507	GSE68465	F_N_86	y	Tumor	1a	71	F	0	4.66667	Durable_NonRecurrence	Non-recurrent (2yrs+)	TRUE	F_N	GPL96	7
GSM1672508.CEL	GSM1672508	GSE68465	F_N_87	y	Tumor	1a	61	F	0	3.33333	ShortTerm_NonRecurrence	Non-recurrent (2yrs+)	TRUE	F_N	GPL96	7
GSM1672511.CEL	GSM1672511	GSE68465	F_N_88	y	Tumor	1a	43	F	0	4.58333	Durable_NonRecurrence	Non-recurrent (2yrs+)	TRUE	F_N	GPL96	7
GSM1672513.CEL	GSM1672513	GSE68465	F_N_89	y	Tumor	1b	54	F	0	3	ShortTerm_NonRecurrence	Non-recurrent (2yrs+)	TRUE	F_N	GPL96	7
GSM1672516.CEL	GSM1672516	GSE68465	M_N_69	y	Tumor	1b	74	M	0	5.16667	Durable_NonRecurrence	Non-recurrent (2yrs+)	TRUE	M_N	GPL96	7
GSM1672519.CEL	GSM1672519	GSE68465	F_Y_43	y	Tumor	1a	64	F	1	0.916667	Early_Recurrence	Recurrent	TRUE	F_Y	GPL96	7
GSM1672521.CEL	GSM1672521	GSE68465	M_N_70	y	Tumor	1b	57	M	0	3.58333	ShortTerm_NonRecurrence	Non-recurrent (2yrs+)	TRUE	M_N	GPL96	7
GSM1672522.CEL	GSM1672522	GSE68465	F_N_90	y	Tumor	1b	57	F	0	3.41667	ShortTerm_NonRecurrence	Non-recurrent (2yrs+)	TRUE	F_N	GPL96	7
GSM1672523.CEL	GSM1672523	GSE68465	M_N_71	y	Tumor	1b	67	M	0	3.58333	ShortTerm_NonRecurrence	Non-recurrent (2yrs+)	TRUE	M_N	GPL96	7
GSM1672525.CEL	GSM1672525	GSE68465	M_N_72	y	Tumor	1a	74	M	0	5.33333	Durable_NonRecurrence	Non-recurrent (2yrs+)	TRUE	M_N	GPL96	7
GSM1672724.CEL	GSM1672724	GSE68465	lung_1	n	Lung	NA	NA	NA	NA	NA		Healthy	NA	Ctrl	GPL96	8
GSM1672725.CEL	GSM1672725	GSE68465	lung_2	n	Lung	NA	NA	NA	NA	NA		Healthy	NA	Ctrl	GPL96	8
GSM1672726.CEL	GSM1672726	GSE68465	lung_3	n	Lung	NA	NA	NA	NA	NA		Healthy	NA	Ctrl	GPL96	8
GSM1672727.CEL	GSM1672727	GSE68465	lung_4	n	Lung	NA	NA	NA	NA	NA		Healthy	NA	Ctrl	GPL96	8
GSM1672728.CEL	GSM1672728	GSE68465	lung_5	n	Lung	NA	NA	NA	NA	NA		Healthy	NA	Ctrl	GPL96	8
GSM1672729.CEL	GSM1672729	GSE68465	lung_6	n	Lung	NA	NA	NA	NA	NA		Healthy	NA	Ctrl	GPL96	8
GSM1672730.CEL	GSM1672730	GSE68465	lung_7	n	Lung	NA	NA	NA	NA	NA		Healthy	NA	Ctrl	GPL96	8
GSM1672731.CEL	GSM1672731	GSE68465	lung_8	n	Lung	NA	NA	NA	NA	NA		Healthy	NA	Ctrl	GPL96	8
GSM1672732.CEL	GSM1672732	GSE68465	lung_9	n	Lung	NA	NA	NA	NA	NA		Healthy	NA	Ctrl	GPL96	8
GSM1672733.CEL	GSM1672733	GSE68465	lung_10	n	Lung	NA	NA	NA	NA	NA		Healthy	NA	Ctrl	GPL96	8
GSM1672734.CEL	GSM1672734	GSE68465	lung_11	n	Lung	NA	NA	NA	NA	NA		Healthy	NA	Ctrl	GPL96	8
GSM1672735.CEL	GSM1672735	GSE68465	lung_12	n	Lung	NA	NA	NA	NA	NA		Healthy	NA	Ctrl	GPL96	8
GSM1672736.CEL	GSM1672736	GSE68465	lung_13	n	Lung	NA	NA	NA	NA	NA		Healthy	NA	Ctrl	GPL96	8
GSM1672737.CEL	GSM1672737	GSE68465	lung_14	n	Lung	NA	NA	NA	NA	NA		Healthy	NA	Ctrl	GPL96	8
GSM1672738.CEL	GSM1672738	GSE68465	lung_15	n	Lung	NA	NA	NA	NA	NA		Healthy	NA	Ctrl	GPL96	8
GSM1672739.CEL	GSM1672739	GSE68465	lung_16	n	Lung	NA	NA	NA	NA	NA		Healthy	NA	Ctrl	GPL96	8
GSM1672740.CEL	GSM1672740	GSE68465	lung_17	n	Lung	NA	NA	NA	NA	NA		Healthy	NA	Ctrl	GPL96	8
GSM1672741.CEL	GSM1672741	GSE68465	lung_18	n	Lung	NA	NA	NA	NA	NA		Healthy	NA	Ctrl	GPL96	8
GSM1672742.CEL	GSM1672742	GSE68465	lung_19	n	Lung	NA	NA	NA	NA	NA		Healthy	NA	Ctrl	GPL96	8

## Sheet: 3. SigModules
Module	HR_unadj	pval_unadj	FDR_unadj	HR_adj	pval_adj	Age_HR	Age_pval	FDR_adj
ME6	85.077	0.0129105	0.058097	80.1301	0.014401	1.00419	0.682735	0.0648046
ME18	0.00404908	0.00763443	0.058097	0.00425009	0.00863628	1.00212	0.836944	0.0648046
ME12	0.0229887	0.0285159	0.102657	0.0244084	0.0315146	1.00439	0.668595	0.113452
ME2	29.895	0.0576362	0.148207	30.4418	0.0559303	1.00641	0.52752	0.143821

## Sheet: 4. GenesAllModules
ID	Description	Module	SYMBOL															Module (Unique)	SYMBOL (Unique)
GO:0001906	cell killing	Module1	GNLY															Module1	GNLY
GO:0001906	cell killing	Module1	GBP1															Module1	GBP1
GO:0001906	cell killing	Module1	GRB2															Module1	GRB2
GO:0001906	cell killing	Module1	GZMH															Module1	GZMH
GO:0001906	cell killing	Module1	GZMA		GO Terms with more than 7 genes in the clusters identified from microarray dataset. PC1 for expression was calculated for each term and used in CoxPH modeling													Module1	GZMA
GO:0001906	cell killing	Module1	GZMB															Module1	GZMB
GO:0001906	cell killing	Module1	KLRB1															Module1	KLRB1
GO:0001906	cell killing	Module1	LYZ															Module1	LYZ
GO:0001906	cell killing	Module1	HAMP															Module1	HAMP
GO:0001906	cell killing	Module1	CD1D															Module1	CD1D
GO:0031640	killing of cells of another organism	Module1	GNLY															Module1	CLC
GO:0031640	killing of cells of another organism	Module1	GBP1															Module1	FCN1
GO:0031640	killing of cells of another organism	Module1	GZMH															Module1	ADGRE2
GO:0031640	killing of cells of another organism	Module1	GZMA															Module1	ITGB2
GO:0031640	killing of cells of another organism	Module1	GZMB															Module1	UBE2J1
GO:0031640	killing of cells of another organism	Module1	LYZ															Module1	PLCG2
GO:0031640	killing of cells of another organism	Module1	HAMP															Module1	SYK
GO:0141061	disruption of cell in another organism	Module1	GNLY															Module1	UBD
GO:0141061	disruption of cell in another organism	Module1	GBP1															Module1	RHOH
GO:0141061	disruption of cell in another organism	Module1	GZMH															Module1	ADA
GO:0141061	disruption of cell in another organism	Module1	GZMA															Module1	HHEX
GO:0141061	disruption of cell in another organism	Module1	GZMB															Module1	IL15RA
GO:0141061	disruption of cell in another organism	Module1	LYZ															Module1	ITM2A
GO:0141061	disruption of cell in another organism	Module1	HAMP															Module1	PDE4B
GO:0141060	disruption of anatomical structure in another organism	Module1	GNLY															Module1	HLA-DOB
GO:0141060	disruption of anatomical structure in another organism	Module1	GBP1															Module2	COL1A1
GO:0141060	disruption of anatomical structure in another organism	Module1	GZMH															Module2	COL1A2
GO:0141060	disruption of anatomical structure in another organism	Module1	GZMA															Module2	COL3A1
GO:0141060	disruption of anatomical structure in another organism	Module1	GZMB															Module2	COL5A2
GO:0141060	disruption of anatomical structure in another organism	Module1	LYZ															Module2	COL11A1
GO:0141060	disruption of anatomical structure in another organism	Module1	HAMP															Module2	GREM1
GO:0002697	regulation of immune effector process	Module1	CLC															Module2	ERO1A
GO:0002697	regulation of immune effector process	Module1	FCN1															Module2	MMP11
GO:0002697	regulation of immune effector process	Module1	GRB2															Module2	COL5A3
GO:0002697	regulation of immune effector process	Module1	ADGRE2															Module2	PLOD2
GO:0002697	regulation of immune effector process	Module1	ITGB2															Module2	SERPINH1
GO:0002697	regulation of immune effector process	Module1	KLRB1															Module2	FLRT2
GO:0002697	regulation of immune effector process	Module1	UBE2J1															Module2	IL6
GO:0002697	regulation of immune effector process	Module1	PLCG2															Module2	MMP14
GO:0002697	regulation of immune effector process	Module1	SYK															Module2	FSCN1
GO:0002697	regulation of immune effector process	Module1	CD1D															Module2	RCN3
GO:0002703	regulation of leukocyte mediated immunity	Module1	CLC															Module2	FZD2
GO:0002703	regulation of leukocyte mediated immunity	Module1	GRB2															Module2	MFAP2
GO:0002703	regulation of leukocyte mediated immunity	Module1	ADGRE2															Module2	NKX3-2
GO:0002703	regulation of leukocyte mediated immunity	Module1	ITGB2															Module2	THY1
GO:0002703	regulation of leukocyte mediated immunity	Module1	KLRB1															Module2	WNT2
GO:0002703	regulation of leukocyte mediated immunity	Module1	PLCG2															Module2	MFAP5
GO:0002703	regulation of leukocyte mediated immunity	Module1	SYK															Module2	CDH3
GO:0002703	regulation of leukocyte mediated immunity	Module1	CD1D															Module2	PMEPA1
GO:0002443	leukocyte mediated immunity	Module1	CLC															Module2	CILP
GO:0002443	leukocyte mediated immunity	Module1	GRB2															Module2	CXCL8
GO:0002443	leukocyte mediated immunity	Module1	GZMB															Module2	KRT19
GO:0002443	leukocyte mediated immunity	Module1	ADGRE2															Module2	SFN
GO:0002443	leukocyte mediated immunity	Module1	ITGB2															Module2	VEGFC
GO:0002443	leukocyte mediated immunity	Module1	KLRB1															Module2	CXCL1
GO:0002443	leukocyte mediated immunity	Module1	PLCG2															Module2	CXCL3
GO:0002443	leukocyte mediated immunity	Module1	SYK															Module2	FOSL1
GO:0002443	leukocyte mediated immunity	Module1	CD1D															Module2	SPOCK1
GO:0002274	myeloid leukocyte activation	Module1	UBD															Module9	DSP
GO:0002274	myeloid leukocyte activation	Module1	ADGRE2															Module9	KRT6A
GO:0002274	myeloid leukocyte activation	Module1	ITGB2															Module9	KRT6B
GO:0002274	myeloid leukocyte activation	Module1	RHOH															Module9	KRT16
GO:0002274	myeloid leukocyte activation	Module1	PLCG2															Module9	KRT17
GO:0002274	myeloid leukocyte activation	Module1	HAMP															Module9	KRT81
GO:0002274	myeloid leukocyte activation	Module1	SYK															Module9	PKP2
GO:0030098	lymphocyte differentiation	Module1	ADA															Module9	INA
GO:0030098	lymphocyte differentiation	Module1	HHEX															Module9	MYL6B
GO:0030098	lymphocyte differentiation	Module1	IL15RA															Module9	DSC2
GO:0030098	lymphocyte differentiation	Module1	RHOH															Module9	DSG2
GO:0030098	lymphocyte differentiation	Module1	PLCG2															Module9	STC1
GO:0030098	lymphocyte differentiation	Module1	SYK															Module9	VIL1
GO:0030098	lymphocyte differentiation	Module1	CD1D															Module9	KIF2C
GO:0030098	lymphocyte differentiation	Module1	ITM2A															Module9	UBE2C
GO:0002429	immune response-activating cell surface receptor signaling pathway	Module1	ADA															Module9	TUBB
GO:0002429	immune response-activating cell surface receptor signaling pathway	Module1	FCN1															Module9	MTCL1
GO:0002429	immune response-activating cell surface receptor signaling pathway	Module1	GBP1															Module9	KIFC1
GO:0002429	immune response-activating cell surface receptor signaling pathway	Module1	GRB2															Module9	CDCA8
GO:0002429	immune response-activating cell surface receptor signaling pathway	Module1	PDE4B															Module9	HJURP
GO:0002429	immune response-activating cell surface receptor signaling pathway	Module1	PLCG2															Module9	AURKA
GO:0002429	immune response-activating cell surface receptor signaling pathway	Module1	SYK															Module9	AURKB
GO:0002696	positive regulation of leukocyte activation	Module1	ADA															Module9	PTTG1
GO:0002696	positive regulation of leukocyte activation	Module1	HLA-DOB															Module9	KNTC1
GO:0002696	positive regulation of leukocyte activation	Module1	IL15RA															Module9	CDC20
GO:0002696	positive regulation of leukocyte activation	Module1	RHOH															Module9	FOXC1
GO:0002696	positive regulation of leukocyte activation	Module1	HAMP															Module9	FST
GO:0002696	positive regulation of leukocyte activation	Module1	SYK															Module9	DKK1
GO:0002696	positive regulation of leukocyte activation	Module1	CD1D															Module9	CYP1A1
GO:0002768	immune response-regulating cell surface receptor signaling pathway	Module1	ADA															Module9	HSPA2
GO:0002768	immune response-regulating cell surface receptor signaling pathway	Module1	FCN1															Module9	DTL
GO:0002768	immune response-regulating cell surface receptor signaling pathway	Module1	GBP1															Module9	LIMK2
GO:0002768	immune response-regulating cell surface receptor signaling pathway	Module1	GRB2															Module9	CSRP2
GO:0002768	immune response-regulating cell surface receptor signaling pathway	Module1	PDE4B															Module9	PITX1
GO:0002768	immune response-regulating cell surface receptor signaling pathway	Module1	PLCG2															Module9	STRA6
GO:0002768	immune response-regulating cell surface receptor signaling pathway	Module1	SYK															Module9	TNNI3
GO:0050867	positive regulation of cell activation	Module1	ADA															Module9	CTSV
GO:0050867	positive regulation of cell activation	Module1	HLA-DOB															Module9	MMP12
GO:0050867	positive regulation of cell activation	Module1	IL15RA															Module9	SNF8
GO:0050867	positive regulation of cell activation	Module1	RHOH															Module9	LMNB2
GO:0050867	positive regulation of cell activation	Module1	HAMP															Module9	FZD10
GO:0050867	positive regulation of cell activation	Module1	SYK															Module12	ID2
GO:0050867	positive regulation of cell activation	Module1	CD1D															Module12	MZB1
GO:0030199	collagen fibril organization	Module2	COL1A1															Module12	POU2AF1
GO:0030199	collagen fibril organization	Module2	COL1A2															Module12	LAX1
GO:0030199	collagen fibril organization	Module2	COL3A1															Module12	TNFAIP3
GO:0030199	collagen fibril organization	Module2	COL5A2															Module12	XBP1
GO:0030199	collagen fibril organization	Module2	COL11A1															Module12	CD19
GO:0030199	collagen fibril organization	Module2	GREM1															Module12	CD27
GO:0030199	collagen fibril organization	Module2	ERO1A															Module12	CD38
GO:0030199	collagen fibril organization	Module2	MMP11															Module12	CD79A
GO:0030199	collagen fibril organization	Module2	COL5A3															Module12	CSF2RB
GO:0030199	collagen fibril organization	Module2	PLOD2															Module12	IGHV4-34
GO:0030199	collagen fibril organization	Module2	SERPINH1															Module12	IGHV4-28
GO:0030198	extracellular matrix organization	Module2	COL1A1															Module12	IGHV3-72
GO:0030198	extracellular matrix organization	Module2	COL1A2															Module12	IGHV3-23
GO:0030198	extracellular matrix organization	Module2	COL3A1															Module12	IGHV3-21
GO:0030198	extracellular matrix organization	Module2	COL5A2															Module12	SLAMF7
GO:0030198	extracellular matrix organization	Module2	COL11A1															Module12	FGF7
GO:0030198	extracellular matrix organization	Module2	FLRT2															Module12	IGF1
GO:0030198	extracellular matrix organization	Module2	GREM1															Module12	LAMB1
GO:0030198	extracellular matrix organization	Module2	ERO1A															Module12	FBXW7
GO:0030198	extracellular matrix organization	Module2	IL6															Module12	PRDM1
GO:0030198	extracellular matrix organization	Module2	MMP11															Module12	SNAI2
GO:0030198	extracellular matrix organization	Module2	MMP14															Module12	C1orf54
GO:0030198	extracellular matrix organization	Module2	COL5A3															Module12	FGL2
GO:0030198	extracellular matrix organization	Module2	PLOD2															Module12	LOX
GO:0030198	extracellular matrix organization	Module2	FSCN1															Module12	TNFRSF11B
GO:0030198	extracellular matrix organization	Module2	SERPINH1															Module12	BTG2
GO:0043062	extracellular structure organization	Module2	COL1A1															Module12	CYBA
GO:0043062	extracellular structure organization	Module2	COL1A2															Module12	FYB1
GO:0043062	extracellular structure organization	Module2	COL3A1															Module12	S100A9
GO:0043062	extracellular structure organization	Module2	COL5A2															Module12	ITM2C
GO:0043062	extracellular structure organization	Module2	COL11A1															Module13	LGALS9
GO:0043062	extracellular structure organization	Module2	FLRT2															Module13	MX1
GO:0043062	extracellular structure organization	Module2	GREM1															Module13	OAS1
GO:0043062	extracellular structure organization	Module2	ERO1A															Module13	OAS3
GO:0043062	extracellular structure organization	Module2	IL6															Module13	OASL
GO:0043062	extracellular structure organization	Module2	MMP11															Module13	RSAD2
GO:0043062	extracellular structure organization	Module2	MMP14															Module13	ISG15
GO:0043062	extracellular structure organization	Module2	COL5A3															Module13	CLEC5A
GO:0043062	extracellular structure organization	Module2	PLOD2															Module13	IFI44
GO:0043062	extracellular structure organization	Module2	FSCN1															Module13	MX2
GO:0043062	extracellular structure organization	Module2	SERPINH1															Module13	TRIB1
GO:0045229	external encapsulating structure organization	Module2	COL1A1															Module13	CX3CL1
GO:0045229	external encapsulating structure organization	Module2	COL1A2															Module13	SPP1
GO:0045229	external encapsulating structure organization	Module2	COL3A1															Module13	TFPI
GO:0045229	external encapsulating structure organization	Module2	COL5A2															Module13	IFI35
GO:0045229	external encapsulating structure organization	Module2	COL11A1															Module13	PELI1
GO:0045229	external encapsulating structure organization	Module2	FLRT2															Module15	AGTR2
GO:0045229	external encapsulating structure organization	Module2	GREM1															Module15	EDNRB
GO:0045229	external encapsulating structure organization	Module2	ERO1A															Module15	EFNB2
GO:0045229	external encapsulating structure organization	Module2	IL6															Module15	GPC3
GO:0045229	external encapsulating structure organization	Module2	MMP11															Module15	KCNJ8
GO:0045229	external encapsulating structure organization	Module2	MMP14															Module15	PECAM1
GO:0045229	external encapsulating structure organization	Module2	COL5A3															Module15	SFRP1
GO:0045229	external encapsulating structure organization	Module2	PLOD2															Module15	APLNR
GO:0045229	external encapsulating structure organization	Module2	FSCN1															Module15	GATA6
GO:0045229	external encapsulating structure organization	Module2	SERPINH1															Module15	CCN3
GO:0032963	collagen metabolic process	Module2	COL1A1															Module15	MMRN2
GO:0032963	collagen metabolic process	Module2	COL1A2															Module18	CGA
GO:0032963	collagen metabolic process	Module2	IL6															Module18	CPE
GO:0032963	collagen metabolic process	Module2	MMP11															Module18	CRY1
GO:0032963	collagen metabolic process	Module2	MMP14															Module18	FGA
GO:0032963	collagen metabolic process	Module2	RCN3															Module18	FGB
GO:0032963	collagen metabolic process	Module2	SERPINH1															Module18	FGG
GO:0090596	sensory organ morphogenesis	Module2	COL5A2															Module18	GRP
GO:0090596	sensory organ morphogenesis	Module2	COL11A1															Module18	LIF
GO:0090596	sensory organ morphogenesis	Module2	FZD2															Module18	BMP6
GO:0090596	sensory organ morphogenesis	Module2	MFAP2															Module18	IRS2
GO:0090596	sensory organ morphogenesis	Module2	NKX3-2															Module18	CPS1
GO:0090596	sensory organ morphogenesis	Module2	THY1															Module18	KCNMB4
GO:0090596	sensory organ morphogenesis	Module2	WNT2															Module18	SLC7A2
GO:0090596	sensory organ morphogenesis	Module2	MFAP5															Module18	CALCA
GO:0071560	cellular response to transforming growth factor beta stimulus	Module2	CDH3															Module18	SLC38A1
GO:0071560	cellular response to transforming growth factor beta stimulus	Module2	COL1A1															Module18	PCSK1
GO:0071560	cellular response to transforming growth factor beta stimulus	Module2	COL1A2															Module18	BMP2
GO:0071560	cellular response to transforming growth factor beta stimulus	Module2	COL3A1															Module18	FURIN
GO:0071560	cellular response to transforming growth factor beta stimulus	Module2	ERO1A															Module18	ERO1B
GO:0071560	cellular response to transforming growth factor beta stimulus	Module2	PMEPA1															Module18	DUSP4
GO:0071560	cellular response to transforming growth factor beta stimulus	Module2	WNT2															Module18	MFHAS1
GO:0071560	cellular response to transforming growth factor beta stimulus	Module2	CILP															Module18	SIRT1
GO:0071559	response to transforming growth factor beta	Module2	CDH3															Module18	HSPA1A
GO:0071559	response to transforming growth factor beta	Module2	COL1A1															Module18	NPM1
GO:0071559	response to transforming growth factor beta	Module2	COL1A2															Module18	H4C3
GO:0071559	response to transforming growth factor beta	Module2	COL3A1															Module18	SCG2
GO:0071559	response to transforming growth factor beta	Module2	ERO1A
GO:0071559	response to transforming growth factor beta	Module2	PMEPA1
GO:0071559	response to transforming growth factor beta	Module2	WNT2
GO:0071559	response to transforming growth factor beta	Module2	CILP
GO:0048705	skeletal system morphogenesis	Module2	COL1A1
GO:0048705	skeletal system morphogenesis	Module2	COL3A1
GO:0048705	skeletal system morphogenesis	Module2	COL11A1
GO:0048705	skeletal system morphogenesis	Module2	GREM1
GO:0048705	skeletal system morphogenesis	Module2	MMP14
GO:0048705	skeletal system morphogenesis	Module2	NKX3-2
GO:0048705	skeletal system morphogenesis	Module2	SERPINH1
GO:0048568	embryonic organ development	Module2	COL11A1
GO:0048568	embryonic organ development	Module2	FZD2
GO:0048568	embryonic organ development	Module2	CXCL8
GO:0048568	embryonic organ development	Module2	KRT19
GO:0048568	embryonic organ development	Module2	MFAP2
GO:0048568	embryonic organ development	Module2	MMP14
GO:0048568	embryonic organ development	Module2	NKX3-2
GO:0048568	embryonic organ development	Module2	WNT2
GO:0048568	embryonic organ development	Module2	MFAP5
GO:0043588	skin development	Module2	CDH3
GO:0043588	skin development	Module2	COL1A1
GO:0043588	skin development	Module2	COL1A2
GO:0043588	skin development	Module2	COL3A1
GO:0043588	skin development	Module2	COL5A2
GO:0043588	skin development	Module2	SFN
GO:0043588	skin development	Module2	COL5A3
GO:0001503	ossification	Module2	COL1A1
GO:0001503	ossification	Module2	COL1A2
GO:0001503	ossification	Module2	COL5A2
GO:0001503	ossification	Module2	COL11A1
GO:0001503	ossification	Module2	GREM1
GO:0001503	ossification	Module2	IL6
GO:0001503	ossification	Module2	MMP14
GO:0001503	ossification	Module2	VEGFC
GO:0006935	chemotaxis	Module2	FLRT2
GO:0006935	chemotaxis	Module2	GREM1
GO:0006935	chemotaxis	Module2	CXCL1
GO:0006935	chemotaxis	Module2	CXCL3
GO:0006935	chemotaxis	Module2	IL6
GO:0006935	chemotaxis	Module2	CXCL8
GO:0006935	chemotaxis	Module2	VEGFC
GO:0006935	chemotaxis	Module2	FOSL1
GO:0042330	taxis	Module2	FLRT2
GO:0042330	taxis	Module2	GREM1
GO:0042330	taxis	Module2	CXCL1
GO:0042330	taxis	Module2	CXCL3
GO:0042330	taxis	Module2	IL6
GO:0042330	taxis	Module2	CXCL8
GO:0042330	taxis	Module2	VEGFC
GO:0042330	taxis	Module2	FOSL1
GO:0031589	cell-substrate adhesion	Module2	COL1A1
GO:0031589	cell-substrate adhesion	Module2	COL3A1
GO:0031589	cell-substrate adhesion	Module2	GREM1
GO:0031589	cell-substrate adhesion	Module2	MMP14
GO:0031589	cell-substrate adhesion	Module2	COL5A3
GO:0031589	cell-substrate adhesion	Module2	SPOCK1
GO:0031589	cell-substrate adhesion	Module2	THY1
GO:0050900	leukocyte migration	Module2	GREM1
GO:0050900	leukocyte migration	Module2	CXCL3
GO:0050900	leukocyte migration	Module2	IL6
GO:0050900	leukocyte migration	Module2	CXCL8
GO:0050900	leukocyte migration	Module2	MMP14
GO:0050900	leukocyte migration	Module2	THY1
GO:0050900	leukocyte migration	Module2	VEGFC
GO:0141091	transforming growth factor beta receptor superfamily signaling pathway	Module2	CDH3
GO:0141091	transforming growth factor beta receptor superfamily signaling pathway	Module2	COL1A2
GO:0141091	transforming growth factor beta receptor superfamily signaling pathway	Module2	COL3A1
GO:0141091	transforming growth factor beta receptor superfamily signaling pathway	Module2	GREM1
GO:0141091	transforming growth factor beta receptor superfamily signaling pathway	Module2	ERO1A
GO:0141091	transforming growth factor beta receptor superfamily signaling pathway	Module2	PMEPA1
GO:0141091	transforming growth factor beta receptor superfamily signaling pathway	Module2	CILP
GO:0007178	cell surface receptor protein serine/threonine kinase signaling pathway	Module2	CDH3
GO:0007178	cell surface receptor protein serine/threonine kinase signaling pathway	Module2	COL1A2
GO:0007178	cell surface receptor protein serine/threonine kinase signaling pathway	Module2	COL3A1
GO:0007178	cell surface receptor protein serine/threonine kinase signaling pathway	Module2	GREM1
GO:0007178	cell surface receptor protein serine/threonine kinase signaling pathway	Module2	ERO1A
GO:0007178	cell surface receptor protein serine/threonine kinase signaling pathway	Module2	PMEPA1
GO:0007178	cell surface receptor protein serine/threonine kinase signaling pathway	Module2	CILP
GO:0045109	intermediate filament organization	Module9	DSP
GO:0045109	intermediate filament organization	Module9	KRT6A
GO:0045109	intermediate filament organization	Module9	KRT6B
GO:0045109	intermediate filament organization	Module9	KRT16
GO:0045109	intermediate filament organization	Module9	KRT17
GO:0045109	intermediate filament organization	Module9	KRT81
GO:0045109	intermediate filament organization	Module9	PKP2
GO:0045109	intermediate filament organization	Module9	INA
GO:0045104	intermediate filament cytoskeleton organization	Module9	DSP
GO:0045104	intermediate filament cytoskeleton organization	Module9	KRT6A
GO:0045104	intermediate filament cytoskeleton organization	Module9	KRT6B
GO:0045104	intermediate filament cytoskeleton organization	Module9	KRT16
GO:0045104	intermediate filament cytoskeleton organization	Module9	KRT17
GO:0045104	intermediate filament cytoskeleton organization	Module9	KRT81
GO:0045104	intermediate filament cytoskeleton organization	Module9	PKP2
GO:0045104	intermediate filament cytoskeleton organization	Module9	INA
GO:0045103	intermediate filament-based process	Module9	DSP
GO:0045103	intermediate filament-based process	Module9	KRT6A
GO:0045103	intermediate filament-based process	Module9	KRT6B
GO:0045103	intermediate filament-based process	Module9	KRT16
GO:0045103	intermediate filament-based process	Module9	KRT17
GO:0045103	intermediate filament-based process	Module9	KRT81
GO:0045103	intermediate filament-based process	Module9	PKP2
GO:0045103	intermediate filament-based process	Module9	INA
GO:0070252	actin-mediated cell contraction	Module9	MYL6B
GO:0070252	actin-mediated cell contraction	Module9	DSC2
GO:0070252	actin-mediated cell contraction	Module9	DSG2
GO:0070252	actin-mediated cell contraction	Module9	DSP
GO:0070252	actin-mediated cell contraction	Module9	PKP2
GO:0070252	actin-mediated cell contraction	Module9	STC1
GO:0070252	actin-mediated cell contraction	Module9	VIL1
GO:0007059	chromosome segregation	Module9	KIF2C
GO:0007059	chromosome segregation	Module9	UBE2C
GO:0007059	chromosome segregation	Module9	TUBB
GO:0007059	chromosome segregation	Module9	MTCL1
GO:0007059	chromosome segregation	Module9	KIFC1
GO:0007059	chromosome segregation	Module9	CDCA8
GO:0007059	chromosome segregation	Module9	HJURP
GO:0007059	chromosome segregation	Module9	AURKA
GO:0007059	chromosome segregation	Module9	AURKB
GO:0007059	chromosome segregation	Module9	PTTG1
GO:0007059	chromosome segregation	Module9	KNTC1
GO:0007059	chromosome segregation	Module9	CDC20
GO:0030048	actin filament-based movement	Module9	MYL6B
GO:0030048	actin filament-based movement	Module9	DSC2
GO:0030048	actin filament-based movement	Module9	DSG2
GO:0030048	actin filament-based movement	Module9	DSP
GO:0030048	actin filament-based movement	Module9	PKP2
GO:0030048	actin filament-based movement	Module9	STC1
GO:0030048	actin filament-based movement	Module9	VIL1
GO:0030216	keratinocyte differentiation	Module9	DSP
GO:0030216	keratinocyte differentiation	Module9	FOXC1
GO:0030216	keratinocyte differentiation	Module9	KRT6A
GO:0030216	keratinocyte differentiation	Module9	KRT6B
GO:0030216	keratinocyte differentiation	Module9	KRT16
GO:0030216	keratinocyte differentiation	Module9	KRT17
GO:0030216	keratinocyte differentiation	Module9	KRT81
GO:0098813	nuclear chromosome segregation	Module9	KIF2C
GO:0098813	nuclear chromosome segregation	Module9	UBE2C
GO:0098813	nuclear chromosome segregation	Module9	KIFC1
GO:0098813	nuclear chromosome segregation	Module9	CDCA8
GO:0098813	nuclear chromosome segregation	Module9	AURKA
GO:0098813	nuclear chromosome segregation	Module9	AURKB
GO:0098813	nuclear chromosome segregation	Module9	PTTG1
GO:0098813	nuclear chromosome segregation	Module9	KNTC1
GO:0098813	nuclear chromosome segregation	Module9	CDC20
GO:0043588	skin development	Module9	FST
GO:0043588	skin development	Module9	DSP
GO:0043588	skin development	Module9	DKK1
GO:0043588	skin development	Module9	FOXC1
GO:0043588	skin development	Module9	KRT6A
GO:0043588	skin development	Module9	KRT6B
GO:0043588	skin development	Module9	KRT16
GO:0043588	skin development	Module9	KRT17
GO:0043588	skin development	Module9	KRT81
GO:0000070	mitotic sister chromatid segregation	Module9	KIF2C
GO:0000070	mitotic sister chromatid segregation	Module9	UBE2C
GO:0000070	mitotic sister chromatid segregation	Module9	KIFC1
GO:0000070	mitotic sister chromatid segregation	Module9	CDCA8
GO:0000070	mitotic sister chromatid segregation	Module9	AURKB
GO:0000070	mitotic sister chromatid segregation	Module9	KNTC1
GO:0000070	mitotic sister chromatid segregation	Module9	CDC20
GO:0090068	positive regulation of cell cycle process	Module9	UBE2C
GO:0090068	positive regulation of cell cycle process	Module9	CYP1A1
GO:0090068	positive regulation of cell cycle process	Module9	HSPA2
GO:0090068	positive regulation of cell cycle process	Module9	DTL
GO:0090068	positive regulation of cell cycle process	Module9	CDCA8
GO:0090068	positive regulation of cell cycle process	Module9	AURKA
GO:0090068	positive regulation of cell cycle process	Module9	AURKB
GO:0090068	positive regulation of cell cycle process	Module9	CDC20
GO:0007051	spindle organization	Module9	TUBB
GO:0007051	spindle organization	Module9	KIFC1
GO:0007051	spindle organization	Module9	LIMK2
GO:0007051	spindle organization	Module9	CDCA8
GO:0007051	spindle organization	Module9	AURKA
GO:0007051	spindle organization	Module9	AURKB
GO:0007051	spindle organization	Module9	CDC20
GO:1901990	regulation of mitotic cell cycle phase transition	Module9	UBE2C
GO:1901990	regulation of mitotic cell cycle phase transition	Module9	CYP1A1
GO:1901990	regulation of mitotic cell cycle phase transition	Module9	HSPA2
GO:1901990	regulation of mitotic cell cycle phase transition	Module9	DTL
GO:1901990	regulation of mitotic cell cycle phase transition	Module9	CDCA8
GO:1901990	regulation of mitotic cell cycle phase transition	Module9	AURKA
GO:1901990	regulation of mitotic cell cycle phase transition	Module9	AURKB
GO:1901990	regulation of mitotic cell cycle phase transition	Module9	KNTC1
GO:1901990	regulation of mitotic cell cycle phase transition	Module9	CDC20
GO:0060537	muscle tissue development	Module9	MYL6B
GO:0060537	muscle tissue development	Module9	CSRP2
GO:0060537	muscle tissue development	Module9	DSG2
GO:0060537	muscle tissue development	Module9	DSP
GO:0060537	muscle tissue development	Module9	DKK1
GO:0060537	muscle tissue development	Module9	FOXC1
GO:0060537	muscle tissue development	Module9	PITX1
GO:0060537	muscle tissue development	Module9	PKP2
GO:0060537	muscle tissue development	Module9	STRA6
GO:0060537	muscle tissue development	Module9	TNNI3
GO:0140014	mitotic nuclear division	Module9	KIF2C
GO:0140014	mitotic nuclear division	Module9	UBE2C
GO:0140014	mitotic nuclear division	Module9	KIFC1
GO:0140014	mitotic nuclear division	Module9	CDCA8
GO:0140014	mitotic nuclear division	Module9	AURKA
GO:0140014	mitotic nuclear division	Module9	AURKB
GO:0140014	mitotic nuclear division	Module9	KNTC1
GO:0140014	mitotic nuclear division	Module9	CDC20
GO:0000280	nuclear division	Module9	KIF2C
GO:0000280	nuclear division	Module9	UBE2C
GO:0000280	nuclear division	Module9	HSPA2
GO:0000280	nuclear division	Module9	KIFC1
GO:0000280	nuclear division	Module9	CDCA8
GO:0000280	nuclear division	Module9	AURKA
GO:0000280	nuclear division	Module9	AURKB
GO:0000280	nuclear division	Module9	PTTG1
GO:0000280	nuclear division	Module9	KNTC1
GO:0000280	nuclear division	Module9	CDC20
GO:0008544	epidermis development	Module9	FST
GO:0008544	epidermis development	Module9	DSP
GO:0008544	epidermis development	Module9	DKK1
GO:0008544	epidermis development	Module9	FOXC1
GO:0008544	epidermis development	Module9	KRT6A
GO:0008544	epidermis development	Module9	KRT6B
GO:0008544	epidermis development	Module9	KRT16
GO:0008544	epidermis development	Module9	KRT17
GO:0008544	epidermis development	Module9	KRT81
GO:0000819	sister chromatid segregation	Module9	KIF2C
GO:0000819	sister chromatid segregation	Module9	UBE2C
GO:0000819	sister chromatid segregation	Module9	KIFC1
GO:0000819	sister chromatid segregation	Module9	CDCA8
GO:0000819	sister chromatid segregation	Module9	AURKB
GO:0000819	sister chromatid segregation	Module9	KNTC1
GO:0000819	sister chromatid segregation	Module9	CDC20
GO:0048285	organelle fission	Module9	KIF2C
GO:0048285	organelle fission	Module9	UBE2C
GO:0048285	organelle fission	Module9	HSPA2
GO:0048285	organelle fission	Module9	KIFC1
GO:0048285	organelle fission	Module9	CDCA8
GO:0048285	organelle fission	Module9	AURKA
GO:0048285	organelle fission	Module9	AURKB
GO:0048285	organelle fission	Module9	PTTG1
GO:0048285	organelle fission	Module9	KNTC1
GO:0048285	organelle fission	Module9	CDC20
GO:0009913	epidermal cell differentiation	Module9	DSP
GO:0009913	epidermal cell differentiation	Module9	FOXC1
GO:0009913	epidermal cell differentiation	Module9	KRT6A
GO:0009913	epidermal cell differentiation	Module9	KRT6B
GO:0009913	epidermal cell differentiation	Module9	KRT16
GO:0009913	epidermal cell differentiation	Module9	KRT17
GO:0009913	epidermal cell differentiation	Module9	KRT81
GO:0140694	membraneless organelle assembly	Module9	CSRP2
GO:0140694	membraneless organelle assembly	Module9	TUBB
GO:0140694	membraneless organelle assembly	Module9	KIFC1
GO:0140694	membraneless organelle assembly	Module9	CDCA8
GO:0140694	membraneless organelle assembly	Module9	AURKA
GO:0140694	membraneless organelle assembly	Module9	VIL1
GO:0140694	membraneless organelle assembly	Module9	AURKB
GO:0140694	membraneless organelle assembly	Module9	KNTC1
GO:0140694	membraneless organelle assembly	Module9	CDC20
GO:0045787	positive regulation of cell cycle	Module9	UBE2C
GO:0045787	positive regulation of cell cycle	Module9	CYP1A1
GO:0045787	positive regulation of cell cycle	Module9	HSPA2
GO:0045787	positive regulation of cell cycle	Module9	DTL
GO:0045787	positive regulation of cell cycle	Module9	CDCA8
GO:0045787	positive regulation of cell cycle	Module9	AURKA
GO:0045787	positive regulation of cell cycle	Module9	AURKB
GO:0045787	positive regulation of cell cycle	Module9	CDC20
GO:0044772	mitotic cell cycle phase transition	Module9	UBE2C
GO:0044772	mitotic cell cycle phase transition	Module9	CYP1A1
GO:0044772	mitotic cell cycle phase transition	Module9	HSPA2
GO:0044772	mitotic cell cycle phase transition	Module9	DTL
GO:0044772	mitotic cell cycle phase transition	Module9	CDCA8
GO:0044772	mitotic cell cycle phase transition	Module9	AURKA
GO:0044772	mitotic cell cycle phase transition	Module9	AURKB
GO:0044772	mitotic cell cycle phase transition	Module9	KNTC1
GO:0044772	mitotic cell cycle phase transition	Module9	CDC20
GO:1901987	regulation of cell cycle phase transition	Module9	UBE2C
GO:1901987	regulation of cell cycle phase transition	Module9	CYP1A1
GO:1901987	regulation of cell cycle phase transition	Module9	HSPA2
GO:1901987	regulation of cell cycle phase transition	Module9	DTL
GO:1901987	regulation of cell cycle phase transition	Module9	CDCA8
GO:1901987	regulation of cell cycle phase transition	Module9	AURKA
GO:1901987	regulation of cell cycle phase transition	Module9	AURKB
GO:1901987	regulation of cell cycle phase transition	Module9	KNTC1
GO:1901987	regulation of cell cycle phase transition	Module9	CDC20
GO:0014706	striated muscle tissue development	Module9	MYL6B
GO:0014706	striated muscle tissue development	Module9	DSG2
GO:0014706	striated muscle tissue development	Module9	DSP
GO:0014706	striated muscle tissue development	Module9	DKK1
GO:0014706	striated muscle tissue development	Module9	FOXC1
GO:0014706	striated muscle tissue development	Module9	PITX1
GO:0014706	striated muscle tissue development	Module9	PKP2
GO:0014706	striated muscle tissue development	Module9	TNNI3
GO:0022411	cellular component disassembly	Module9	KIF2C
GO:0022411	cellular component disassembly	Module9	CTSV
GO:0022411	cellular component disassembly	Module9	DKK1
GO:0022411	cellular component disassembly	Module9	HSPA2
GO:0022411	cellular component disassembly	Module9	MMP12
GO:0022411	cellular component disassembly	Module9	AURKA
GO:0022411	cellular component disassembly	Module9	VIL1
GO:0022411	cellular component disassembly	Module9	AURKB
GO:0006936	muscle contraction	Module9	MYL6B
GO:0006936	muscle contraction	Module9	DSC2
GO:0006936	muscle contraction	Module9	DSG2
GO:0006936	muscle contraction	Module9	DSP
GO:0006936	muscle contraction	Module9	PKP2
GO:0006936	muscle contraction	Module9	STC1
GO:0006936	muscle contraction	Module9	TNNI3
GO:0007517	muscle organ development	Module9	MYL6B
GO:0007517	muscle organ development	Module9	DSP
GO:0007517	muscle organ development	Module9	FOXC1
GO:0007517	muscle organ development	Module9	PITX1
GO:0007517	muscle organ development	Module9	PKP2
GO:0007517	muscle organ development	Module9	STRA6
GO:0007517	muscle organ development	Module9	TNNI3
GO:0051656	establishment of organelle localization	Module9	KIF2C
GO:0051656	establishment of organelle localization	Module9	SNF8
GO:0051656	establishment of organelle localization	Module9	KIFC1
GO:0051656	establishment of organelle localization	Module9	LIMK2
GO:0051656	establishment of organelle localization	Module9	CDCA8
GO:0051656	establishment of organelle localization	Module9	LMNB2
GO:0051656	establishment of organelle localization	Module9	AURKB
GO:0051656	establishment of organelle localization	Module9	KNTC1
GO:0032970	regulation of actin filament-based process	Module9	FZD10
GO:0032970	regulation of actin filament-based process	Module9	DSC2
GO:0032970	regulation of actin filament-based process	Module9	DSG2
GO:0032970	regulation of actin filament-based process	Module9	DSP
GO:0032970	regulation of actin filament-based process	Module9	PKP2
GO:0032970	regulation of actin filament-based process	Module9	STC1
GO:0032970	regulation of actin filament-based process	Module9	VIL1
GO:0042113	B cell activation	Module12	ID2
GO:0042113	B cell activation	Module12	MZB1
GO:0042113	B cell activation	Module12	POU2AF1
GO:0042113	B cell activation	Module12	LAX1
GO:0042113	B cell activation	Module12	TNFAIP3
GO:0042113	B cell activation	Module12	XBP1
GO:0042113	B cell activation	Module12	CD19
GO:0042113	B cell activation	Module12	CD27
GO:0042113	B cell activation	Module12	CD38
GO:0042113	B cell activation	Module12	CD79A
GO:0050864	regulation of B cell activation	Module12	ID2
GO:0050864	regulation of B cell activation	Module12	MZB1
GO:0050864	regulation of B cell activation	Module12	TNFAIP3
GO:0050864	regulation of B cell activation	Module12	XBP1
GO:0050864	regulation of B cell activation	Module12	CD19
GO:0050864	regulation of B cell activation	Module12	CD27
GO:0050864	regulation of B cell activation	Module12	CD38
GO:0016064	immunoglobulin mediated immune response	Module12	CSF2RB
GO:0016064	immunoglobulin mediated immune response	Module12	IGHV4-34
GO:0016064	immunoglobulin mediated immune response	Module12	IGHV4-28
GO:0016064	immunoglobulin mediated immune response	Module12	IGHV3-72
GO:0016064	immunoglobulin mediated immune response	Module12	IGHV3-23
GO:0016064	immunoglobulin mediated immune response	Module12	IGHV3-21
GO:0016064	immunoglobulin mediated immune response	Module12	CD19
GO:0016064	immunoglobulin mediated immune response	Module12	CD27
GO:0019724	B cell mediated immunity	Module12	CSF2RB
GO:0019724	B cell mediated immunity	Module12	IGHV4-34
GO:0019724	B cell mediated immunity	Module12	IGHV4-28
GO:0019724	B cell mediated immunity	Module12	IGHV3-72
GO:0019724	B cell mediated immunity	Module12	IGHV3-23
GO:0019724	B cell mediated immunity	Module12	IGHV3-21
GO:0019724	B cell mediated immunity	Module12	CD19
GO:0019724	B cell mediated immunity	Module12	CD27
GO:0002449	lymphocyte mediated immunity	Module12	CSF2RB
GO:0002449	lymphocyte mediated immunity	Module12	IGHV4-34
GO:0002449	lymphocyte mediated immunity	Module12	IGHV4-28
GO:0002449	lymphocyte mediated immunity	Module12	IGHV3-72
GO:0002449	lymphocyte mediated immunity	Module12	IGHV3-23
GO:0002449	lymphocyte mediated immunity	Module12	IGHV3-21
GO:0002449	lymphocyte mediated immunity	Module12	SLAMF7
GO:0002449	lymphocyte mediated immunity	Module12	CD19
GO:0002449	lymphocyte mediated immunity	Module12	CD27
GO:0050673	epithelial cell proliferation	Module12	FGF7
GO:0050673	epithelial cell proliferation	Module12	ID2
GO:0050673	epithelial cell proliferation	Module12	IGF1
GO:0050673	epithelial cell proliferation	Module12	LAMB1
GO:0050673	epithelial cell proliferation	Module12	FBXW7
GO:0050673	epithelial cell proliferation	Module12	PRDM1
GO:0050673	epithelial cell proliferation	Module12	SNAI2
GO:0050673	epithelial cell proliferation	Module12	TNFAIP3
GO:0050673	epithelial cell proliferation	Module12	XBP1
GO:0050673	epithelial cell proliferation	Module12	C1orf54
GO:0002460	adaptive immune response based on somatic recombination of immune receptors built from immunoglobulin superfamily domains	Module12	CSF2RB
GO:0002460	adaptive immune response based on somatic recombination of immune receptors built from immunoglobulin superfamily domains	Module12	IGHV4-34
GO:0002460	adaptive immune response based on somatic recombination of immune receptors built from immunoglobulin superfamily domains	Module12	IGHV4-28
GO:0002460	adaptive immune response based on somatic recombination of immune receptors built from immunoglobulin superfamily domains	Module12	IGHV3-72
GO:0002460	adaptive immune response based on somatic recombination of immune receptors built from immunoglobulin superfamily domains	Module12	IGHV3-23
GO:0002460	adaptive immune response based on somatic recombination of immune receptors built from immunoglobulin superfamily domains	Module12	IGHV3-21
GO:0002460	adaptive immune response based on somatic recombination of immune receptors built from immunoglobulin superfamily domains	Module12	TNFAIP3
GO:0002460	adaptive immune response based on somatic recombination of immune receptors built from immunoglobulin superfamily domains	Module12	CD19
GO:0002460	adaptive immune response based on somatic recombination of immune receptors built from immunoglobulin superfamily domains	Module12	CD27
GO:1903706	regulation of hemopoiesis	Module12	FGL2
GO:1903706	regulation of hemopoiesis	Module12	ID2
GO:1903706	regulation of hemopoiesis	Module12	LOX
GO:1903706	regulation of hemopoiesis	Module12	TNFRSF11B
GO:1903706	regulation of hemopoiesis	Module12	FBXW7
GO:1903706	regulation of hemopoiesis	Module12	PRDM1
GO:1903706	regulation of hemopoiesis	Module12	SNAI2
GO:1903706	regulation of hemopoiesis	Module12	XBP1
GO:1903706	regulation of hemopoiesis	Module12	CD27
GO:0002443	leukocyte mediated immunity	Module12	CSF2RB
GO:0002443	leukocyte mediated immunity	Module12	IGHV4-34
GO:0002443	leukocyte mediated immunity	Module12	IGHV4-28
GO:0002443	leukocyte mediated immunity	Module12	IGHV3-72
GO:0002443	leukocyte mediated immunity	Module12	IGHV3-23
GO:0002443	leukocyte mediated immunity	Module12	IGHV3-21
GO:0002443	leukocyte mediated immunity	Module12	SLAMF7
GO:0002443	leukocyte mediated immunity	Module12	CD19
GO:0002443	leukocyte mediated immunity	Module12	CD27
GO:0010721	negative regulation of cell development	Module12	FGL2
GO:0010721	negative regulation of cell development	Module12	ID2
GO:0010721	negative regulation of cell development	Module12	IGF1
GO:0010721	negative regulation of cell development	Module12	TNFRSF11B
GO:0010721	negative regulation of cell development	Module12	FBXW7
GO:0010721	negative regulation of cell development	Module12	SNAI2
GO:0010721	negative regulation of cell development	Module12	BTG2
GO:0030098	lymphocyte differentiation	Module12	FGL2
GO:0030098	lymphocyte differentiation	Module12	ID2
GO:0030098	lymphocyte differentiation	Module12	POU2AF1
GO:0030098	lymphocyte differentiation	Module12	PRDM1
GO:0030098	lymphocyte differentiation	Module12	XBP1
GO:0030098	lymphocyte differentiation	Module12	CD19
GO:0030098	lymphocyte differentiation	Module12	CD27
GO:0030098	lymphocyte differentiation	Module12	CD79A
GO:0002429	immune response-activating cell surface receptor signaling pathway	Module12	CYBA
GO:0002429	immune response-activating cell surface receptor signaling pathway	Module12	FYB1
GO:0002429	immune response-activating cell surface receptor signaling pathway	Module12	LAX1
GO:0002429	immune response-activating cell surface receptor signaling pathway	Module12	TNFAIP3
GO:0002429	immune response-activating cell surface receptor signaling pathway	Module12	CD19
GO:0002429	immune response-activating cell surface receptor signaling pathway	Module12	CD38
GO:0002429	immune response-activating cell surface receptor signaling pathway	Module12	CD79A
GO:1902105	regulation of leukocyte differentiation	Module12	FGL2
GO:1902105	regulation of leukocyte differentiation	Module12	ID2
GO:1902105	regulation of leukocyte differentiation	Module12	TNFRSF11B
GO:1902105	regulation of leukocyte differentiation	Module12	FBXW7
GO:1902105	regulation of leukocyte differentiation	Module12	PRDM1
GO:1902105	regulation of leukocyte differentiation	Module12	XBP1
GO:1902105	regulation of leukocyte differentiation	Module12	CD27
GO:0070661	leukocyte proliferation	Module12	CSF2RB
GO:0070661	leukocyte proliferation	Module12	IGF1
GO:0070661	leukocyte proliferation	Module12	MZB1
GO:0070661	leukocyte proliferation	Module12	TNFAIP3
GO:0070661	leukocyte proliferation	Module12	CD19
GO:0070661	leukocyte proliferation	Module12	CD38
GO:0070661	leukocyte proliferation	Module12	CD79A
GO:0002768	immune response-regulating cell surface receptor signaling pathway	Module12	CYBA
GO:0002768	immune response-regulating cell surface receptor signaling pathway	Module12	FYB1
GO:0002768	immune response-regulating cell surface receptor signaling pathway	Module12	LAX1
GO:0002768	immune response-regulating cell surface receptor signaling pathway	Module12	TNFAIP3
GO:0002768	immune response-regulating cell surface receptor signaling pathway	Module12	CD19
GO:0002768	immune response-regulating cell surface receptor signaling pathway	Module12	CD38
GO:0002768	immune response-regulating cell surface receptor signaling pathway	Module12	CD79A
GO:2001233	regulation of apoptotic signaling pathway	Module12	IGF1
GO:2001233	regulation of apoptotic signaling pathway	Module12	FBXW7
GO:2001233	regulation of apoptotic signaling pathway	Module12	S100A9
GO:2001233	regulation of apoptotic signaling pathway	Module12	SNAI2
GO:2001233	regulation of apoptotic signaling pathway	Module12	TNFAIP3
GO:2001233	regulation of apoptotic signaling pathway	Module12	XBP1
GO:2001233	regulation of apoptotic signaling pathway	Module12	ITM2C
GO:0050678	regulation of epithelial cell proliferation	Module12	FGF7
GO:0050678	regulation of epithelial cell proliferation	Module12	IGF1
GO:0050678	regulation of epithelial cell proliferation	Module12	LAMB1
GO:0050678	regulation of epithelial cell proliferation	Module12	FBXW7
GO:0050678	regulation of epithelial cell proliferation	Module12	SNAI2
GO:0050678	regulation of epithelial cell proliferation	Module12	TNFAIP3
GO:0050678	regulation of epithelial cell proliferation	Module12	XBP1
GO:1903900	regulation of viral life cycle	Module13	LGALS9
GO:1903900	regulation of viral life cycle	Module13	MX1
GO:1903900	regulation of viral life cycle	Module13	OAS1
GO:1903900	regulation of viral life cycle	Module13	OAS3
GO:1903900	regulation of viral life cycle	Module13	OASL
GO:1903900	regulation of viral life cycle	Module13	RSAD2
GO:1903900	regulation of viral life cycle	Module13	ISG15
GO:0050792	regulation of viral process	Module13	LGALS9
GO:0050792	regulation of viral process	Module13	MX1
GO:0050792	regulation of viral process	Module13	OAS1
GO:0050792	regulation of viral process	Module13	OAS3
GO:0050792	regulation of viral process	Module13	OASL
GO:0050792	regulation of viral process	Module13	RSAD2
GO:0050792	regulation of viral process	Module13	ISG15
GO:0019058	viral life cycle	Module13	CLEC5A
GO:0019058	viral life cycle	Module13	LGALS9
GO:0019058	viral life cycle	Module13	MX1
GO:0019058	viral life cycle	Module13	OAS1
GO:0019058	viral life cycle	Module13	OAS3
GO:0019058	viral life cycle	Module13	OASL
GO:0019058	viral life cycle	Module13	RSAD2
GO:0019058	viral life cycle	Module13	ISG15
GO:0009615	response to virus	Module13	IFI44
GO:0009615	response to virus	Module13	LGALS9
GO:0009615	response to virus	Module13	MX1
GO:0009615	response to virus	Module13	MX2
GO:0009615	response to virus	Module13	OAS1
GO:0009615	response to virus	Module13	OAS3
GO:0009615	response to virus	Module13	OASL
GO:0009615	response to virus	Module13	RSAD2
GO:0009615	response to virus	Module13	ISG15
GO:0016032	viral process	Module13	CLEC5A
GO:0016032	viral process	Module13	LGALS9
GO:0016032	viral process	Module13	MX1
GO:0016032	viral process	Module13	OAS1
GO:0016032	viral process	Module13	OAS3
GO:0016032	viral process	Module13	OASL
GO:0016032	viral process	Module13	RSAD2
GO:0016032	viral process	Module13	ISG15
GO:0032102	negative regulation of response to external stimulus	Module13	TRIB1
GO:0032102	negative regulation of response to external stimulus	Module13	LGALS9
GO:0032102	negative regulation of response to external stimulus	Module13	OAS1
GO:0032102	negative regulation of response to external stimulus	Module13	OAS3
GO:0032102	negative regulation of response to external stimulus	Module13	CX3CL1
GO:0032102	negative regulation of response to external stimulus	Module13	SPP1
GO:0032102	negative regulation of response to external stimulus	Module13	TFPI
GO:0032102	negative regulation of response to external stimulus	Module13	ISG15
GO:0051607	defense response to virus	Module13	MX1
GO:0051607	defense response to virus	Module13	MX2
GO:0051607	defense response to virus	Module13	OAS1
GO:0051607	defense response to virus	Module13	OAS3
GO:0051607	defense response to virus	Module13	OASL
GO:0051607	defense response to virus	Module13	RSAD2
GO:0051607	defense response to virus	Module13	ISG15
GO:0045088	regulation of innate immune response	Module13	IFI35
GO:0045088	regulation of innate immune response	Module13	LGALS9
GO:0045088	regulation of innate immune response	Module13	OAS1
GO:0045088	regulation of innate immune response	Module13	OAS3
GO:0045088	regulation of innate immune response	Module13	PELI1
GO:0045088	regulation of innate immune response	Module13	OASL
GO:0045088	regulation of innate immune response	Module13	RSAD2
GO:0045088	regulation of innate immune response	Module13	ISG15
GO:0001822	kidney development	Module15	AGTR2
GO:0001822	kidney development	Module15	EDNRB
GO:0001822	kidney development	Module15	EFNB2
GO:0001822	kidney development	Module15	GPC3
GO:0001822	kidney development	Module15	KCNJ8
GO:0001822	kidney development	Module15	PECAM1
GO:0001822	kidney development	Module15	SFRP1
GO:0050673	epithelial cell proliferation	Module15	APLNR
GO:0050673	epithelial cell proliferation	Module15	EDNRB
GO:0050673	epithelial cell proliferation	Module15	EFNB2
GO:0050673	epithelial cell proliferation	Module15	GATA6
GO:0050673	epithelial cell proliferation	Module15	GPC3
GO:0050673	epithelial cell proliferation	Module15	CCN3
GO:0050673	epithelial cell proliferation	Module15	SFRP1
GO:0050673	epithelial cell proliferation	Module15	MMRN2
GO:0072001	renal system development	Module15	AGTR2
GO:0072001	renal system development	Module15	EDNRB
GO:0072001	renal system development	Module15	EFNB2
GO:0072001	renal system development	Module15	GPC3
GO:0072001	renal system development	Module15	KCNJ8
GO:0072001	renal system development	Module15	PECAM1
GO:0072001	renal system development	Module15	SFRP1
GO:0050678	regulation of epithelial cell proliferation	Module15	APLNR
GO:0050678	regulation of epithelial cell proliferation	Module15	EDNRB
GO:0050678	regulation of epithelial cell proliferation	Module15	EFNB2
GO:0050678	regulation of epithelial cell proliferation	Module15	GATA6
GO:0050678	regulation of epithelial cell proliferation	Module15	GPC3
GO:0050678	regulation of epithelial cell proliferation	Module15	SFRP1
GO:0050678	regulation of epithelial cell proliferation	Module15	MMRN2
GO:0046879	hormone secretion	Module18	CGA
GO:0046879	hormone secretion	Module18	CPE
GO:0046879	hormone secretion	Module18	CRY1
GO:0046879	hormone secretion	Module18	FGA
GO:0046879	hormone secretion	Module18	FGB
GO:0046879	hormone secretion	Module18	FGG
GO:0046879	hormone secretion	Module18	GRP
GO:0046879	hormone secretion	Module18	LIF
GO:0046879	hormone secretion	Module18	BMP6
GO:0046879	hormone secretion	Module18	IRS2
GO:0009914	hormone transport	Module18	CGA
GO:0009914	hormone transport	Module18	CPE
GO:0009914	hormone transport	Module18	CRY1
GO:0009914	hormone transport	Module18	FGA
GO:0009914	hormone transport	Module18	FGB
GO:0009914	hormone transport	Module18	FGG
GO:0009914	hormone transport	Module18	GRP
GO:0009914	hormone transport	Module18	LIF
GO:0009914	hormone transport	Module18	BMP6
GO:0009914	hormone transport	Module18	IRS2
GO:0003018	vascular process in circulatory system	Module18	CPS1
GO:0003018	vascular process in circulatory system	Module18	FGA
GO:0003018	vascular process in circulatory system	Module18	FGB
GO:0003018	vascular process in circulatory system	Module18	FGG
GO:0003018	vascular process in circulatory system	Module18	KCNMB4
GO:0003018	vascular process in circulatory system	Module18	BMP6
GO:0003018	vascular process in circulatory system	Module18	SLC7A2
GO:0003018	vascular process in circulatory system	Module18	CALCA
GO:0003018	vascular process in circulatory system	Module18	SLC38A1
GO:0023061	signal release	Module18	CGA
GO:0023061	signal release	Module18	CPE
GO:0023061	signal release	Module18	CRY1
GO:0023061	signal release	Module18	FGA
GO:0023061	signal release	Module18	FGB
GO:0023061	signal release	Module18	FGG
GO:0023061	signal release	Module18	KCNMB4
GO:0023061	signal release	Module18	GRP
GO:0023061	signal release	Module18	LIF
GO:0023061	signal release	Module18	BMP6
GO:0023061	signal release	Module18	IRS2
GO:0046883	regulation of hormone secretion	Module18	CRY1
GO:0046883	regulation of hormone secretion	Module18	FGA
GO:0046883	regulation of hormone secretion	Module18	FGB
GO:0046883	regulation of hormone secretion	Module18	FGG
GO:0046883	regulation of hormone secretion	Module18	GRP
GO:0046883	regulation of hormone secretion	Module18	LIF
GO:0046883	regulation of hormone secretion	Module18	BMP6
GO:0046883	regulation of hormone secretion	Module18	IRS2
GO:1903532	positive regulation of secretion by cell	Module18	FGA
GO:1903532	positive regulation of secretion by cell	Module18	FGB
GO:1903532	positive regulation of secretion by cell	Module18	FGG
GO:1903532	positive regulation of secretion by cell	Module18	GRP
GO:1903532	positive regulation of secretion by cell	Module18	PCSK1
GO:1903532	positive regulation of secretion by cell	Module18	BMP2
GO:1903532	positive regulation of secretion by cell	Module18	BMP6
GO:1903532	positive regulation of secretion by cell	Module18	IRS2
GO:0016485	protein processing	Module18	CPE
GO:0016485	protein processing	Module18	FGA
GO:0016485	protein processing	Module18	FGB
GO:0016485	protein processing	Module18	FGG
GO:0016485	protein processing	Module18	FURIN
GO:0016485	protein processing	Module18	PCSK1
GO:0016485	protein processing	Module18	ERO1B
GO:0051047	positive regulation of secretion	Module18	FGA
GO:0051047	positive regulation of secretion	Module18	FGB
GO:0051047	positive regulation of secretion	Module18	FGG
GO:0051047	positive regulation of secretion	Module18	GRP
GO:0051047	positive regulation of secretion	Module18	PCSK1
GO:0051047	positive regulation of secretion	Module18	BMP2
GO:0051047	positive regulation of secretion	Module18	BMP6
GO:0051047	positive regulation of secretion	Module18	IRS2
GO:0042445	hormone metabolic process	Module18	CGA
GO:0042445	hormone metabolic process	Module18	CPE
GO:0042445	hormone metabolic process	Module18	FURIN
GO:0042445	hormone metabolic process	Module18	PCSK1
GO:0042445	hormone metabolic process	Module18	ERO1B
GO:0042445	hormone metabolic process	Module18	BMP2
GO:0042445	hormone metabolic process	Module18	BMP6
GO:0070372	regulation of ERK1 and ERK2 cascade	Module18	DUSP4
GO:0070372	regulation of ERK1 and ERK2 cascade	Module18	FGA
GO:0070372	regulation of ERK1 and ERK2 cascade	Module18	FGB
GO:0070372	regulation of ERK1 and ERK2 cascade	Module18	FGG
GO:0070372	regulation of ERK1 and ERK2 cascade	Module18	LIF
GO:0070372	regulation of ERK1 and ERK2 cascade	Module18	BMP2
GO:0070372	regulation of ERK1 and ERK2 cascade	Module18	MFHAS1
GO:0070371	ERK1 and ERK2 cascade	Module18	DUSP4
GO:0070371	ERK1 and ERK2 cascade	Module18	FGA
GO:0070371	ERK1 and ERK2 cascade	Module18	FGB
GO:0070371	ERK1 and ERK2 cascade	Module18	FGG
GO:0070371	ERK1 and ERK2 cascade	Module18	LIF
GO:0070371	ERK1 and ERK2 cascade	Module18	BMP2
GO:0070371	ERK1 and ERK2 cascade	Module18	MFHAS1
GO:0030099	myeloid cell differentiation	Module18	SIRT1
GO:0030099	myeloid cell differentiation	Module18	HSPA1A
GO:0030099	myeloid cell differentiation	Module18	LIF
GO:0030099	myeloid cell differentiation	Module18	NPM1
GO:0030099	myeloid cell differentiation	Module18	BMP2
GO:0030099	myeloid cell differentiation	Module18	CALCA
GO:0030099	myeloid cell differentiation	Module18	H4C3
GO:0030099	myeloid cell differentiation	Module18	MFHAS1
GO:0010038	response to metal ion	Module18	CPS1
GO:0010038	response to metal ion	Module18	FGA
GO:0010038	response to metal ion	Module18	FGB
GO:0010038	response to metal ion	Module18	FGG
GO:0010038	response to metal ion	Module18	KCNMB4
GO:0010038	response to metal ion	Module18	PCSK1
GO:0010038	response to metal ion	Module18	BMP6
GO:0009306	protein secretion	Module18	FGA
GO:0009306	protein secretion	Module18	FGB
GO:0009306	protein secretion	Module18	FGG
GO:0009306	protein secretion	Module18	PCSK1
GO:0009306	protein secretion	Module18	BMP6
GO:0009306	protein secretion	Module18	SCG2
GO:0009306	protein secretion	Module18	IRS2
GO:0035592	establishment of protein localization to extracellular region	Module18	FGA
GO:0035592	establishment of protein localization to extracellular region	Module18	FGB
GO:0035592	establishment of protein localization to extracellular region	Module18	FGG
GO:0035592	establishment of protein localization to extracellular region	Module18	PCSK1
GO:0035592	establishment of protein localization to extracellular region	Module18	BMP6
GO:0035592	establishment of protein localization to extracellular region	Module18	SCG2
GO:0035592	establishment of protein localization to extracellular region	Module18	IRS2
GO:0071692	protein localization to extracellular region	Module18	FGA
GO:0071692	protein localization to extracellular region	Module18	FGB
GO:0071692	protein localization to extracellular region	Module18	FGG
GO:0071692	protein localization to extracellular region	Module18	PCSK1
GO:0071692	protein localization to extracellular region	Module18	BMP6
GO:0071692	protein localization to extracellular region	Module18	SCG2
GO:0071692	protein localization to extracellular region	Module18	IRS2

## Sheet: 5.PC1_GOTerms
filename	Accession	Meta_ID	Cancer	Tissue_Type	Tumor_Stage	Age	Gender	Recurrence_Status	Recurrence_TimeInyears	Recurrence_Category	Old_Recurrence_Category	IncludeInRecurrenceAnalysis	Category	Platform	Batch	PC1_platform	PC2_platform	PC1_batch	PC2_batch	GO:0000070_Module9	GO:0000280_Module9	GO:0000819_Module9	GO:0001503_Module2	GO:0001822_Module15	GO:0001906_Module1	GO:0002274_Module1	GO:0002429_Module1	GO:0002429_Module12	GO:0002443_Module1	GO:0002443_Module12	GO:0002449_Module12	GO:0002460_Module12	GO:0002696_Module1	GO:0002697_Module1	GO:0002703_Module1	GO:0002768_Module1	GO:0002768_Module12	GO:0003018_Module18	GO:0006935_Module2	GO:0006936_Module9	GO:0007051_Module9	GO:0007059_Module9	GO:0007178_Module2	GO:0007517_Module9	GO:0008544_Module9	GO:0009306_Module18	GO:0009615_Module13	GO:0009913_Module9	GO:0009914_Module18
GSM1672627.CEL	GSM1672627	M_N_79	y	Tumor	1b	77	M	0	0.0358333	Censored_ShortFollowup	Non-recurrent (<2yrs)	FALSE	M_N	GPL96	5	-28.767	21.3126	-12.2217	-33.047	0.0384095	0.200788	0.0384095	-0.431168	-1.85098	-2.07249	-1.8885	-0.505268	1.02887	-1.35665	-0.529544	-0.529544	-0.733047	1.27077	-1.72183	-1.37149	-0.505268	1.02887	-2.24818	0.756549	-1.39756	-0.50318	0.100524	0.0473255	-1.49619	-1.13058	1.39887	-1.73585	0.961368	-0.868252
GSM1672640.CEL	GSM1672640	M_N_81	y	Tumor	1b	63	M	0	0.0025	Censored_ShortFollowup	Non-recurrent (<2yrs)	FALSE	M_N	GPL96	5	-48.3232	-7.09241	16.2484	1.1239	1.26201	0.910113	1.26201	-1.79796	0.559911	5.31959	2.5584	-2.1469	-1.44631	2.47954	0.704103	0.704103	0.979549	-3.37718	1.64847	1.75353	-2.1469	-1.44631	-0.738136	2.97214	0.104089	1.08478	1.11366	0.698201	0.683321	1.03908	0.0156584	2.69174	-0.861968	0.36695
GSM1672659.CEL	GSM1672659	F_N_100	y	Tumor	1b	81	F	0	0.585833	Censored_ShortFollowup	Non-recurrent (<2yrs)	FALSE	F_N	GPL96	5	-31.0758	-22.8138	-3.17999	24.044	-0.65099	-0.646091	-0.65099	-3.62148	1.64567	6.75247	4.17364	-3.83	-5.55356	4.57797	8.31923	8.31923	7.62337	-3.34772	4.11649	3.75779	-3.83	-5.55356	-0.515945	2.40841	0.585076	-0.48654	-0.63606	2.3549	0.606992	-0.449828	0.142257	0.961446	0.352392	-0.569343
GSM1672316.CEL	GSM1672316	M_N_43	y	Tumor	1b	73	M	0	1.55	Censored_ShortFollowup	Non-recurrent (<2yrs)	FALSE	M_N	GPL96	6	-6.86479	-23.8465	-9.48351	18.5222	-1.33413	-1.33408	-1.33413	3.5283	3.4214	-1.30657	-1.4319	1.58204	1.37682	-1.84614	-1.70063	-1.70063	-1.7624	1.27658	-1.52861	-1.62238	1.58204	1.37682	0.492855	-1.54497	-1.94922	-1.17029	-1.77508	-2.45125	-0.558777	-0.57563	-0.163565	-0.321871	0.49166	0.67602
GSM1672329.CEL	GSM1672329	M_N_46	y	Tumor	1a	72	M	0	1.58333	Censored_ShortFollowup	Non-recurrent (<2yrs)	FALSE	M_N	GPL96	6	-54.0772	-31.864	48.5853	21.6396	-1.74809	-2.05948	-1.74809	1.70201	-0.465231	-2.26022	-1.1479	1.68233	1.01786	-1.57566	-1.17529	-1.17529	-0.742077	0.523459	-1.74281	-1.33931	1.68233	1.01786	0.513525	1.11618	-0.806156	-2.33508	-2.45859	-0.640302	-0.276475	0.243425	-0.0396798	2.13714	-0.655186	0.182889
GSM1672352.CEL	GSM1672352	F_N_62	y	Tumor	1a	85	F	0	1.74167	Censored_ShortFollowup	Non-recurrent (<2yrs)	FALSE	F_N	GPL96	6	-38.3788	-6.97269	26.9974	-8.33846	-2.52812	-2.57223	-2.52812	3.22186	1.46693	-1.90602	-1.85791	1.76232	-0.140288	-2.33449	-0.874794	-0.874794	-1.01702	1.84981	-1.96943	-2.187	1.76232	-0.140288	-0.672929	-2.79391	-0.16962	-2.43105	-2.91534	-2.97922	0.369822	-1.59337	1.45721	-3.55745	1.32089	-1.583
GSM1672366.CEL	GSM1672366	M_N_54	y	Tumor	1a	70	M	0	1.81667	Censored_ShortFollowup	Non-recurrent (<2yrs)	FALSE	M_N	GPL96	6	-3.98337	-13.5494	-13.6837	10.4183	-0.43781	-0.335509	-0.43781	1.87051	-0.306909	-1.97516	-2.48429	1.90233	2.93071	-2.03702	-3.895	-3.895	-4.10959	1.94315	-2.32105	-1.89271	1.90233	2.93071	0.425494	-1.17479	0.884703	-0.56507	-0.600309	-1.95567	-0.317552	-1.07883	-0.542846	-2.34946	0.964751	0.926893
GSM1672446.CEL	GSM1672446	F_N_68	y	Tumor	1a	50	F	0	1.25	Censored_ShortFollowup	Non-recurrent (<2yrs)	FALSE	F_N	GPL96	7	11.5084	-18.7347	20.4926	6.23481	-2.44759	-2.84072	-2.44759	-0.881695	-0.879626	0.964852	2.43448	-0.0351453	-0.258147	0.686202	-0.0551566	-0.0551566	-0.015883	-1.1394	0.80026	0.904702	-0.0351453	-0.258147	-0.509282	0.702344	0.0148507	-2.45954	-3.07129	0.510213	-1.19057	0.44412	0.894445	-0.692102	-0.85097	-1.65106
GSM1672457.CEL	GSM1672457	F_N_69	y	Tumor	1b	74	F	0	1.16667	Censored_ShortFollowup	Non-recurrent (<2yrs)	FALSE	F_N	GPL96	7	48.5202	30.2578	-46.737	-46.8973	3.37442	4.13322	3.37442	-0.671481	-0.984468	-0.293051	-0.591588	-0.363395	-0.757538	-0.405331	-0.00481902	-0.00481902	0.263187	0.951324	-0.554765	-0.487604	-0.363395	-0.757538	-1.25806	0.641582	-4.29195	3.30452	4.2475	1.02514	-3.62866	5.36462	1.35428	0.608049	-3.68192	-1.53028
GSM1672483.CEL	GSM1672483	F_N_78	y	Tumor	1a	81	F	0	0.583333	Censored_ShortFollowup	Non-recurrent (<2yrs)	FALSE	F_N	GPL96	7	32.4556	-22.0629	-12.6324	15.7335	-1.18624	-1.28733	-1.18624	-1.50966	0.420188	0.264368	1.54906	-1.27306	-2.51669	1.31225	1.39414	1.39414	1.69728	-1.06161	1.24421	1.43125	-1.27306	-2.51669	-0.532728	0.0929105	0.141933	-1.09332	-1.21266	1.30707	-1.7262	2.90327	1.23031	6.21408	-3.21823	-1.08526
GSM1672500.CEL	GSM1672500	F_N_82	y	Tumor	1a	51	F	0	2	Censored_ShortFollowup	Non-recurrent (<2yrs)	FALSE	F_N	GPL96	7	48.9328	12.9518	-42.098	-29.3386	2.54046	2.61593	2.54046	-1.49062	-1.64292	3.22044	1.89697	-0.919599	0.673027	1.68335	-2.13434	-2.13434	-2.29692	-2.47535	0.473901	1.46092	-0.919599	0.673027	-2.54753	0.819952	-0.630185	1.62463	2.99626	1.06046	-0.803072	1.39021	1.85441	1.29953	-0.955048	-1.28291
GSM1672526.CEL	GSM1672526	M_N_73	y	Tumor	1b	59	M	0	8.91667	Durable_NonRecurrence	Non-recurrent (2yrs+)	TRUE	M_N	GPL96	4	113.787	8.40056	-31.887	8.53979	-1.5122	-1.1896	-1.5122	0.388932	-1.00319	-0.380984	0.358841	-1.14821	-0.226545	0.874637	0.407553	0.407553	0.121671	0.452822	1.2295	1.01456	-1.14821	-0.226545	1.89325	-1.84214	2.40648	-0.258512	-0.994209	-0.231287	0.391465	-1.2853	-1.41901	2.9532	1.08357	1.79534
GSM1672527.CEL	GSM1672527	M_Y_30	y	Tumor	1b	75	M	1	1.16667	Early_Recurrence	Recurrent	TRUE	M_Y	GPL96	4	93.1524	2.914	-12.6505	13.3223	0.222613	0.218572	0.222613	2.03771	-0.17212	-2.45387	-1.51658	1.32021	2.61784	-1.2867	-2.80689	-2.80689	-2.78343	0.503758	-0.979007	-0.973999	1.32021	2.61784	1.3821	-1.72089	1.02978	0.0871823	-0.0971366	-0.97181	0.402923	-0.976689	-1.51326	-1.44046	0.792253	1.43211
GSM1672528.CEL	GSM1672528	F_N_91	y	Tumor	1b	60	F	0	8	Durable_NonRecurrence	Non-recurrent (2yrs+)	TRUE	F_N	GPL96	4	114.68	-0.338643	-44.8857	16.8979	-0.272554	-0.495844	-0.272554	-1.27801	0.604548	2.44005	2.06017	-1.67011	-4.25503	2.21979	4.6426	4.6426	4.39239	-2.37636	2.69239	1.93284	-1.67011	-4.25503	-4.64764	0.95454	0.568569	-0.908269	-0.558898	0.608914	-0.833095	-0.668885	3.22843	-1.50574	0.456515	-3.34732
GSM1672529.CEL	GSM1672529	F_Y_44	y	Tumor	1b	41	F	1	0.166667	Early_Recurrence	Recurrent	TRUE	F_Y	GPL96	4	132.788	22.5182	-56.0834	-5.51227	1.77713	1.64902	1.77713	-3.37481	-0.999976	0.589333	-0.192505	-0.445475	-0.376676	0.281015	1.09483	1.09483	0.805501	-0.450995	-0.0556403	-0.0139873	-0.445475	-0.376676	0.996705	1.30305	-0.256141	2.06525	1.81717	2.93563	-1.17396	0.80873	-1.15965	3.50222	-1.03362	1.72424
GSM1672530.CEL	GSM1672530	M_Y_31	y	Tumor	1a	59	M	1	1.41667	Early_Recurrence	Recurrent	TRUE	M_Y	GPL96	4	97.3133	40.4364	-30.0724	-31.9683	2.99456	3.19395	2.99456	1.69144	-1.85593	0.664125	1.33333	1.06197	0.708962	0.711277	-3.62469	-3.62469	-3.76774	-1.57656	0.327112	0.83261	1.06197	0.708962	-3.68466	-0.363352	0.363325	2.06502	3.45518	-1.92782	-0.948856	0.0865175	2.67127	-2.68888	0.34432	-1.86834
GSM1672536.CEL	GSM1672536	F_N_92	y	Tumor	1b	55	F	0	9.16667	Durable_NonRecurrence	Non-recurrent (2yrs+)	TRUE	F_N	GPL96	4	54.6458	-9.38417	24.8158	16.8837	-1.78468	-2.00684	-1.78468	0.0741626	3.0186	1.76374	1.24611	-1.30305	-1.3071	1.17364	1.82375	1.82375	1.76431	-0.544039	1.1155	1.00149	-1.30305	-1.3071	-0.765552	-0.0367879	-0.612842	-0.908872	-1.88593	0.462269	-0.308519	0.457517	0.376656	-1.48704	-0.823826	-0.525711
GSM1672540.CEL	GSM1672540	F_Y_45	y	Tumor	1b	61	F	1	0.416667	Early_Recurrence	Recurrent	TRUE	F_Y	GPL96	4	38.1194	17.5818	36.1377	-10.2755	2.51909	2.85991	2.51909	-7.56421	0.98658	-1.54123	-2.14128	0.537731	0.482229	-2.53541	-4.5331	-4.5331	-3.77423	2.31397	-2.49985	-2.58617	0.537731	0.482229	1.5886	7.44581	-4.0461	2.33463	3.03033	5.56256	-0.759619	4.9255	-0.700847	1.22697	-4.99974	0.188476
GSM1672541.CEL	GSM1672541	F_N_93	y	Tumor	1b	60	F	0	7.25	Durable_NonRecurrence	Non-recurrent (2yrs+)	TRUE	F_N	GPL96	4	136.259	57.7805	-69.4043	-32.1308	0.525793	0.605927	0.525793	3.49236	-0.851431	0.92996	0.881514	0.827121	0.0112145	-0.745825	-0.406419	-0.406419	-0.57321	-0.380147	-0.879804	-0.965529	0.827121	0.0112145	-2.05724	-1.42715	-0.797349	1.01118	0.733907	-3.86277	-0.964681	0.164847	1.90374	-2.06476	0.642446	-2.21528
GSM1672542.CEL	GSM1672542	M_N_74	y	Tumor	1b	35	M	0	7.33333	Durable_NonRecurrence	Non-recurrent (2yrs+)	TRUE	M_N	GPL96	4	79.621	-10.7855	-6.65187	26.7386	-2.02034	-2.43653	-2.02034	-0.110797	-0.0896135	-0.42964	1.17927	-0.386406	-1.67492	1.2133	3.2785	3.2785	3.00046	-1.42896	1.94167	1.585	-0.386406	-1.67492	1.08797	1.33833	-1.29817	-2.20981	-2.69513	0.36126	0.867846	0.477278	-1.19231	-0.565439	-0.58571	1.06214
GSM1672547.CEL	GSM1672547	M_N_75	y	Tumor	1b	58	M	0	3	ShortTerm_NonRecurrence	Non-recurrent (2yrs+)	TRUE	M_N	GPL96	4	18.6595	27.0756	56.4871	-28.0358	1.09254	1.23998	1.09254	-0.579859	-1.49362	3.80064	1.35536	-1.18959	-0.951641	1.50242	0.847982	0.847982	0.952264	0.185541	0.815575	0.928145	-1.18959	-0.951641	1.73615	0.0755125	-1.60912	1.03882	1.66135	0.398269	0.900594	-1.38564	-1.79289	0.610598	1.53006	2.46119
GSM1672553.CEL	GSM1672553	M_N_76	y	Tumor	1b	60	M	0	8.75	Durable_NonRecurrence	Non-recurrent (2yrs+)	TRUE	M_N	GPL96	4	22.8355	-15.1569	59.7398	22.3376	-2.3006	-2.5234	-2.3006	3.43686	0.556486	-0.205563	-0.566699	-0.214469	1.93324	-0.230483	-2.25628	-2.25628	-2.06295	-0.137175	0.852511	0.0747613	-0.214469	1.93324	1.89669	-2.30118	1.27381	-2.21662	-2.97508	-1.73756	1.61934	-1.53011	-1.79548	4.60809	1.22957	1.34873
GSM1672567.CEL	GSM1672567	F_N_94	y	Tumor	1b	46	F	0	5.25	Durable_NonRecurrence	Non-recurrent (2yrs+)	TRUE	F_N	GPL96	4	4.28344	19.0282	69.0861	-23.0801	-1.33858	-1.38328	-1.33858	1.77957	1.15241	-3.70113	-4.10251	3.08723	2.23419	-4.26102	-1.44446	-1.44446	-1.72856	3.58548	-4.45675	-4.06089	3.08723	2.23419	-3.2537	-2.22422	-0.238733	-0.561271	-1.03406	-2.11223	1.70073	-0.76127	3.50623	-2.92855	0.653331	-4.08142
GSM1672572.CEL	GSM1672572	F_Y_46	y	Tumor	1a	68	F	1	1.41667	Early_Recurrence	Recurrent	TRUE	F_Y	GPL96	4	54.7593	-20.0586	22.2096	28.8717	-2.73599	-2.59637	-2.73599	2.62546	-0.591701	-1.06479	-0.0597938	0.102237	-1.83654	-0.0423815	0.683681	0.683681	0.7618	-0.0877639	0.266235	0.328613	0.102237	-1.83654	0.992532	1.37931	1.81275	-2.66879	-2.90552	-1.72666	1.53216	0.149612	-0.625671	3.36238	0.469204	1.07009
GSM1672574.CEL	GSM1672574	F_Y_47	y	Tumor	1b	68	F	1	3.66667	Late_Recurrence	Recurrent	TRUE	F_Y	GPL96	4	44.5961	-27.0455	36.327	41.4746	-3.5668	-4.09663	-3.5668	-2.0122	-0.726025	-1.99669	-0.352093	0.670701	1.00699	-0.747503	-0.104221	-0.104221	0.0085053	1.40973	-0.179899	-0.388353	0.670701	1.00699	2.07839	-0.248246	1.7891	-3.31169	-4.33934	2.11805	1.89917	-1.2084	-1.32278	-0.246511	0.852849	1.32542
GSM1672585.CEL	GSM1672585	M_Y_32	y	Tumor	1b	72	M	1	0.416667	Early_Recurrence	Recurrent	TRUE	M_Y	GPL96	4	70.9603	96.2594	1.36908	-80.0985	4.76244	5.91149	4.76244	0.667145	1.34047	-1.28101	-2.48304	1.19462	1.83741	-2.20079	-1.02815	-1.02815	-1.09107	1.11459	-3.06451	-2.47394	1.19462	1.83741	0.978442	-1.52966	-2.33188	4.42291	6.06254	-1.14613	-2.49692	0.321306	-0.75675	-1.95983	0.556758	0.224502
GSM1672593.CEL	GSM1672593	M_Y_33	y	Tumor	1b	64	M	1	0.833333	Early_Recurrence	Recurrent	TRUE	M_Y	GPL96	4	117.414	43.5688	-43.1109	-22.7185	3.32612	3.61664	3.32612	-1.33644	-0.748043	2.81093	2.22698	-2.54912	-0.353929	2.58991	2.27919	2.27919	2.06816	-2.32711	1.46397	1.92986	-2.54912	-0.353929	0.7329	-1.03676	-0.434007	3.3622	3.99778	1.41508	-3.7285	1.20965	-1.33125	0.994248	-1.45401	1.57964
GSM1672595.CEL	GSM1672595	M_Y_34	y	Tumor	1a	75	M	1	6.25	Late_Recurrence	Recurrent	TRUE	M_Y	GPL96	4	68.5678	-24.5137	9.73923	37.438	-2.48686	-2.84704	-2.48686	-0.592658	-1.21669	-1.79308	0.275776	0.707649	0.522767	0.148268	-0.377115	-0.377115	0.115592	0.861818	0.333906	0.532367	0.707649	0.522767	0.979692	-1.13422	2.81247	-2.86645	-3.51551	0.322206	2.01026	-1.60382	-0.789551	-1.29032	1.46035	0.985976
GSM1672601.CEL	GSM1672601	F_Y_48	y	Tumor	1b	68	F	1	7	Late_Recurrence	Recurrent	TRUE	F_Y	GPL96	4	91.6547	-14.0377	-16.4279	27.8586	-0.852277	-1.276	-0.852277	0.782824	0.364211	1.1538	1.2956	-1.04762	-0.785719	1.66693	0.279846	0.279846	0.472384	-1.08387	1.46001	1.76712	-1.04762	-0.785719	0.805257	1.20296	0.404016	-1.12054	-1.44513	-0.833714	0.00403501	0.562816	-0.558305	-1.48689	-0.78728	0.2718
GSM1672606.CEL	GSM1672606	M_Y_35	y	Tumor	1b	69	M	1	1	Early_Recurrence	Recurrent	TRUE	M_Y	GPL96	4	116.872	17.3778	-43.4088	-5.9438	1.44052	1.25956	1.44052	0.746548	1.51707	0.0179307	-1.0482	0.801885	0.599938	-0.633061	0.873434	0.873434	0.944823	0.321001	-0.724296	-0.694697	0.801885	0.599938	-2.36875	-0.460572	-0.335111	0.479153	1.40166	-0.489038	-0.070814	-0.0644303	2.88462	-0.0412478	-0.0726927	-2.8281
GSM1672608.CEL	GSM1672608	F_Y_49	y	Tumor	1b	66	F	1	0.2325	Early_Recurrence	Recurrent	TRUE	F_Y	GPL96	5	-66.6913	8.37661	37.9186	-21.323	2.49994	2.81779	2.49994	-0.0855231	0.922943	0.800637	0.516392	0.143303	0.780618	1.39033	0.363147	0.363147	0.529302	-1.02467	1.26403	1.25167	0.143303	0.780618	1.5558	1.39422	-1.33215	2.07308	3.62121	0.991373	-0.14115	-0.139165	-1.40956	-2.54334	-0.0563733	1.26775
GSM1672609.CEL	GSM1672609	M_Y_36	y	Tumor	1b	79	M	1	1.12833	Early_Recurrence	Recurrent	TRUE	M_Y	GPL96	5	-27.404	-9.93869	-19.5462	7.58921	-0.254197	-0.352406	-0.254197	-0.200141	0.347872	-0.957804	-0.0983454	1.61661	0.713962	-0.228058	-0.746208	-0.746208	-0.814798	0.290457	-0.31672	-0.098621	1.61661	0.713962	-4.56795	-0.114275	0.141748	-0.127493	-0.143632	0.239291	-1.95458	0.937961	3.41799	-1.67014	-1.15359	-3.90144
GSM1672610.CEL	GSM1672610	F_Y_50	y	Tumor	1b	72	F	1	1.44583	Early_Recurrence	Recurrent	TRUE	F_Y	GPL96	5	-45.5676	21.5821	5.41806	-33.8515	3.0893	3.04745	3.0893	0.741778	-1.10803	-1.50341	-0.140114	0.0256031	0.20764	-1.03383	-1.64773	-1.64773	-1.70509	-0.161556	-0.959866	-0.886572	0.0256031	0.20764	0.98123	1.29436	-0.301893	3.04471	3.45654	-0.55848	-1.9002	1.97781	-1.15209	4.85878	-1.51711	1.91487
GSM1672615.CEL	GSM1672615	M_N_77	y	Tumor	1b	40	M	0	10.275	Durable_NonRecurrence	Non-recurrent (2yrs+)	TRUE	M_N	GPL96	5	-28.778	-11.5941	-12.4877	6.81436	-0.107142	0.236298	-0.107142	-3.39388	2.0821	0.767054	1.68659	-1.89746	-3.34436	2.55091	4.84796	4.84796	4.54601	-2.56745	2.51188	2.39068	-1.89746	-3.34436	-2.31054	3.39671	-0.00674701	0.480525	0.451703	2.32247	0.0268396	-0.774076	1.80535	1.57017	0.5116	-2.17743
GSM1672619.CEL	GSM1672619	F_N_95	y	Tumor	1a	77	F	0	8.8325	Durable_NonRecurrence	Non-recurrent (2yrs+)	TRUE	F_N	GPL96	5	-7.42456	-30.346	-32.311	40.1509	-2.88062	-3.29456	-2.88062	3.50426	-0.0632012	-1.79473	0.000544826	0.251141	2.04278	0.316815	-2.53218	-2.53218	-2.55413	0.754348	1.00195	0.666363	0.251141	2.04278	2.15893	-2.60114	2.57649	-2.84795	-3.84987	-3.0734	1.21112	-1.87197	-2.00574	1.52268	1.64501	2.15501
GSM1672623.CEL	GSM1672623	M_N_78	y	Tumor	1b	66	M	0	6.18167	Durable_NonRecurrence	Non-recurrent (2yrs+)	TRUE	M_N	GPL96	5	-40.7452	-1.53652	5.57654	-5.15202	-0.329813	-0.228932	-0.329813	-1.52574	-1.64524	-0.912524	-2.27746	1.77372	2.41842	-2.00445	-2.56481	-2.56481	-2.77078	1.14922	-2.13992	-1.96351	1.77372	2.41842	2.30509	-0.707011	0.396879	-1.16009	-0.832369	1.0952	0.376695	-1.31132	-2.17607	2.03674	1.09537	1.36384
GSM1672629.CEL	GSM1672629	M_N_80	y	Tumor	1a	81	M	0	5.10083	Durable_NonRecurrence	Non-recurrent (2yrs+)	TRUE	M_N	GPL96	5	-12.2806	-16.1717	-26.0697	18.5134	-3.02522	-3.35747	-3.02522	2.86192	1.57618	-0.501153	-0.134401	-0.750976	-2.40349	-0.552446	2.52461	2.52461	2.62929	0.0552488	-0.019322	-0.361578	-0.750976	-2.40349	-1.89931	-0.0306879	0.745224	-2.95174	-3.97612	-1.79183	0.572832	-0.63544	1.79568	-1.55683	0.458193	-1.94765
GSM1672631.CEL	GSM1672631	F_Y_51	y	Tumor	1b	67	F	1	5.85583	Late_Recurrence	Recurrent	TRUE	F_Y	GPL96	5	-7.30731	5.58049	-36.7381	-11.2774	0.218151	-0.00412104	0.218151	0.0880416	-0.974563	0.420472	0.0952652	1.39517	-0.0718424	-0.336841	-0.441259	-0.441259	-0.0347761	0.468232	-0.840801	-0.716254	1.39517	-0.0718424	1.69498	1.724	0.112552	0.0467317	0.534321	-0.118431	-0.00934301	-0.704242	-1.94068	1.3418	0.497473	2.05973
GSM1672633.CEL	GSM1672633	F_Y_52	y	Tumor	1b	64	F	1	0.210833	Early_Recurrence	Recurrent	TRUE	F_Y	GPL96	5	-36.2112	-15.936	-5.12902	12.5877	0.523988	0.400158	0.523988	-2.2284	0.375537	2.16408	1.71019	-3.03175	-4.23257	1.61052	5.38663	5.38663	4.90715	-1.26128	1.94967	1.33728	-3.03175	-4.23257	-0.15772	2.35063	-0.833508	0.460868	0.80789	0.772656	-0.558469	0.825814	0.335453	1.53403	-1.12085	-0.42973
GSM1672634.CEL	GSM1672634	F_Y_53	y	Tumor	1b	65	F	1	2.11917	Early_Recurrence	Recurrent	TRUE	F_Y	GPL96	5	-29.9676	33.1986	-14.2932	-43.7528	0.86586	0.707846	0.86586	-0.432823	-2.56364	-1.36345	-1.87646	0.703033	1.56765	-1.43913	-1.49955	-1.49955	-1.58007	2.23914	-1.80919	-1.54426	0.703033	1.56765	1.71934	-0.726605	-1.92264	1.78025	1.0006	0.315364	-0.549239	0.180119	-2.11754	-3.8987	-0.438569	2.78223
GSM1672636.CEL	GSM1672636	F_N_96	y	Tumor	1b	66	F	0	6.475	Durable_NonRecurrence	Non-recurrent (2yrs+)	TRUE	F_N	GPL96	5	-37.5097	-24.3726	4.02572	24.7062	-1.65467	-2.02584	-1.65467	2.01789	0.200977	0.459916	0.579013	0.0657295	-0.272436	-0.404327	-0.444864	-0.444864	-0.257754	0.126447	-0.340204	-0.160709	0.0657295	-0.272436	2.22424	1.83975	-2.96112	-1.87353	-2.4675	-1.00781	0.0963121	3.05334	-2.37428	-1.70569	-2.8439	2.51397
GSM1672637.CEL	GSM1672637	M_Y_37	y	Tumor	1a	70	M	1	2.0975	Early_Recurrence	Recurrent	TRUE	M_Y	GPL96	5	-11.3974	-23.7138	-27.5944	27.4532	-1.66471	-1.95534	-1.66471	-0.0739505	-1.16257	-1.93042	-0.858737	1.36681	1.36631	-0.978471	-1.77524	-1.77524	-1.90669	1.0304	-0.746907	-0.632433	1.36681	1.36631	1.86585	-2.22276	1.43232	-1.72205	-2.29974	0.180093	0.30708	-1.84367	-1.64934	-0.527411	1.66434	2.14892
GSM1672638.CEL	GSM1672638	F_N_97	y	Tumor	1b	66	F	0	6.11667	Durable_NonRecurrence	Non-recurrent (2yrs+)	TRUE	F_N	GPL96	5	-41.0988	-3.60654	9.50554	-3.81802	0.909415	0.759776	0.909415	-5.36147	-0.582353	0.301905	-0.808873	-0.257314	0.232945	-0.388669	1.25013	1.25013	1.30534	0.446642	-0.659927	-0.407894	-0.257314	0.232945	1.28636	2.28717	1.46327	0.477843	0.938177	3.95742	-0.787559	-0.772788	-1.1086	-2.23147	0.613205	0.017274
GSM1672641.CEL	GSM1672641	F_Y_54	y	Tumor	1b	68	F	1	4.635	Late_Recurrence	Recurrent	TRUE	F_Y	GPL96	5	29.2921	-33.9194	-91.5846	55.1056	-2.43275	-3.04157	-2.43275	2.34091	0.582389	-0.3088	0.904205	-0.550481	-0.500372	1.17632	0.0975383	0.0975383	0.0940229	-0.938632	2.34601	1.5514	-0.550481	-0.500372	2.45782	-0.995412	2.82257	-2.47333	-3.44361	-2.03688	0.245578	-0.441725	-1.81037	-1.39267	0.220861	2.33651
GSM1672642.CEL	GSM1672642	M_Y_38	y	Tumor	1b	76	M	1	1.7825	Early_Recurrence	Recurrent	TRUE	M_Y	GPL96	5	-42.7498	-10.1824	13.4238	5.02756	-0.233852	-0.129829	-0.233852	0.703822	-0.356025	-0.969874	-0.698153	0.42184	1.3028	-0.699164	-2.25663	-2.25663	-2.32314	1.50887	-0.459971	-0.552995	0.42184	1.3028	0.578438	-0.716957	-0.487535	-0.749444	-0.413016	-0.701154	0.285252	-0.444791	-0.659721	1.79617	0.111192	0.615349
GSM1672647.CEL	GSM1672647	F_N_98	y	Tumor	1a	73	F	0	7.1375	Durable_NonRecurrence	Non-recurrent (2yrs+)	TRUE	F_N	GPL96	5	-53.2894	-44.5992	27.884	49.316	-2.81616	-2.85767	-2.81616	-1.03902	0.0296497	2.54958	3.31065	-2.02484	-3.96684	2.68951	4.06393	4.06393	4.23934	-1.86879	2.74097	2.48041	-2.02484	-3.96684	1.81994	0.0338028	1.41827	-2.60982	-3.19108	1.34525	1.55579	3.0897	-0.95866	3.39305	-3.16411	1.27643
GSM1672649.CEL	GSM1672649	M_Y_39	y	Tumor	1b	64	M	1	1.13583	Early_Recurrence	Recurrent	TRUE	M_Y	GPL96	5	-66.4075	45.2509	31.3122	-64.6473	6.5617	7.0037	6.5617	2.85972	-0.976629	-1.4389	-0.364363	-0.132798	-0.304863	-0.242927	2.00897	2.00897	1.98611	0.190914	-0.625997	-0.0558041	-0.132798	-0.304863	-2.2577	-1.33136	-0.550817	5.49434	7.31461	-2.86176	0.605242	-1.29139	2.69171	1.00089	1.19561	-3.08931
GSM1672650.CEL	GSM1672650	F_N_99	y	Tumor	1a	66	F	0	6.875	Durable_NonRecurrence	Non-recurrent (2yrs+)	TRUE	F_N	GPL96	5	-67.7993	-6.19518	43.4888	-5.6469	-1.0307	-1.28819	-1.0307	-1.38569	-1.08885	-1.01626	-1.42796	0.715516	1.46978	-1.48596	-1.94107	-1.94107	-1.66972	1.40194	-1.6121	-1.45142	0.715516	1.46978	2.25217	-0.973652	-1.13788	-1.01264	-1.27139	2.47697	0.263243	-0.569517	-2.36566	-1.65827	0.263286	2.67282
GSM1672656.CEL	GSM1672656	M_N_82	y	Tumor	1b	70	M	0	4.90333	Durable_NonRecurrence	Non-recurrent (2yrs+)	TRUE	M_N	GPL96	5	-55.5648	-28.8308	19.9566	28.2172	-1.56929	-1.09307	-1.56929	3.1686	3.2559	2.28142	2.32637	-1.65251	-2.19211	2.84662	0.380678	0.380678	0.99541	-2.58676	2.90476	2.62881	-1.65251	-2.19211	0.153363	-1.19542	0.657043	-0.769561	-1.05729	-2.01043	0.913989	0.86858	-0.188021	1.20317	-0.0438723	-0.115403
GSM1672657.CEL	GSM1672657	M_N_83	y	Tumor	1b	75	M	0	6.795	Durable_NonRecurrence	Non-recurrent (2yrs+)	TRUE	M_N	GPL96	5	-50.2873	-3.67968	25.5825	1.11961	-0.267056	-0.586645	-0.267056	-1.98859	-1.16367	-2.22166	-1.8112	2.09341	2.49712	-1.86783	-2.25947	-2.25947	-2.22522	1.51473	-1.7384	-1.63105	2.09341	2.49712	0.125323	-0.223361	-0.124029	0.135103	-0.592637	2.32861	-0.386005	-0.338629	0.334799	-1.18188	0.438929	-0.311848
GSM1672658.CEL	GSM1672658	F_Y_55	y	Tumor	1b	63	F	1	1.84833	Early_Recurrence	Recurrent	TRUE	F_Y	GPL96	5	-41.6774	7.13189	9.3819	-14.7001	0.483782	1.29165	0.483782	-2.3433	-0.763086	0.784761	-1.41413	0.317672	1.79781	-0.899556	-2.63468	-2.63468	-2.36021	1.18383	-1.3794	-0.981924	0.317672	1.79781	-0.874007	-0.461808	-0.580854	0.930967	1.41964	2.40706	0.640465	-1.38521	1.65897	3.22775	1.18073	-1.94858
GSM1672661.CEL	GSM1672661	F_N_101	y	Tumor	1b	60	F	0	3.35083	ShortTerm_NonRecurrence	Non-recurrent (2yrs+)	TRUE	F_N	GPL96	5	-35.5059	-25.9384	-6.9776	29.5231	-2.98803	-3.70313	-2.98803	2.25508	1.1794	-1.33218	-0.414917	0.639766	1.3971	0.0723661	-2.30996	-2.30996	-2.43603	0.488177	0.666571	0.300581	0.639766	1.3971	2.30074	-2.32939	2.13831	-2.85747	-3.76143	-1.41777	2.37746	-1.77812	-2.19558	-3.70295	1.54847	2.55368
GSM1672662.CEL	GSM1672662	F_N_102	y	Tumor	1b	60	F	0	5.5575	Durable_NonRecurrence	Non-recurrent (2yrs+)	TRUE	F_N	GPL96	5	-29.766	-3.86709	-2.38797	1.93557	-1.55593	-1.21773	-1.55593	2.32525	3.03014	-0.548771	-1.22946	0.50766	0.702421	-1.19418	-0.584859	-0.584859	-0.670329	0.786769	-1.10301	-1.03783	0.50766	0.702421	1.7232	-2.5693	0.734565	-0.434247	-0.936921	-2.51113	-0.276697	-0.768189	-1.11658	-0.56774	1.36517	1.88309
GSM1672665.CEL	GSM1672665	M_Y_41	y	Tumor	1b	77	M	1	3.09667	Late_Recurrence	Recurrent	TRUE	M_Y	GPL96	5	-29.2536	-31.7403	-1.51202	38.7474	-2.05588	-2.40359	-2.05588	-2.08982	0.516162	2.97581	3.65654	-1.64221	-1.67271	3.21975	3.19933	3.19933	3.47735	-3.25265	3.32189	3.16858	-1.64221	-1.67271	2.39351	-0.868655	-0.934965	-1.88831	-2.37255	2.14301	-0.798242	6.22069	-1.88309	0.216628	-6.18707	2.06889
GSM1672668.CEL	GSM1672668	M_Y_42	y	Tumor	1a	70	M	1	0.569167	Early_Recurrence	Recurrent	TRUE	M_Y	GPL96	5	-21.5362	-7.75539	-15.5342	7.56723	-1.52184	-1.77169	-1.52184	2.30956	2.45631	-0.456172	0.83485	-0.962204	1.43052	0.682717	-2.62797	-2.62797	-2.94146	0.744557	0.769134	1.02442	-0.962204	1.43052	-0.880426	-0.792136	-0.14227	-1.18661	-1.41816	-2.1502	0.278077	2.37624	0.848104	-0.0142735	-1.15362	-1.21337
GSM1672670.CEL	GSM1672670	M_N_84	y	Tumor	1b	60	M	0	6.00417	Durable_NonRecurrence	Non-recurrent (2yrs+)	TRUE	M_N	GPL96	5	-35.2014	16.8393	-2.41445	-30.5154	0.869572	1.11196	0.869572	-0.433009	-0.221836	-1.37444	-1.17923	1.49823	-0.64802	-1.40059	-0.911411	-0.911411	-1.04371	0.936784	-1.77556	-1.40349	1.49823	-0.64802	-5.12907	0.0501352	-0.137431	1.01288	1.14849	-0.351713	0.17263	-1.40556	3.72036	-1.64157	1.31337	-5.29282
GSM1672672.CEL	GSM1672672	F_Y_56	y	Tumor	1b	62	F	1	4.4325	Late_Recurrence	Recurrent	TRUE	F_Y	GPL96	5	-65.1016	2.49324	39.8154	-7.25448	4.27814	5.21863	4.27814	1.97716	-0.874283	-1.79426	-2.07513	2.45538	2.29548	-2.97525	-2.78395	-2.78395	-2.68185	1.66285	-2.93456	-2.95321	2.45538	2.29548	1.25079	-3.12421	1.08408	4.01017	4.93173	-0.781144	-0.123718	-1.87666	-0.519462	6.14397	1.65447	1.11258
GSM1672673.CEL	GSM1672673	F_N_103	y	Tumor	1a	77	F	0	3.2525	ShortTerm_NonRecurrence	Non-recurrent (2yrs+)	TRUE	F_N	GPL96	5	-10.6636	-9.07419	-36.2444	6.11017	-2.47743	-2.92808	-2.47743	1.98186	-1.59231	-1.33421	-0.660121	1.21058	1.07862	-1.24099	-1.94348	-1.94348	-1.83543	1.03343	-1.2003	-1.12639	1.21058	1.07862	-2.18163	-1.50605	-0.61061	-2.00786	-2.9005	-1.33987	-0.292347	0.242008	1.71994	-1.62553	0.153301	-0.874111
GSM1672675.CEL	GSM1672675	M_Y_44	y	Tumor	1b	73	M	1	1.095	Early_Recurrence	Recurrent	TRUE	M_Y	GPL96	5	-66.0353	28.5794	36.4619	-50.8362	2.33585	3.03615	2.33585	-0.238447	-1.92481	-3.05372	-2.3883	2.72828	3.00978	-2.84826	-2.36672	-2.36672	-2.54816	1.08556	-2.88156	-2.68024	2.72828	3.00978	-5.10923	0.222421	-1.64249	2.0182	2.62177	-1.26854	0.976172	0.140217	4.46219	-3.93174	0.415027	-4.51327
GSM1672679.CEL	GSM1672679	M_N_85	y	Tumor	1b	53	M	0	12.515	Durable_NonRecurrence	Non-recurrent (2yrs+)	TRUE	M_N	GPL96	5	-56.9541	43.7145	17.7468	-59.5564	5.31762	5.77292	5.31762	0.271915	-0.407734	-0.0232012	-1.09033	0.423382	0.0534814	-0.869397	0.488608	0.488608	0.689226	0.731474	-0.689299	-0.992786	0.423382	0.0534814	-2.02374	2.15897	-1.13957	4.13049	5.61941	-0.352836	-2.79722	-1.51717	3.38382	-2.30697	1.36208	-3.9102
GSM1672281.CEL	GSM1672281	F_N_47	y	Tumor	1a	74	F	0	8.8	Durable_NonRecurrence	Non-recurrent (2yrs+)	TRUE	F_N	GPL96	6	94.1336	-11.8381	-125.497	22.0162	-1.14078	-1.61271	-1.14078	1.14681	0.0410854	3.45098	2.94803	-2.51677	-5.598	2.63036	5.73376	5.73376	4.73864	-2.64995	3.15215	2.53622	-2.51677	-5.598	0.164806	-0.684678	2.62383	-1.07587	-1.42098	-1.67685	-0.95742	-0.469367	0.0653144	0.54985	0.311921	0.125976
GSM1672282.CEL	GSM1672282	F_N_48	y	Tumor	1a	74	F	0	2.1	ShortTerm_NonRecurrence	Non-recurrent (2yrs+)	TRUE	F_N	GPL96	6	46.9453	-17.355	-68.8242	20.6808	-2.04622	-2.50137	-2.04622	2.7955	-0.0528686	-0.735449	-1.00816	0.822134	1.63547	-0.212949	-1.30461	-1.30461	-1.52212	1.25879	-0.142314	-0.0275614	0.822134	1.63547	1.12634	-2.52008	0.573774	-1.94346	-2.65173	-2.12693	-0.851484	-0.584819	-1.10931	-2.63578	0.462447	1.5714
GSM1672284.CEL	GSM1672284	F_N_49	y	Tumor	1a	82	F	0	5.76667	Durable_NonRecurrence	Non-recurrent (2yrs+)	TRUE	F_N	GPL96	6	101.141	-19.4256	-131.588	33.3682	-2.04066	-2.73218	-2.04066	3.45653	1.84482	-0.12007	1.26607	-0.0929458	-2.70062	0.773886	2.14111	2.14111	2.16877	-1.3054	0.792314	0.92213	-0.0929458	-2.70062	0.21137	-1.19619	1.8075	-1.85398	-3.11766	-3.4794	-0.563036	0.172427	-0.0386241	-0.874369	-0.314014	0.484158
GSM1672285.CEL	GSM1672285	F_Y_20	y	Tumor	1b	59	F	1	0.55	Early_Recurrence	Recurrent	TRUE	F_Y	GPL96	6	100.288	-14.0056	-129.279	26.5494	-1.52309	-1.8207	-1.52309	-2.17293	-0.665836	-0.851027	-0.290279	0.300792	-0.100945	-0.695017	0.952353	0.952353	0.785285	0.229319	-0.990553	-0.605405	0.300792	-0.100945	1.54883	-0.76631	0.148931	-0.765414	-1.83416	1.34101	-1.57187	3.05406	-1.46443	0.197086	-3.41465	1.48026
GSM1672286.CEL	GSM1672286	F_Y_21	y	Tumor	1a	60	F	1	3.54167	Late_Recurrence	Recurrent	TRUE	F_Y	GPL96	6	46.3067	1.32029	-69.5119	-4.14727	-2.88731	-3.51785	-2.88731	4.93975	-0.636029	-2.59647	-2.8704	2.36939	2.98919	-2.63983	-2.27734	-2.27734	-2.88618	3.02079	-2.94048	-2.573	2.36939	2.98919	1.16121	-3.14263	0.701604	-2.46785	-3.97093	-4.05902	0.560279	-0.727891	-0.584683	-3.20901	0.49321	1.18875
GSM1672287.CEL	GSM1672287	F_Y_22	y	Tumor	1a	54	F	1	2.5	Early_Recurrence	Recurrent	TRUE	F_Y	GPL96	6	31.3529	-9.47748	-50.2539	6.16153	-0.856596	-1.04122	-0.856596	-1.08529	-0.823102	-1.00831	0.202668	0.0628281	-1.20538	0.570636	1.98725	1.98725	2.1257	-0.00804955	0.587953	0.651566	0.0628281	-1.20538	1.45761	-1.53968	2.35768	-0.679469	-1.23004	1.64345	0.756305	-1.42061	-1.60724	5.28425	1.44522	1.42439
GSM1672288.CEL	GSM1672288	F_Y_23	y	Tumor	1a	63	F	1	0.25	Early_Recurrence	Recurrent	TRUE	F_Y	GPL96	6	51.6218	-19.9715	-73.7996	27.6962	-2.14973	-2.2647	-2.14973	2.06626	0.192393	0.37211	1.60495	-1.42526	-2.96607	1.25098	2.73203	2.73203	2.80893	-1.1714	1.98647	1.51992	-1.42526	-2.96607	1.17313	-1.06641	1.88811	-1.4285	-2.52293	-1.78696	-0.660497	-0.68512	-1.43739	-1.05212	0.457008	1.45504
GSM1672289.CEL	GSM1672289	F_Y_24	y	Tumor	1a	63	F	1	0.4725	Early_Recurrence	Recurrent	TRUE	F_Y	GPL96	6	-5.00921	-13.2402	-11.4155	8.50754	-0.871978	-1.28765	-0.871978	2.63237	0.0848009	-1.52414	-1.33812	0.796019	-0.293982	-1.69948	0.865518	0.865518	0.628538	0.969553	-0.786067	-1.56726	0.796019	-0.293982	0.710813	-0.113369	1.72332	-1.63713	-1.64047	-2.07328	0.616573	-1.3906	-0.765092	-0.564204	1.13571	0.974684
GSM1672291.CEL	GSM1672291	F_Y_25	y	Tumor	1a	52	F	1	4.7475	Late_Recurrence	Recurrent	TRUE	F_Y	GPL96	6	10.8505	-18.7099	-29.6902	15.8379	-1.38686	-1.73316	-1.38686	3.86063	-1.29353	0.342574	0.865731	-0.897026	-0.290581	0.172541	0.492885	0.492885	0.527261	-0.251542	0.473959	0.218366	-0.897026	-0.290581	0.561942	-1.4507	1.58361	-1.19011	-1.79302	-3.51724	1.18646	-1.4746	-0.507407	1.29099	1.20894	1.01479
GSM1672292.CEL	GSM1672292	F_Y_26	y	Tumor	1a	62	F	1	2.08333	Early_Recurrence	Recurrent	TRUE	F_Y	GPL96	6	56.1834	-19.4884	-83.6078	23.0753	0.42795	0.145826	0.42795	0.171524	1.24967	2.35071	2.85554	-2.52561	-3.12226	2.59712	4.49712	4.49712	4.24813	-1.75327	2.63064	2.59439	-2.52561	-3.12226	-0.0896876	-2.69061	1.9054	0.532528	0.466329	0.315007	0.176074	-0.712598	-0.663123	0.854821	0.646307	1.21159
GSM1672294.CEL	GSM1672294	F_Y_27	y	Tumor	1b	66	F	1	3	Early_Recurrence	Recurrent	TRUE	F_Y	GPL96	6	30.3177	-4.37513	-54.9901	1.15837	1.47514	1.24449	1.47514	-0.391737	1.17401	2.92246	2.51142	-2.55362	-3.15185	2.84349	5.97843	5.97843	5.76524	-2.06052	2.84388	2.86369	-2.55362	-3.15185	-0.370283	1.43002	-0.319886	1.51874	1.52299	-0.284432	0.21104	-0.265895	-0.281028	2.60662	0.452888	0.865337
GSM1672296.CEL	GSM1672296	F_Y_28	y	Tumor	1b	68	F	1	0.441667	Early_Recurrence	Recurrent	TRUE	F_Y	GPL96	6	21.0984	43.8072	-52.5725	-65.6283	4.56796	4.81702	4.56796	0.704126	-0.954404	-3.44586	-2.66784	2.51553	2.53545	-3.12032	-3.49449	-3.49449	-3.86833	1.58438	-2.80363	-3.07341	2.51553	2.53545	-3.7973	1.48145	-0.449654	4.19536	5.12277	-0.606674	-3.46765	-0.64598	2.49656	-3.13878	0.524311	-3.60255
GSM1672298.CEL	GSM1672298	F_Y_29	y	Tumor	1a	75	F	1	3.58333	Late_Recurrence	Recurrent	TRUE	F_Y	GPL96	6	-3.59585	-26.7786	-10.7067	23.5141	-1.32111	-1.65042	-1.32111	-1.51969	-0.825783	-0.227513	1.28118	-0.942233	-0.028225	1.95822	-0.396037	-0.396037	-0.238469	-0.56951	2.40084	2.29021	-0.942233	-0.028225	1.25791	-0.925971	0.441932	-1.21585	-1.57926	1.12418	0.335687	0.0202304	-1.51245	-0.156419	0.767318	1.36401
GSM1672299.CEL	GSM1672299	F_N_50	y	Tumor	1b	50	F	0	11.0167	Durable_NonRecurrence	Non-recurrent (2yrs+)	TRUE	F_N	GPL96	6	-29.6478	21.3468	9.90142	-40.1033	4.88686	5.49943	4.88686	2.17389	-0.0630568	6.61951	1.17226	-3.21081	-1.79208	3.55604	2.07691	2.07691	1.64244	-1.22109	2.1037	2.49845	-3.21081	-1.79208	-1.28422	0.643371	-3.45251	4.12002	5.67238	-1.77143	-1.98486	1.7567	-0.0466476	-0.546177	-2.18938	0.590138
GSM1672308.CEL	GSM1672308	M_N_39	y	Tumor	1a	59	M	0	4.91667	Durable_NonRecurrence	Non-recurrent (2yrs+)	TRUE	M_N	GPL96	6	-14.5924	-15.8694	0.0488246	3.36197	-1.30939	-1.60534	-1.30939	-1.29998	-0.395996	-1.18978	-1.04057	1.54132	1.97489	-1.06741	-1.82241	-1.82241	-1.81469	1.56202	-0.861404	-0.879087	1.54132	1.97489	1.33045	-0.209457	-1.09678	-1.48521	-1.9073	1.26429	-0.375474	-0.503028	-1.31872	-0.774978	0.224947	1.10926
GSM1672312.CEL	GSM1672312	M_N_40	y	Tumor	1b	75	M	0	5.16667	Durable_NonRecurrence	Non-recurrent (2yrs+)	TRUE	M_N	GPL96	6	-8.5677	-11.6648	-7.45971	4.48346	1.42868	1.54413	1.42868	-1.3146	2.62528	0.46598	1.08219	-1.35007	-0.3579	0.607788	-0.35923	-0.35923	-0.0517761	-0.679967	1.08312	0.697428	-1.35007	-0.3579	0.995506	2.12531	-0.570031	1.26832	1.64943	1.37807	-0.633829	0.897636	-0.755435	-0.120781	-0.737821	0.730253
GSM1672314.CEL	GSM1672314	M_N_41	y	Tumor	1a	65	M	0	5.98333	Durable_NonRecurrence	Non-recurrent (2yrs+)	TRUE	M_N	GPL96	6	-56.1885	-8.19063	47.5927	-4.32855	1.3956	1.55772	1.3956	-2.60119	0.553814	3.55647	4.08292	-3.31851	-2.89195	4.14111	1.8175	1.8175	2.11191	-2.90526	4.37505	3.83006	-3.31851	-2.89195	1.04183	2.54667	-1.00716	1.11644	1.64828	2.32321	0.029288	0.322758	-0.65223	0.309372	-0.211668	0.372524
GSM1672315.CEL	GSM1672315	M_N_42	y	Tumor	1a	69	M	0	7	Durable_NonRecurrence	Non-recurrent (2yrs+)	TRUE	M_N	GPL96	6	-22.2274	82.408	-2.04057	-101.396	3.79866	4.47189	3.79866	3.79605	-1.63975	-1.4739	-3.58987	3.52136	3.46493	-3.75769	-3.75221	-3.75221	-4.03623	3.46432	-4.95902	-4.15712	3.52136	3.46493	-0.835717	-3.26139	-1.08362	3.98872	5.16989	-4.2341	-3.22016	0.951788	1.60062	-2.54685	1.38533	-0.412664
GSM1672317.CEL	GSM1672317	M_N_44	y	Tumor	1b	51	M	0	3.81667	ShortTerm_NonRecurrence	Non-recurrent (2yrs+)	TRUE	M_N	GPL96	6	-15.5608	39.8623	-6.40849	-58.8159	6.13866	6.74105	6.13866	3.24726	-1.27149	0.710431	-0.982796	-0.0634633	2.40135	-0.391643	-4.01002	-4.01002	-3.91717	-0.332381	-0.647584	-0.980165	-0.0634633	2.40135	1.01631	0.322497	-1.78318	4.62886	7.08257	-2.11776	-1.627	-1.18989	-1.81444	3.90386	1.10588	2.16926
GSM1672319.CEL	GSM1672319	M_N_45	y	Tumor	1a	60	M	0	9.20833	Durable_NonRecurrence	Non-recurrent (2yrs+)	TRUE	M_N	GPL96	6	-51.4318	-13.1469	42.512	-1.08719	1.75897	2.24646	1.75897	-3.50863	-0.709962	2.78293	0.917677	-2.53001	-1.19449	1.88162	-0.0618969	-0.0618969	0.452461	-0.862826	1.81414	1.32526	-2.53001	-1.19449	1.79754	2.9058	0.296595	1.45098	2.25777	2.69289	0.446367	-1.72915	-1.66455	0.0440821	1.45398	0.482099
GSM1672320.CEL	GSM1672320	M_Y_19	y	Tumor	1a	42	M	1	4.25	Late_Recurrence	Recurrent	TRUE	M_Y	GPL96	6	-38.7582	-10.2985	29.9328	-1.72458	0.0184834	-0.406415	0.0184834	-1.64359	0.999029	-2.62495	-0.610376	1.35332	2.89757	-0.7999	-3.72355	-3.72355	-3.71762	1.62539	-0.772324	-0.601324	1.35332	2.89757	1.25052	-0.884218	-0.503991	0.0885445	-0.0462226	0.779702	1.93796	-0.1847	-0.99197	1.75251	-0.132439	1.17237
GSM1672322.CEL	GSM1672322	F_N_51	y	Tumor	1a	69	F	0	4.34167	Durable_NonRecurrence	Non-recurrent (2yrs+)	TRUE	F_N	GPL96	6	-42.9003	-41.0396	37.1939	40.6641	-2.90445	-3.41456	-2.90445	1.16471	1.10379	-1.19569	-0.251256	0.536917	-0.0692048	0.522859	0.0857842	0.0857842	0.544727	0.140106	0.505984	0.891346	0.536917	-0.0692048	1.64887	-0.175592	1.61634	-2.73153	-3.91784	-0.211769	1.23926	-1.39018	-1.30081	-2.25881	1.06697	1.2454
GSM1672325.CEL	GSM1672325	F_N_52	y	Tumor	1a	62	F	0	7.23333	Durable_NonRecurrence	Non-recurrent (2yrs+)	TRUE	F_N	GPL96	6	-35.7718	-33.1844	25.4861	25.6486	-2.13813	-2.37038	-2.13813	-1.66823	-0.0284367	-0.57378	0.413857	-0.0102631	1.08455	0.10778	-1.2887	-1.2887	-1.2334	-0.0949459	0.220658	0.432416	-0.0102631	1.08455	0.968936	0.453423	0.30969	-1.83624	-2.50983	1.10957	-1.06814	-0.229775	-0.81092	4.14894	0.251493	0.550922
GSM1672326.CEL	GSM1672326	M_Y_20	y	Tumor	1b	65	M	1	8.5	Late_Recurrence	Recurrent	TRUE	M_Y	GPL96	6	-32.0115	-21.0852	20.4111	9.74117	-0.726982	-1.0439	-0.726982	-2.18708	-0.868746	-0.216304	-0.511303	0.478905	0.0849905	-0.736249	0.630223	0.630223	0.647485	0.819678	-1.12022	-0.770406	0.478905	0.0849905	1.54179	-1.83644	0.504636	-0.394608	-0.838489	2.11762	1.881	-0.465163	-1.50635	5.85227	0.587622	1.55277
GSM1672331.CEL	GSM1672331	F_N_53	y	Tumor	1a	65	F	0	12.775	Durable_NonRecurrence	Non-recurrent (2yrs+)	TRUE	F_N	GPL96	6	-53.0917	3.23774	41.4829	-25.9422	2.10843	2.21255	2.10843	-0.859143	1.07675	-0.11188	-0.701557	-0.785946	-1.82357	-0.64692	3.26687	3.26687	3.55333	0.869034	-0.514936	-0.787376	-0.785946	-1.82357	0.797212	1.64656	-2.54644	1.72408	2.56934	1.02871	-0.999306	0.219911	-0.718095	-2.84597	-0.21841	0.187354
GSM1672332.CEL	GSM1672332	F_N_54	y	Tumor	1b	59	F	0	12.825	Durable_NonRecurrence	Non-recurrent (2yrs+)	TRUE	F_N	GPL96	6	-29.4048	1.31793	13.9252	-18.1546	2.67209	3.08025	2.67209	-1.1011	0.389736	1.35865	1.03439	-1.98796	-1.40988	2.04833	0.921534	0.921534	1.49306	-0.502659	2.26355	2.02329	-1.98796	-1.40988	-0.0557963	2.28454	-1.51117	2.90354	3.47869	1.29912	-3.59447	-0.121319	-0.468197	-0.119178	-0.070262	-0.379803
GSM1672333.CEL	GSM1672333	F_N_55	y	Tumor	1a	62	F	0	13.55	Durable_NonRecurrence	Non-recurrent (2yrs+)	TRUE	F_N	GPL96	6	-45.6804	-41.359	39.1794	39.1407	-3.38369	-4.11896	-3.38369	3.72301	0.182577	-2.46172	-1.62168	1.18312	1.8952	-1.41004	-2.51308	-2.51308	-2.02521	0.728723	-0.323672	-1.01703	1.18312	1.8952	1.53478	-1.48148	0.404617	-3.66448	-4.77863	-2.96874	1.48128	-1.47508	-0.907786	-2.78111	1.21941	1.01201
GSM1672334.CEL	GSM1672334	M_N_47	y	Tumor	1b	63	M	0	5.31667	Durable_NonRecurrence	Non-recurrent (2yrs+)	TRUE	M_N	GPL96	6	-35.6022	-31.5081	25.8228	24.9185	-2.66338	-2.61926	-2.66338	0.361391	0.973348	1.83013	0.806716	-1.48907	-0.738635	2.02979	0.999514	0.999514	1.04249	-1.39804	1.60651	1.75129	-1.48907	-0.738635	1.38609	0.239791	-0.361192	-2.63158	-2.918	-0.388621	0.838196	3.45929	-1.34471	-1.16143	-4.05859	1.08047
GSM1672336.CEL	GSM1672336	F_N_56	y	Tumor	1a	57	F	0	10.9	Durable_NonRecurrence	Non-recurrent (2yrs+)	TRUE	F_N	GPL96	6	-35.0361	25.2107	17.0159	-48.5076	4.33278	4.71546	4.33278	-1.34063	-1.44171	-0.205648	-1.10972	0.866694	-0.721289	-1.28133	2.05253	2.05253	1.88813	1.43132	-1.5391	-1.7494	0.866694	-0.721289	-0.00393968	2.71414	-2.82338	3.83819	5.47302	0.850183	0.780094	-0.52792	-0.207166	-0.421052	0.929144	0.232592
GSM1672337.CEL	GSM1672337	F_N_57	y	Tumor	1a	59	F	0	13.3	Durable_NonRecurrence	Non-recurrent (2yrs+)	TRUE	F_N	GPL96	6	-27.43	-21.5271	12.6761	10.5661	-1.42199	-1.64501	-1.42199	-2.24371	-0.565753	2.14103	2.79069	-1.31115	-3.04977	3.11557	4.49085	4.49085	4.08114	-3.18265	3.01378	3.05996	-1.31115	-3.04977	-7.75326	-0.204084	0.93752	-1.48871	-1.92078	1.69977	1.28037	-1.722	6.76923	-2.22183	1.56373	-5.39867
GSM1672338.CEL	GSM1672338	F_N_58	y	Tumor	1a	48	F	0	13.1417	Durable_NonRecurrence	Non-recurrent (2yrs+)	TRUE	F_N	GPL96	6	-40.0499	0.384255	24.4012	-10.7817	2.64523	3.49732	2.64523	-1.8062	-1.16455	2.79661	1.41138	-1.83945	-0.931725	1.12284	-2.24739	-2.24739	-2.16469	-2.21856	0.38981	0.606081	-1.83945	-0.931725	1.33385	-0.826145	-0.769383	2.5149	3.68428	0.785921	-0.973984	1.7213	-1.3029	4.27326	-1.19864	1.29736
GSM1672339.CEL	GSM1672339	F_N_59	y	Tumor	1a	44	F	0	6.35833	Durable_NonRecurrence	Non-recurrent (2yrs+)	TRUE	F_N	GPL96	6	-43.7585	-4.45724	29.8865	-10.079	0.620299	0.724044	0.620299	-2.36033	-1.33055	2.04029	0.320875	-0.88527	-1.3546	0.0726322	1.01104	1.01104	1.0665	0.193657	-0.332697	-0.235438	-0.88527	-1.3546	-6.14501	0.57723	-0.983363	0.672845	0.933393	1.55442	-0.207568	-0.317294	7.57272	0.197203	1.09147	-7.2735
GSM1672340.CEL	GSM1672340	F_N_60	y	Tumor	1a	40	F	0	8.825	Durable_NonRecurrence	Non-recurrent (2yrs+)	TRUE	F_N	GPL96	6	-56.3058	-2.34558	45.768	-14.6719	0.666863	1.29658	0.666863	-0.462313	2.13431	-1.10406	0.597468	-0.0353451	-0.78123	0.13878	0.877198	0.877198	1.24259	-0.000684456	-0.179417	0.191052	-0.0353451	-0.78123	-0.0999001	1.95168	-1.14928	1.17579	1.41668	0.076094	0.501424	0.184971	0.154239	3.25905	-0.135875	-0.995619
GSM1672344.CEL	GSM1672344	F_Y_32	y	Tumor	1a	62	F	1	4.16667	Late_Recurrence	Recurrent	TRUE	F_Y	GPL96	6	-65.0156	-18.9585	56.6413	4.63255	-1.68032	-1.60971	-1.68032	4.01824	-1.66415	-3.56315	-2.73457	3.56538	3.54705	-3.39704	-2.87787	-2.87787	-2.85748	3.48863	-3.03862	-3.07554	3.56538	3.54705	0.613093	-2.36681	1.46935	-1.45863	-1.8853	-1.99463	1.43732	-1.32039	-0.171952	-4.43394	1.1311	0.294708
GSM1672345.CEL	GSM1672345	M_N_48	y	Tumor	1b	60	M	0	8.43333	Durable_NonRecurrence	Non-recurrent (2yrs+)	TRUE	M_N	GPL96	6	-38.219	-1.57707	24.29	-16.2608	-0.454499	0.0422803	-0.454499	-4.07637	0.0598126	2.64081	0.380374	-1.91019	-0.759306	1.57021	2.50942	2.50942	2.31854	-2.03239	1.1669	1.27364	-1.91019	-0.759306	-2.70473	2.31227	-1.48637	-0.297397	0.263228	2.56259	-0.239736	1.18197	2.06514	-0.450451	-1.13999	-1.60071
GSM1672346.CEL	GSM1672346	M_N_49	y	Tumor	1a	46	M	0	14.0083	Durable_NonRecurrence	Non-recurrent (2yrs+)	TRUE	M_N	GPL96	6	-53.2035	68.4595	31.2564	-99.7021	6.30405	7.20546	6.30405	0.864752	-1.72869	-4.83931	-3.68193	1.9192	4.03915	-4.90775	-4.548	-4.548	-4.97879	1.56958	-5.63648	-4.90873	1.9192	4.03915	-2.99988	-1.1896	-0.02134	5.64303	7.67796	-1.22964	-0.267604	-1.37825	2.26291	-4.47697	1.26392	-3.50913
GSM1672349.CEL	GSM1672349	F_N_61	y	Tumor	1a	53	F	0	7.91667	Durable_NonRecurrence	Non-recurrent (2yrs+)	TRUE	F_N	GPL96	6	-39.2129	32.025	18.8362	-59.3036	2.62247	3.22782	2.62247	1.62356	-2.10144	0.0353171	0.875712	-0.243064	0.845729	0.185492	0.500857	0.500857	0.168713	-1.15994	0.556913	0.261016	-0.243064	0.845729	-6.39852	-0.816626	0.769199	2.54944	3.67077	-0.970938	-0.398278	-1.25168	6.48781	-3.63332	1.15597	-6.13298
GSM1672350.CEL	GSM1672350	M_N_50	y	Tumor	1b	51	M	0	5.2	Durable_NonRecurrence	Non-recurrent (2yrs+)	TRUE	M_N	GPL96	6	-25.9274	6.3701	10.4212	-21.3776	2.36895	2.552	2.36895	-3.50195	-1.48606	1.09968	0.384055	-1.04372	-1.62423	0.322452	1.56681	1.56681	1.88405	-0.513359	-0.203125	0.115665	-1.04372	-1.62423	1.21531	2.83726	-1.11658	2.25489	2.99081	3.09354	-0.873272	1.77478	-0.933034	1.45475	-1.60301	0.742065
GSM1672355.CEL	GSM1672355	M_N_51	y	Tumor	1a	81	M	0	3.025	ShortTerm_NonRecurrence	Non-recurrent (2yrs+)	TRUE	M_N	GPL96	6	-19.0781	1.36725	3.79466	-13.175	2.00868	2.30146	2.00868	-1.76567	0.614257	1.35651	0.925216	-1.93486	-1.83419	2.23222	0.701434	0.701434	0.995267	-1.93046	2.62505	1.91267	-1.93486	-1.83419	0.856785	2.14159	-0.732986	2.04371	2.41188	1.55325	-1.5005	1.33482	-1.27396	0.406154	-0.72827	1.12779
GSM1672358.CEL	GSM1672358	F_N_63	y	Tumor	1a	57	F	0	3.175	ShortTerm_NonRecurrence	Non-recurrent (2yrs+)	TRUE	F_N	GPL96	6	-11.9773	10.0457	-8.00958	-21.7831	0.109863	0.58366	0.109863	1.51185	3.37842	-0.344004	0.338382	-0.119095	-2.79272	-0.813374	2.85174	2.85174	2.77851	0.0306481	-0.343786	-0.880792	-0.119095	-2.79272	0.190556	-2.83099	-3.06527	-0.130626	0.273729	-1.32849	-1.41585	0.856811	-0.9299	-2.13094	-0.940679	0.323203
GSM1672361.CEL	GSM1672361	F_Y_33	y	Tumor	1a	62	F	1	0.833333	Early_Recurrence	Recurrent	TRUE	F_Y	GPL96	6	-40.5037	-18.2644	30.7815	7.41195	-0.928697	-1.16435	-0.928697	0.349203	-2.03158	-2.20851	-1.21265	1.35071	1.1237	-1.33303	-2.15209	-2.15209	-1.75454	1.10538	-1.24804	-0.925063	1.35071	1.1237	1.8086	-1.85442	2.19028	-1.14356	-1.42901	-0.196435	2.41285	-1.87137	-1.67627	6.22438	1.57309	1.82004
GSM1672363.CEL	GSM1672363	M_N_52	y	Tumor	1a	73	M	0	2.45833	ShortTerm_NonRecurrence	Non-recurrent (2yrs+)	TRUE	M_N	GPL96	6	-38.2788	-23.553	28.7312	10.3556	-3.28359	-3.70751	-3.28359	-0.446169	-0.206806	-2.58019	-1.16117	1.8385	-0.906835	-1.74505	1.01763	1.01763	1.27005	1.46987	-1.6009	-1.57386	1.8385	-0.906835	-1.1031	0.641239	-0.803725	-2.97089	-4.15576	0.226937	1.09717	0.0395369	0.871623	-0.184378	-0.191881	-1.67097
GSM1672365.CEL	GSM1672365	M_N_53	y	Tumor	1b	63	M	0	4.475	Durable_NonRecurrence	Non-recurrent (2yrs+)	TRUE	M_N	GPL96	6	2.00167	-6.20785	-24.2484	-4.25561	0.562277	0.502519	0.562277	-0.992877	-0.82679	-0.705041	-3.27755	3.11063	2.49788	-3.15932	-2.07815	-2.07815	-2.26012	2.41031	-4.15853	-3.29166	3.11063	2.49788	0.886386	-0.138513	-0.311299	-0.16426	0.40149	0.912652	0.382564	-0.674066	-0.791094	-0.589348	0.591957	1.15935
GSM1672367.CEL	GSM1672367	M_N_55	y	Tumor	1a	78	M	0	4.65	Durable_NonRecurrence	Non-recurrent (2yrs+)	TRUE	M_N	GPL96	6	-41.791	-41.7313	35.2552	40.5556	-0.898898	-1.08968	-0.898898	-3.17444	2.42313	5.62691	3.26934	-4.09165	-2.37043	4.79731	2.43035	2.43035	2.39743	-2.62804	4.80132	4.37962	-4.09165	-2.37043	0.657066	1.69643	0.194301	-1.25843	-1.26762	3.07186	0.414475	1.99686	-0.169563	0.863288	-2.3833	0.106766
GSM1672370.CEL	GSM1672370	M_N_56	y	Tumor	1b	66	M	0	13.325	Durable_NonRecurrence	Non-recurrent (2yrs+)	TRUE	M_N	GPL96	6	-29.9376	-2.0199	15.3649	-14.2138	-0.114692	-0.155248	-0.114692	-0.224089	0.0756422	-1.49212	-3.17034	1.58462	2.94361	-2.47739	-4.3154	-4.3154	-4.36584	2.2637	-2.41164	-2.50329	1.58462	2.94361	-0.213835	-2.47488	0.532469	-0.0792065	-0.29291	-0.805797	1.37798	-0.989292	0.815594	-1.61241	0.795584	-0.577267
GSM1672371.CEL	GSM1672371	M_N_57	y	Tumor	1a	72	M	0	5.06667	Durable_NonRecurrence	Non-recurrent (2yrs+)	TRUE	M_N	GPL96	6	-31.7714	-27.6009	22.6164	25.5642	-2.06023	-2.34526	-2.06023	1.23763	1.16718	-2.65024	-1.85619	1.26835	2.99034	-1.62501	-3.88287	-3.88287	-3.79436	2.34451	-1.01406	-1.27972	1.26835	2.99034	1.51008	-1.09595	-0.131941	-1.07566	-2.35331	-0.279727	1.0479	-1.48126	-1.38349	-3.21555	1.32048	1.0138
GSM1672372.CEL	GSM1672372	F_Y_34	y	Tumor	1a	81	F	1	0.666667	Early_Recurrence	Recurrent	TRUE	F_Y	GPL96	6	-46.9129	-41.0729	40.1586	39.5653	-3.23641	-3.21786	-3.23641	1.76386	0.198457	0.321619	1.11815	-1.03347	-2.05486	1.22557	1.11301	1.11301	1.21432	-1.47094	2.22738	1.7327	-1.03347	-2.05486	1.09094	-1.51922	1.59538	-3.12364	-3.75167	-1.20682	1.43923	-0.228827	0.384014	-1.83256	0.000186802	0.0249167
GSM1672378.CEL	GSM1672378	F_Y_35	y	Tumor	1b	48	F	1	1.58333	Early_Recurrence	Recurrent	TRUE	F_Y	GPL96	6	-19.53	-12.2513	1.73306	-0.273976	-1.13502	-1.12927	-1.13502	-2.03724	1.21224	-0.120567	1.31122	-0.689147	-1.29327	1.38914	2.2849	2.2849	1.7874	-1.74775	1.60727	1.27288	-0.689147	-1.29327	-4.51794	2.35936	-0.452605	-1.13741	-1.18574	1.33314	-1.75154	0.980396	4.08355	-1.45338	-1.40531	-4.93429
GSM1672380.CEL	GSM1672380	M_Y_22	y	Tumor	1a	62	M	1	0.8	Early_Recurrence	Recurrent	TRUE	M_Y	GPL96	6	-47.8018	10.4984	30.4468	-25.8853	2.61908	3.29591	2.61908	-2.9314	0.512895	1.24023	0.562261	-1.40593	-0.181221	1.20254	0.43601	0.43601	0.56497	-0.468636	0.674561	0.533388	-1.40593	-0.181221	-5.27081	4.07112	-2.62636	3.12665	3.54039	2.85833	-1.25391	3.72189	4.71298	-0.909914	-3.07969	-4.9733
GSM1672384.CEL	GSM1672384	M_Y_23	y	Tumor	1a	63	M	1	1.625	Early_Recurrence	Recurrent	TRUE	M_Y	GPL96	6	-62.1028	-25.4494	57.7311	18.1693	-2.28376	-2.51475	-2.28376	0.392862	-1.46045	-0.609917	-0.182863	1.97146	2.13434	-0.907595	-3.39598	-3.39598	-3.11149	1.20145	-0.710628	-0.399325	1.97146	2.13434	1.57883	-1.47875	2.52662	-2.31319	-3.04779	-0.0450862	3.22925	-2.02752	-0.859716	-1.4081	1.93114	1.49381
GSM1672386.CEL	GSM1672386	F_Y_36	y	Tumor	1b	57	F	1	2.08333	Early_Recurrence	Recurrent	TRUE	F_Y	GPL96	6	-50.2872	-22.0599	42.0387	11.051	-2.17812	-2.42188	-2.17812	-5.60806	-0.973395	-1.2628	-1.44503	1.72946	3.26579	-1.58249	-2.32518	-2.32518	-2.1918	2.066	-1.96808	-1.41514	1.72946	3.26579	1.3077	2.85993	-0.612764	-2.31486	-2.52597	3.86185	-0.114923	-0.0926684	-0.907632	0.229254	0.0741334	-0.00814948
GSM1672387.CEL	GSM1672387	F_Y_37	y	Tumor	1a	77	F	1	5.345	Late_Recurrence	Recurrent	TRUE	F_Y	GPL96	6	-39.5952	-23.0112	30.8126	16.8328	-0.457234	-0.874995	-0.457234	-0.531862	-0.154566	-2.7921	-1.53702	2.40071	3.02227	-1.57606	-4.11855	-4.11855	-4.22038	1.7225	-1.64823	-1.20567	2.40071	3.02227	1.01135	-1.08929	0.41298	-0.31638	-0.707741	0.489221	0.785518	-0.500676	-1.16959	3.93779	0.502653	1.25452
GSM1672392.CEL	GSM1672392	F_Y_38	y	Tumor	1a	75	F	1	2.41667	Early_Recurrence	Recurrent	TRUE	F_Y	GPL96	6	-3.64287	-7.39921	-14.2829	-1.67854	1.66647	1.93315	1.66647	-0.275417	-0.715946	-1.61269	-0.115591	0.659614	0.791145	-0.650059	0.889109	0.889109	0.811299	0.407727	-1.11651	-0.642368	0.659614	0.791145	-0.685762	-1.20456	2.02265	1.21042	2.0785	0.690251	-0.135466	-0.591288	0.683644	1.45476	0.754734	-0.464067
GSM1672404.CEL	GSM1672404	F_Y_39	y	Tumor	1b	53	F	1	0.8	Early_Recurrence	Recurrent	TRUE	F_Y	GPL96	6	10.9763	-5.57343	-35.5177	4.20212	1.29827	1.39015	1.29827	-0.185799	0.751233	5.51434	3.04383	-4.16173	-4.48198	4.2704	5.09258	5.09258	4.67937	-3.89801	3.99453	3.61949	-4.16173	-4.48198	0.201148	4.6778	-0.151151	1.04089	1.65159	-0.730732	-0.838291	2.61909	-0.87051	1.66866	-1.20246	1.09617
GSM1672406.CEL	GSM1672406	F_Y_40	y	Tumor	1a	55	F	1	2.66667	Early_Recurrence	Recurrent	TRUE	F_Y	GPL96	6	-13.7858	-33.1644	-1.75727	35.081	-1.33754	-1.33739	-1.33754	0.0291875	0.367569	1.20267	2.22246	-0.998263	-1.442	2.07357	1.78369	1.78369	1.89307	-3.0943	2.94386	2.46736	-0.998263	-1.442	0.543042	-1.61497	1.45159	-1.50578	-1.24006	0.83013	1.46998	-0.761231	-0.734661	-0.0215248	0.814649	0.852723
GSM1672407.CEL	GSM1672407	M_Y_24	y	Tumor	1b	67	M	1	0.516667	Early_Recurrence	Recurrent	TRUE	M_Y	GPL96	6	29.6841	-11.6639	-55.633	11.3627	1.78422	1.80043	1.78422	-0.0765035	-0.331005	-0.23022	1.26579	1.29794	1.01586	-1.19603	-0.367709	-0.367709	-0.0838803	-1.2596	-1.5896	-1.0185	1.29794	1.01586	1.02647	2.30065	-0.602991	2.10669	1.72584	0.754578	-0.140205	0.82433	-0.874555	0.508368	-0.587126	1.08565
GSM1672409.CEL	GSM1672409	F_Y_41	y	Tumor	1b	72	F	1	1.25	Early_Recurrence	Recurrent	TRUE	F_Y	GPL96	6	-26.6005	-32.1887	15.7828	27.7447	-2.6355	-3.18048	-2.6355	2.27764	0.00842656	-1.96076	-1.79339	1.72384	2.50013	-1.49989	-3.50996	-3.50996	-3.52545	2.28106	-0.957636	-1.13957	1.72384	2.50013	1.16308	-0.203235	2.63287	-2.05425	-3.33401	-2.14824	2.23962	-1.22608	-0.83867	-0.0146828	0.969772	0.659143
GSM1672413.CEL	GSM1672413	F_Y_42	y	Tumor	1b	33	F	1	0.583333	Early_Recurrence	Recurrent	TRUE	F_Y	GPL96	6	-12.6781	-31.0537	0.0949963	30.9592	-2.42404	-2.57567	-2.42404	-3.06057	-0.0672877	-0.236445	1.33155	0.476885	-0.218479	0.00168571	0.827072	0.827072	1.24102	-0.183962	0.0287206	0.255418	0.476885	-0.218479	1.44368	2.21927	-2.24175	-1.61763	-2.45592	2.51169	0.0922524	7.67101	-1.15532	-0.0389305	-7.78274	0.659957
GSM1672415.CEL	GSM1672415	M_Y_25	y	Tumor	1a	62	M	1	3.41667	Late_Recurrence	Recurrent	TRUE	M_Y	GPL96	6	-35.941	-7.92723	23.2353	-4.35025	1.10257	1.70305	1.10257	-1.84288	-1.22881	3.05752	2.84625	-0.932265	-0.361061	1.89912	0.529013	0.529013	0.469705	-2.08181	1.59728	1.90701	-0.932265	-0.361061	1.04382	-0.554201	1.43759	1.63273	2.43409	1.88803	0.85305	-0.624657	-1.7064	6.3501	0.397037	1.70742
GSM1672424.CEL	GSM1672424	F_N_64	y	Tumor	1a	70	F	0	3.91667	ShortTerm_NonRecurrence	Non-recurrent (2yrs+)	TRUE	F_N	GPL96	7	21.8236	-41.9373	2.45891	40.988	-1.4953	-1.9748	-1.4953	-2.06375	1.76624	3.92411	3.76452	-2.83583	-4.09123	3.2689	3.94113	3.94113	3.80605	-3.38834	3.50663	3.26763	-2.83583	-4.09123	1.06529	0.624219	0.784917	-1.58959	-1.97158	1.66134	0.882953	-0.84692	-1.07964	-0.431704	0.926369	1.28727
GSM1672428.CEL	GSM1672428	F_N_65	y	Tumor	1b	81	F	0	3.66667	ShortTerm_NonRecurrence	Non-recurrent (2yrs+)	TRUE	F_N	GPL96	7	8.68106	-41.7332	23.4535	37.3125	-2.63106	-2.87746	-2.63106	0.151888	0.583593	-0.528261	0.505661	-1.36175	1.32509	0.627106	-1.58913	-1.58913	-1.59527	-0.388263	1.14821	0.925811	-1.36175	1.32509	1.02209	-1.04339	1.06098	-2.5392	-3.13925	-0.0601916	0.648346	-0.258136	-0.98014	0.575752	0.397602	1.00095
GSM1672429.CEL	GSM1672429	F_N_66	y	Tumor	1a	65	F	0	5.83333	Durable_NonRecurrence	Non-recurrent (2yrs+)	TRUE	F_N	GPL96	7	49.8696	-31.2954	-35.1348	26.89	-1.50604	-2.00443	-1.50604	1.64597	0.142668	-1.66977	0.485246	0.301972	-0.360178	0.216023	-2.21687	-2.21687	-1.83239	-1.22109	0.301695	0.508115	0.301972	-0.360178	0.265626	0.81535	0.714349	-1.85747	-2.22869	-1.68869	1.62476	-0.0882121	0.355349	1.70936	0.211164	-0.49123
GSM1672431.CEL	GSM1672431	M_Y_26	y	Tumor	1a	65	M	1	3.08333	Late_Recurrence	Recurrent	TRUE	M_Y	GPL96	7	9.87484	2.85514	12.2486	-17.3147	-1.99233	-2.40303	-1.99233	2.26492	0.552295	-1.97632	-2.27666	1.31283	0.672992	-2.1345	-1.13695	-1.13695	-0.961248	2.13478	-1.70796	-2.07101	1.31283	0.672992	0.787541	-0.154474	0.483066	-1.69036	-2.47469	-2.07485	0.582418	-0.696552	-0.423785	-0.468176	0.340527	0.785631
GSM1672432.CEL	GSM1672432	M_N_58	y	Tumor	1a	62	M	0	5.41667	Durable_NonRecurrence	Non-recurrent (2yrs+)	TRUE	M_N	GPL96	7	-20.0266	49.1155	46.8134	-79.4186	6.09522	6.70758	6.09522	1.11096	-2.1214	-1.37195	-0.589151	-0.205673	4.43448	-0.829494	-3.72979	-3.72979	-4.08045	0.521273	-1.36269	-0.735676	-0.205673	4.43448	0.268218	-1.14555	-0.0796879	5.60462	7.77336	-1.07616	0.0743312	-1.71751	-0.643832	1.74315	1.53215	0.971252
GSM1672434.CEL	GSM1672434	F_N_67	y	Tumor	1a	82	F	0	5.75	Durable_NonRecurrence	Non-recurrent (2yrs+)	TRUE	F_N	GPL96	7	36.3752	40.5358	-25.0073	-48.1515	5.49052	6.33501	5.49052	-3.19612	-0.143817	3.46473	-0.469914	-1.23829	0.815772	0.319567	-1.87183	-1.87183	-1.80882	-0.167708	-0.919493	-0.709442	-1.23829	0.815772	1.81921	4.49548	-0.337753	6.00377	7.21902	0.662731	-0.90635	0.118933	-0.869867	-0.351515	0.197913	1.70962
GSM1672439.CEL	GSM1672439	M_Y_27	y	Tumor	1b	68	M	1	3.08333	Late_Recurrence	Recurrent	TRUE	M_Y	GPL96	7	19.9335	7.83407	-3.20387	-28.1216	1.19819	1.05329	1.19819	-2.43399	-2.3702	-2.22508	-0.866994	1.36177	1.54934	-1.10734	0.346889	0.346889	0.12056	0.681969	-0.780563	-1.14931	1.36177	1.54934	-0.618354	6.50869	-2.76426	0.799561	1.06624	2.7876	-2.19127	6.89727	1.12044	0.249342	-7.18565	-1.40387
GSM1672441.CEL	GSM1672441	M_Y_28	y	Tumor	1a	73	M	1	3.08333	Late_Recurrence	Recurrent	TRUE	M_Y	GPL96	7	-5.28416	-4.06407	36.7001	-18.1296	-0.0460617	0.128196	-0.0460617	2.35325	-0.450415	-1.78659	-1.11226	1.58976	2.03518	-2.0401	-1.98338	-1.98338	-1.94451	2.20676	-2.29533	-1.92344	1.58976	2.03518	1.22118	-1.55659	-0.171943	0.0321058	-0.000420456	-1.99027	-0.235933	-1.71651	-0.935852	-1.02096	1.64084	0.350765
GSM1672443.CEL	GSM1672443	M_N_59	y	Tumor	1b	62	M	0	2.75	ShortTerm_NonRecurrence	Non-recurrent (2yrs+)	TRUE	M_N	GPL96	7	46.5524	-24.6736	-29.2387	12.8818	-1.90921	-2.44952	-1.90921	1.34049	1.98966	-1.74625	-1.63369	1.89383	0.185806	-1.67332	-1.40838	-1.40838	-1.4076	0.942906	-1.82425	-1.59163	1.89383	0.185806	-0.679243	1.09384	0.776224	-2.00602	-2.89481	-1.72268	0.820167	1.29119	1.37798	-1.70419	-1.45715	-1.64446
GSM1672444.CEL	GSM1672444	M_N_60	y	Tumor	1b	51	M	0	7.08333	Durable_NonRecurrence	Non-recurrent (2yrs+)	TRUE	M_N	GPL96	7	14.3905	37.3434	3.24845	-55.6113	2.58246	3.65911	2.58246	2.53565	-2.33448	1.62622	-0.0296546	0.020549	0.294165	0.580227	2.72819	2.72819	2.21213	1.02056	0.0595299	-0.111913	0.020549	0.294165	-0.710871	-1.7511	-3.79312	2.48252	3.44437	-2.58369	-2.40446	0.512429	-0.655275	-2.95433	0.288494	-0.761977
GSM1672447.CEL	GSM1672447	M_N_61	y	Tumor	1b	65	M	0	7.58333	Durable_NonRecurrence	Non-recurrent (2yrs+)	TRUE	M_N	GPL96	7	18.892	12.0001	0.408012	-32.3921	3.66737	4.63792	3.66737	-2.70933	-2.01172	-0.838292	-2.3127	1.5172	1.89392	-1.62994	-2.55435	-2.55435	-2.78939	2.1904	-2.24331	-1.86579	1.5172	1.89392	-2.63044	0.120761	-0.206421	2.92771	4.52205	2.35356	-0.83515	0.18904	2.36773	-0.262011	0.77386	-2.43
GSM1672451.CEL	GSM1672451	M_N_62	y	Tumor	1a	76	M	0	5.16667	Durable_NonRecurrence	Non-recurrent (2yrs+)	TRUE	M_N	GPL96	7	6.03523	-20.3337	24.3348	7.62525	-2.36297	-2.63214	-2.36297	1.36934	-0.696115	-0.713952	-1.02373	-0.186226	0.441707	-0.803762	-1.34804	-1.34804	-1.06385	1.17263	-0.376891	-0.514923	-0.186226	0.441707	0.382913	0.437348	0.920012	-1.59506	-2.71098	-0.665502	0.864897	-1.66344	-1.00686	0.751944	1.63105	0.572348
GSM1672459.CEL	GSM1672459	F_N_70	y	Tumor	1b	66	F	0	2.75	ShortTerm_NonRecurrence	Non-recurrent (2yrs+)	TRUE	F_N	GPL96	7	-25.043	-11.7166	66.4857	-9.2905	-2.1527	-2.43314	-2.1527	1.67689	1.20247	-0.291944	-2.49022	0.975659	1.32739	-2.02934	-1.85721	-1.85721	-2.09148	2.73072	-1.6873	-2.19511	0.975659	1.32739	-0.212217	-2.42137	-0.764313	-1.46128	-2.45778	-1.32201	1.17074	-1.73524	-0.908282	-2.87385	1.34638	0.115493
GSM1672461.CEL	GSM1672461	F_N_71	y	Tumor	1a	57	F	0	5	Durable_NonRecurrence	Non-recurrent (2yrs+)	TRUE	F_N	GPL96	7	-5.43543	-27.3693	40.702	16.4537	-1.31166	-1.41555	-1.31166	0.068799	-0.446298	-0.162345	0.244262	-0.18901	0.768341	0.157068	1.95461	1.95461	1.81605	0.988772	0.640862	0.308046	-0.18901	0.768341	1.78806	-0.743125	0.706648	-1.12836	-1.58703	0.669533	1.2693	-1.44203	-1.63484	-0.994509	1.39175	1.98077
GSM1672462.CEL	GSM1672462	M_N_63	y	Tumor	1b	64	M	0	4.16667	Durable_NonRecurrence	Non-recurrent (2yrs+)	TRUE	M_N	GPL96	7	38.9366	-0.766383	-25.3531	-17.741	-0.995618	-0.990945	-0.995618	2.32626	-0.227326	-2.00457	-1.52278	2.14462	1.57427	-2.04813	-3.07648	-3.07648	-3.37985	0.914636	-2.50364	-2.17367	2.14462	1.57427	-0.479741	-0.571657	-2.16678	-1.63038	-1.6367	-1.64935	-1.33876	-0.286441	-0.672907	-1.9874	0.152036	-0.302517
GSM1672464.CEL	GSM1672464	F_N_72	y	Tumor	1b	76	F	0	3.08333	ShortTerm_NonRecurrence	Non-recurrent (2yrs+)	TRUE	F_N	GPL96	7	27.2629	-28.1295	-1.56866	24.8135	-2.05535	-2.22673	-2.05535	0.149878	0.241605	0.325185	-0.242032	0.149121	0.655647	-0.201987	-1.96041	-1.96041	-1.79609	0.643671	-0.179659	0.0112726	0.149121	0.655647	1.87891	-1.42587	0.210329	-1.4547	-2.42538	-0.0179038	0.969296	-0.869854	-1.42619	-1.30712	0.898179	1.9843
GSM1672465.CEL	GSM1672465	F_N_73	y	Tumor	1b	82	F	0	4.5	Durable_NonRecurrence	Non-recurrent (2yrs+)	TRUE	F_N	GPL96	7	11.4395	-32.5417	20.459	22.952	-2.33991	-2.48913	-2.33991	2.00954	3.80069	-0.065265	-0.667621	0.529074	-0.642021	-0.975089	-2.00944	-2.00944	-1.26625	0.65807	-0.797732	-0.717793	0.529074	-0.642021	0.978461	0.533726	0.208987	-1.75523	-2.81752	-2.06476	0.868815	-0.870749	-0.281992	-0.811993	0.798153	-0.275905
GSM1672466.CEL	GSM1672466	M_N_64	y	Tumor	1a	58	M	0	2.58333	ShortTerm_NonRecurrence	Non-recurrent (2yrs+)	TRUE	M_N	GPL96	7	35.0599	-28.3819	-13.898	27.163	-1.71375	-2.10163	-1.71375	2.03745	0.391002	-2.24206	-2.0658	2.2125	2.18621	-1.77758	-1.37175	-1.37175	-1.67263	1.59937	-1.6178	-1.5851	2.2125	2.18621	0.397737	-2.23045	0.491871	-1.66092	-2.40793	-1.39095	0.549008	-1.23108	-0.47197	-3.81354	1.21276	0.960436
GSM1672467.CEL	GSM1672467	M_N_65	y	Tumor	1b	65	M	0	3.16667	ShortTerm_NonRecurrence	Non-recurrent (2yrs+)	TRUE	M_N	GPL96	7	33.8915	29.2542	-18.5933	-46.4878	4.2984	4.95296	4.2984	-2.5433	-1.16011	3.23209	2.17494	-2.17615	-3.55107	2.76824	3.64129	3.64129	3.22618	-2.23058	2.45809	2.39433	-2.17615	-3.55107	0.199246	-1.19264	-0.256752	4.036	4.83057	2.20927	-3.21008	-1.52892	1.50125	1.53889	1.40632	-0.502716
GSM1672472.CEL	GSM1672472	F_N_74	y	Tumor	1a	46	F	0	7.58333	Durable_NonRecurrence	Non-recurrent (2yrs+)	TRUE	F_N	GPL96	7	30.0573	-21.0702	-10.8329	6.84164	-1.40126	-1.45989	-1.40126	-2.58642	0.934921	-0.381443	-0.0793282	0.0852219	-2.07206	0.0670387	3.58844	3.58844	3.01797	-1.02322	-0.0518369	-0.284445	0.0852219	-2.07206	-4.41677	0.948044	-1.0128	-1.98484	-2.06199	2.00173	-0.378959	-0.655569	3.61393	-2.75594	0.79156	-4.21289
GSM1672473.CEL	GSM1672473	F_N_75	y	Tumor	1b	74	F	0	17	Durable_NonRecurrence	Non-recurrent (2yrs+)	TRUE	F_N	GPL96	7	3.84324	4.19713	23.8884	-22.394	2.76483	3.02023	2.76483	-4.09027	-1.04796	-0.838179	0.663424	-1.02137	-2.26465	1.07772	4.2605	4.2605	4.69893	-1.1398	0.793453	1.02919	-1.02137	-2.26465	-1.02531	5.43892	-1.82414	2.58384	3.66494	3.95939	-0.593947	0.337801	1.27924	-0.730717	-0.569076	-1.264
GSM1672475.CEL	GSM1672475	M_N_66	y	Tumor	1a	54	M	0	6.66667	Durable_NonRecurrence	Non-recurrent (2yrs+)	TRUE	M_N	GPL96	7	-10.9932	15.4897	43.002	-41.7527	3.47313	3.44097	3.47313	-3.3822	-2.0636	-0.251753	-0.162378	0.868848	1.02963	-0.288742	-0.962239	-0.962239	-0.863682	1.25483	-0.726044	-0.290256	0.868848	1.02963	-1.61372	0.717593	-1.61646	2.82957	3.91331	2.96854	-0.199957	-0.159812	0.902112	1.22874	-0.0316612	-0.823102
GSM1672477.CEL	GSM1672477	F_N_76	y	Tumor	1b	69	F	0	5	Durable_NonRecurrence	Non-recurrent (2yrs+)	TRUE	F_N	GPL96	7	40.8256	51.6879	-36.1611	-74.3551	6.07966	6.2805	6.07966	-0.934135	-0.512613	-0.814459	-1.60637	1.03365	0.894797	-1.52959	-0.604606	-0.604606	-0.725437	1.3374	-2.13314	-1.61402	1.03365	0.894797	-0.7262	0.146867	0.00651198	4.84735	7.00101	0.374505	-1.9263	-0.396282	-0.0300245	-3.40877	0.328182	-0.760261
GSM1672481.CEL	GSM1672481	F_N_77	y	Tumor	1a	70	F	0	5.25	Durable_NonRecurrence	Non-recurrent (2yrs+)	TRUE	F_N	GPL96	7	-13.9336	-32.3318	51.1405	28.1742	-2.31566	-1.8002	-2.31566	1.27149	0.346221	1.36808	1.51996	-1.31688	-1.58565	1.83912	2.15317	2.15317	2.1107	-1.43374	2.70857	2.02094	-1.31688	-1.58565	0.456972	1.00213	-0.378634	-2.11609	-1.64682	-0.930541	0.259122	0.362366	0.683491	0.200437	-0.416972	-0.541634
GSM1672482.CEL	GSM1672482	M_N_67	y	Tumor	1a	76	M	0	5.66667	Durable_NonRecurrence	Non-recurrent (2yrs+)	TRUE	M_N	GPL96	7	19.3316	-33.4521	6.19584	31.7862	-0.925059	-1.11667	-0.925059	2.46397	-0.512188	4.20308	4.20273	-2.65042	-3.50273	4.06375	2.96071	2.96071	2.82311	-3.58102	4.02652	4.29386	-2.65042	-3.50273	1.4372	-2.1293	3.48479	-0.529314	-0.919723	-1.80262	1.91672	-1.12602	-1.71838	2.06195	1.08251	2.23116
GSM1672485.CEL	GSM1672485	F_N_79	y	Tumor	1a	53	F	0	3	ShortTerm_NonRecurrence	Non-recurrent (2yrs+)	TRUE	F_N	GPL96	7	27.7016	-27.7917	-3.86142	18.8807	-0.296381	-0.410261	-0.296381	1.93085	-0.424598	-1.35153	-0.896278	0.507596	1.50042	-0.848063	-0.799539	-0.799539	-0.73727	1.23134	-0.0747862	-0.589648	0.507596	1.50042	0.355978	-1.25404	1.25492	-0.463856	-0.564567	-1.62333	0.690666	-0.905309	-0.188588	-0.824055	0.828139	0.679705
GSM1672488.CEL	GSM1672488	M_Y_29	y	Tumor	1b	61	M	1	2.16667	Early_Recurrence	Recurrent	TRUE	M_Y	GPL96	7	50.0296	-11.6473	-38.0612	2.11506	1.10738	1.08698	1.10738	-3.92266	-1.01767	-1.93981	-0.879443	1.94025	1.69056	-1.81521	-2.13382	-2.13382	-1.6998	1.07202	-2.27975	-1.70357	1.94025	1.69056	1.30693	3.24634	0.812231	1.09035	1.43046	2.808	0.333827	1.87492	-1.6859	2.00871	-1.75681	1.81893
GSM1672492.CEL	GSM1672492	F_N_80	y	Tumor	1b	65	F	0	4.16667	Durable_NonRecurrence	Non-recurrent (2yrs+)	TRUE	F_N	GPL96	7	22.4081	37.6825	-9.16216	-58.9613	3.90921	4.49259	3.90921	-2.78172	-1.11886	0.591336	1.26237	-2.74258	0.250292	2.2569	1.14613	1.14613	1.17072	-1.79169	2.11752	2.25403	-2.74258	0.250292	1.59952	1.0279	-2.21032	3.56477	5.10231	2.29292	-1.81802	3.54268	-1.60597	-1.93462	-3.90989	1.45191
GSM1672496.CEL	GSM1672496	M_N_68	y	Tumor	1b	77	M	0	4	ShortTerm_NonRecurrence	Non-recurrent (2yrs+)	TRUE	M_N	GPL96	7	43.3719	-7.38895	-29.3516	-1.2835	-1.24039	-1.35424	-1.24039	-0.133431	-1.56077	-1.53195	-0.586931	1.91462	1.6736	-1.50674	-1.6823	-1.6823	-1.816	1.53682	-1.59055	-1.3873	1.91462	1.6736	1.55625	-1.346	2.20643	-1.24335	-1.87281	-0.417366	1.59721	-1.17608	-1.14988	-1.32474	1.11703	1.8848
GSM1672498.CEL	GSM1672498	F_N_81	y	Tumor	1b	76	F	0	3.08333	ShortTerm_NonRecurrence	Non-recurrent (2yrs+)	TRUE	F_N	GPL96	7	-6.80446	-58.0621	48.7275	64.1726	-2.80816	-3.26078	-2.80816	1.72977	6.71375	6.20292	0.978624	-2.54799	0.54999	2.44732	-0.715097	-0.715097	0.159904	-0.191787	2.85995	1.61398	-2.54799	0.54999	0.29714	0.36444	2.92961	-2.51273	-3.52618	-2.81666	2.8731	-2.07109	-0.105523	1.01737	2.14887	-0.201306
GSM1672501.CEL	GSM1672501	F_N_83	y	Tumor	1a	63	F	0	3.66667	ShortTerm_NonRecurrence	Non-recurrent (2yrs+)	TRUE	F_N	GPL96	7	11.3415	-22.9164	20.416	16.4181	-2.68833	-2.82557	-2.68833	2.86659	-0.739391	-3.04907	-2.27527	2.96684	3.11372	-2.18904	-3.26221	-3.26221	-3.34669	2.97911	-1.86732	-1.94206	2.96684	3.11372	2.17723	-2.00857	2.1852	-2.21891	-3.12779	-1.82782	2.02999	-1.88041	-1.87896	-1.96851	1.71214	2.65157
GSM1672502.CEL	GSM1672502	F_N_84	y	Tumor	1a	80	F	0	2.5	ShortTerm_NonRecurrence	Non-recurrent (2yrs+)	TRUE	F_N	GPL96	7	-0.242347	20.1818	25.0616	-42.7358	3.39998	3.83824	3.39998	-0.301832	0.393975	2.96228	-1.62111	0.742039	1.53757	-0.720117	-2.20978	-2.20978	-1.98127	1.38367	-1.36868	-1.60691	0.742039	1.53757	-5.18903	-1.57354	-1.39134	3.12076	4.20409	0.397671	-1.51888	0.330639	4.15677	-0.101521	-0.644109	-4.85819
GSM1672506.CEL	GSM1672506	F_N_85	y	Tumor	1a	67	F	0	3.83333	ShortTerm_NonRecurrence	Non-recurrent (2yrs+)	TRUE	F_N	GPL96	7	45.6267	-13.2614	-30.2599	5.58236	-0.363185	-0.625626	-0.363185	-4.95709	0.19457	3.08155	1.00916	-0.890248	-3.50179	0.961261	5.6486	5.6486	4.89455	-1.82547	0.240828	0.125076	-0.890248	-3.50179	-0.644036	0.845049	-0.202585	-0.505267	-0.558984	4.11768	-0.141172	-0.972382	-0.668689	0.559332	1.02168	0.241201
GSM1672507.CEL	GSM1672507	F_N_86	y	Tumor	1a	71	F	0	4.66667	Durable_NonRecurrence	Non-recurrent (2yrs+)	TRUE	F_N	GPL96	7	-7.59874	-45.7377	47.7841	45.8329	-2.10096	-2.46	-2.10096	-0.423407	1.70406	0.437727	0.58751	-1.89227	-1.0134	0.673654	2.75763	2.75763	2.66814	-0.846982	1.77988	0.926046	-1.89227	-1.0134	1.47825	-0.812069	2.11739	-1.41296	-2.43796	0.391979	1.90868	-1.01678	-1.12669	3.88827	0.916903	0.868015
GSM1672508.CEL	GSM1672508	F_N_87	y	Tumor	1a	61	F	0	3.33333	ShortTerm_NonRecurrence	Non-recurrent (2yrs+)	TRUE	F_N	GPL96	7	36.7688	-23.4409	-17.0781	24.934	-0.535311	-0.648959	-0.535311	1.80511	-0.310158	-0.264192	2.73577	-1.17999	-2.36391	2.53024	2.45864	2.45864	2.56125	-3.12448	3.1992	2.91305	-1.17999	-2.36391	1.83968	-2.1432	0.98798	-0.158846	-0.614617	-1.02303	1.2668	-0.746287	-1.9096	1.45785	0.646738	2.32716
GSM1672511.CEL	GSM1672511	F_N_88	y	Tumor	1a	43	F	0	4.58333	Durable_NonRecurrence	Non-recurrent (2yrs+)	TRUE	F_N	GPL96	7	40.6351	-27.6751	-22.3301	20.8962	-1.06781	-1.28963	-1.06781	0.0947827	-1.08741	-1.5701	-0.459671	1.06056	-0.0781961	-0.879291	-1.27065	-1.27065	-1.09066	0.631528	-0.968403	-0.633626	1.06056	-0.0781961	1.02098	-0.519297	1.02624	-0.974345	-1.15297	0.733552	-0.00456322	0.297517	-0.960046	3.19706	-0.204044	0.874177
GSM1672513.CEL	GSM1672513	F_N_89	y	Tumor	1b	54	F	0	3	ShortTerm_NonRecurrence	Non-recurrent (2yrs+)	TRUE	F_N	GPL96	7	-22.5057	-40.1938	58.6136	28.709	-2.48788	-2.73735	-2.48788	-0.0877002	0.933186	-0.7165	-0.998227	1.03371	2.78821	-1.57166	-2.56844	-2.56844	-2.40391	1.1279	-1.33082	-1.42869	1.03371	2.78821	1.31238	-1.45474	-4.20594	-2.27875	-2.99082	0.928613	0.114424	1.99002	-0.633634	2.40995	-2.35986	1.0451
GSM1672516.CEL	GSM1672516	M_N_69	y	Tumor	1b	74	M	0	5.16667	Durable_NonRecurrence	Non-recurrent (2yrs+)	TRUE	M_N	GPL96	7	56.501	-0.762758	-49.0727	-19.2023	1.04243	1.30432	1.04243	-0.17891	-1.02953	-3.17263	-2.48264	1.99882	0.554246	-2.26037	-0.0401661	-0.0401661	-0.59453	0.61959	-2.45589	-2.27078	1.99882	0.554246	-2.63657	0.16249	-0.491969	1.07564	1.26605	0.449514	-1.39641	-0.500878	3.08265	-2.85052	0.411321	-2.10107
GSM1672519.CEL	GSM1672519	F_Y_43	y	Tumor	1a	64	F	1	0.916667	Early_Recurrence	Recurrent	TRUE	F_Y	GPL96	7	43.1582	-27.0473	-27.0677	15.771	-1.62313	-1.8271	-1.62313	2.16184	0.17534	-0.953294	0.0649958	0.560112	-1.1936	-0.536034	0.262377	0.262377	0.042827	0.0286011	-0.641089	-0.268326	0.560112	-1.1936	-0.566695	-1.20702	0.899667	-1.37374	-2.11492	-1.78752	0.862043	-0.321289	1.2294	-0.465067	0.281584	-1.17954
GSM1672521.CEL	GSM1672521	M_N_70	y	Tumor	1b	57	M	0	3.58333	ShortTerm_NonRecurrence	Non-recurrent (2yrs+)	TRUE	M_N	GPL96	7	42.9206	-32.7279	-24.5336	32.4788	-1.37759	-1.56329	-1.37759	0.549176	1.17972	-0.249709	1.81253	-1.25932	-2.4981	1.66218	1.59241	1.59241	1.88032	-1.98865	2.0043	2.06763	-1.25932	-2.4981	1.06512	1.46791	0.525338	-1.21648	-1.68311	0.00849681	0.287331	1.42916	-1.05609	-0.303178	-1.60398	1.11217
GSM1672522.CEL	GSM1672522	F_N_90	y	Tumor	1b	57	F	0	3.41667	ShortTerm_NonRecurrence	Non-recurrent (2yrs+)	TRUE	F_N	GPL96	7	36.4566	-44.8526	-13.6534	46.2945	-1.96443	-2.1629	-1.96443	1.39279	3.38117	0.148831	0.415109	-1.60931	-1.85724	0.870585	0.69214	0.69214	1.02223	-1.01707	1.61735	1.02523	-1.60931	-1.85724	1.16287	-0.713985	1.69149	-1.82386	-2.3632	-2.06895	0.491472	-0.827604	-1.22973	-0.222047	0.756199	0.741185
GSM1672523.CEL	GSM1672523	M_N_71	y	Tumor	1b	67	M	0	3.58333	ShortTerm_NonRecurrence	Non-recurrent (2yrs+)	TRUE	M_N	GPL96	7	45.0889	-30.0022	-30.1979	29.5144	-0.967559	-1.05981	-0.967559	3.08533	-0.649487	-1.30642	0.176604	-0.261547	0.121268	0.262189	0.978205	0.978205	1.09592	-0.366659	0.266307	0.481874	-0.261547	0.121268	-1.75679	-1.54739	1.3752	-0.65194	-1.16386	-2.67806	0.37889	-1.2863	1.18952	1.88698	1.28463	-0.748214
GSM1672525.CEL	GSM1672525	M_N_72	y	Tumor	1a	74	M	0	5.33333	Durable_NonRecurrence	Non-recurrent (2yrs+)	TRUE	M_N	GPL96	7	54.9372	-36.8726	-44.3571	38.286	-1.23921	-1.61654	-1.23921	1.57112	0.222998	-0.46169	1.20382	-0.141396	-2.27836	1.10112	3.57957	3.57957	3.54147	-1.7655	1.7643	1.60801	-0.141396	-2.27836	-0.0432412	-1.77821	1.30872	-1.16331	-1.58293	-1.0069	1.38275	-0.656568	-0.613351	1.56615	0.710999	0.825716
GSM1672724.CEL	GSM1672724	lung_1	n	Lung	NA	NA	NA	NA	NA	Healthy	Healthy	NA	Ctrl	GPL96	8	-4.76891	85.296	-45.4087	7.96243	-1.65983	-1.45844	-1.65983	3.27251	0.675435	0.402752	-1.06574	0.960129	-0.804796	0.568218	2.19625	2.19625	2.33755	1.29612	0.816669	0.752109	0.960129	-0.804796	0.0550813	1.09557	0.529696	-1.56736	-2.19693	-1.32583	-1.05707	0.825012	-0.844378	-0.0370735	-1.14761	1.12168
GSM1672725.CEL	GSM1672725	lung_2	n	Lung	NA	NA	NA	NA	NA	Healthy	Healthy	NA	Ctrl	GPL96	8	-44.6461	79.2775	29.697	13.7745	-1.13159	-2.04105	-1.13159	-0.360018	0.119993	-0.994324	-0.297093	-0.296791	0.499617	-0.383334	-0.328569	-0.328569	-0.216407	0.811155	0.138755	-0.00201922	-0.296791	0.499617	-2.31082	-0.469465	-0.437442	-1.4636	-2.26433	0.803132	2.05214	-0.449347	0.789674	-0.636894	0.308827	-0.694456
GSM1672726.CEL	GSM1672726	lung_3	n	Lung	NA	NA	NA	NA	NA	Healthy	Healthy	NA	Ctrl	GPL96	8	-51.5347	90.1833	42.008	-5.017	-1.29037	-1.16533	-1.29037	-0.843915	0.0156522	-1.44532	0.736543	-0.750112	1.51276	-1.02969	-1.2799	-1.2799	-0.7502	-0.273734	-0.64598	-0.913904	-0.750112	1.51276	-0.54479	-0.25501	-0.873261	-0.43617	-1.13802	0.0253632	0.669435	0.0305336	0.739926	-0.374981	0.382003	-1.07208
GSM1672727.CEL	GSM1672727	lung_4	n	Lung	NA	NA	NA	NA	NA	Healthy	Healthy	NA	Ctrl	GPL96	8	-64.8841	82.475	66.5551	5.35005	0.364562	-0.155521	0.364562	-0.042325	0.360361	-1.39385	-0.966995	0.753861	1.40248	-1.48945	-0.623341	-0.623341	-0.0923531	0.0468459	-0.493122	-1.15312	0.753861	1.40248	-1.74361	-0.219035	-0.910616	-0.289759	-0.601318	0.935179	1.57035	-0.116848	1.40353	-1.08561	0.192029	-1.18144
GSM1672728.CEL	GSM1672728	lung_5	n	Lung	NA	NA	NA	NA	NA	Healthy	Healthy	NA	Ctrl	GPL96	8	-18.0758	86.5219	-24.5025	8.79856	0.233851	0.0225125	0.233851	-1.55163	-0.072038	-1.49612	-1.09255	0.67133	0.876032	-1.07512	-0.538862	-0.538862	-0.649528	0.140164	-0.96009	-1.17981	0.67133	0.876032	-0.3032	-0.86119	1.03447	-0.619907	0.292429	0.101656	-0.786857	-0.441618	0.312924	0.216972	-0.0468562	-0.0663552
GSM1672729.CEL	GSM1672729	lung_6	n	Lung	NA	NA	NA	NA	NA	Healthy	Healthy	NA	Ctrl	GPL96	8	-13.2811	92.2476	-29.4335	-5.16273	0.406501	0.372054	0.406501	0.613471	-0.725163	1.37236	0.349913	-0.775591	-0.595496	0.954937	1.09391	1.09391	0.868065	0.657955	0.858003	0.899494	-0.775591	-0.595496	-0.107782	-0.254347	-0.170817	-0.109833	0.962222	-1.27455	-1.45197	-0.403094	-0.0109879	0.125856	0.262673	0.209015
GSM1672730.CEL	GSM1672730	lung_7	n	Lung	NA	NA	NA	NA	NA	Healthy	Healthy	NA	Ctrl	GPL96	8	-26.3659	94.96	-4.03026	-9.94208	1.05758	1.18709	1.05758	-0.702266	-0.089819	-0.356781	-0.527875	0.60509	-0.0413152	-0.541738	-0.549463	-0.549463	-0.736143	0.640094	-0.405384	-0.483569	0.60509	-0.0413152	0.758688	0.156919	-0.508394	0.568803	1.53753	0.456501	-1.62254	0.0927149	-0.564486	0.246334	0.177947	0.474723
GSM1672731.CEL	GSM1672731	lung_8	n	Lung	NA	NA	NA	NA	NA	Healthy	Healthy	NA	Ctrl	GPL96	8	-36.5601	91.5816	13.6482	-5.94169	0.700827	0.716212	0.700827	-0.539227	-0.0681375	-0.295422	0.0800897	0.0128054	0.680914	-0.17576	-0.472905	-0.472905	-0.242101	0.464183	-0.150278	-0.177287	0.0128054	0.680914	-0.350353	-0.420829	0.521376	0.412368	0.719942	0.47063	0.518868	-0.20208	0.492139	0.167417	0.51598	-0.735857
GSM1672732.CEL	GSM1672732	lung_9	n	Lung	NA	NA	NA	NA	NA	Healthy	Healthy	NA	Ctrl	GPL96	8	-28.3392	80.6607	-0.485948	12.3713	-0.756705	0.286833	-0.756705	-1.23359	0.534586	0.216472	2.14672	1.11251	0.852896	0.872671	-0.62172	-0.62172	-0.454711	1.48957	0.675629	1.15626	1.11251	0.852896	0.883155	1.06228	0.540167	-0.758179	-1.00543	0.669119	0.139587	1.07862	-0.186399	0.0321774	-1.00186	0.791486
GSM1672733.CEL	GSM1672733	lung_10	n	Lung	NA	NA	NA	NA	NA	Healthy	Healthy	NA	Ctrl	GPL96	8	-46.4979	93.9466	33.4182	-10.8813	0.243878	0.485052	0.243878	-0.430337	-1.36593	-0.364668	-0.972982	1.00844	0.571389	-0.703272	-0.997795	-0.997795	-0.851324	-0.620327	-0.606485	-0.628071	1.00844	0.571389	-0.470649	0.556656	0.694195	0.833513	1.10671	0.54175	1.19988	0.184687	1.08669	0.0392496	0.189655	-1.05892
GSM1672734.CEL	GSM1672734	lung_11	n	Lung	NA	NA	NA	NA	NA	Healthy	Healthy	NA	Ctrl	GPL96	8	-6.0084	87.323	-47.4229	10.7652	-1.29081	-1.42363	-1.29081	1.1368	-0.84223	0.313311	1.1044	-1.04134	-1.40448	1.29011	1.00849	1.00849	0.304337	-1.11305	0.966785	1.0691	-1.04134	-1.40448	0.433133	-0.963211	0.76459	-0.11453	-1.14171	0.114263	-0.456004	0.806202	-0.805875	0.234588	-0.931656	0.544935
GSM1672735.CEL	GSM1672735	lung_12	n	Lung	NA	NA	NA	NA	NA	Healthy	Healthy	NA	Ctrl	GPL96	8	41.135	81.643	-132.596	26.4785	0.0710187	-0.283926	0.0710187	0.301999	1.80156	2.58238	-0.216108	-0.844307	-2.00058	1.10901	2.73925	2.73925	1.95032	-0.99556	0.80853	0.5933	-0.844307	-2.00058	0.92057	-1.10367	0.868662	-0.336933	0.397029	0.579952	-2.02199	0.158687	-1.1466	0.896105	-1.0624	1.60091
GSM1672736.CEL	GSM1672736	lung_13	n	Lung	NA	NA	NA	NA	NA	Healthy	Healthy	NA	Ctrl	GPL96	8	-42.1779	88.473	24.8274	-2.57076	0.0839137	0.313888	0.0839137	-0.0797216	0.695072	0.245067	-0.385162	-0.259056	-0.26216	-0.0527252	0.0393995	0.0393995	0.0544298	-0.376466	0.13647	0.044147	-0.259056	-0.26216	-0.424243	0.184119	-0.666517	0.187404	0.421254	-0.0583748	1.32383	-0.129647	-0.0157817	-0.57083	0.191261	0.0519181
GSM1672737.CEL	GSM1672737	lung_14	n	Lung	NA	NA	NA	NA	NA	Healthy	Healthy	NA	Ctrl	GPL96	8	-44.3695	94.2491	30.688	-14.0298	0.210452	0.529227	0.210452	1.15396	-0.650666	0.116398	1.0797	-0.0158369	-0.949783	-0.64739	-1.21814	-1.21814	-1.38395	-1.41579	-0.946742	-0.704559	-0.0158369	-0.949783	-0.139563	1.5374	-0.467228	0.808285	0.434698	-1.28923	-0.57009	0.290337	0.860342	1.5503	0.0962468	-1.71458
GSM1672738.CEL	GSM1672738	lung_15	n	Lung	NA	NA	NA	NA	NA	Healthy	Healthy	NA	Ctrl	GPL96	8	-29.2205	89.9337	0.150772	-1.52051	0.687482	0.467592	0.687482	-0.664821	-0.373462	-0.545415	-0.75416	1.21001	-0.0665367	-0.392159	0.276964	0.276964	0.303246	0.0728783	-0.789933	-0.549291	1.21001	-0.0665367	-0.00839376	-0.309578	-0.193683	0.324205	0.333957	0.200232	0.358446	-0.629439	-0.289301	-0.344681	0.725694	0.133551
GSM1672739.CEL	GSM1672739	lung_16	n	Lung	NA	NA	NA	NA	NA	Healthy	Healthy	NA	Ctrl	GPL96	8	-29.9265	96.07	-1.32037	-11.7006	0.754175	1.19001	0.754175	0.594299	-0.168735	0.950935	0.510581	-1.4381	-0.228531	0.239249	0.212283	0.212283	0.243348	0.0141945	0.118922	0.211551	-1.4381	-0.228531	0.825989	-0.154878	0.821451	1.39105	1.37074	-1.27755	0.1583	-0.116334	-0.746184	-0.184258	-0.201246	0.66012
GSM1672740.CEL	GSM1672740	lung_17	n	Lung	NA	NA	NA	NA	NA	Healthy	Healthy	NA	Ctrl	GPL96	8	-41.4839	93.4482	23.4247	-10.2523	0.233593	0.446567	0.233593	0.363235	-0.182285	-0.456119	0.318293	-0.86191	0.108129	0.134244	-0.426317	-0.426317	-0.578669	-0.671131	0.320801	0.142349	-0.86191	0.108129	0.385397	0.0397142	-0.032193	0.477099	0.322642	-0.721289	0.870711	-0.328806	0.187938	-0.182052	0.668763	-0.152492
GSM1672741.CEL	GSM1672741	lung_18	n	Lung	NA	NA	NA	NA	NA	Healthy	Healthy	NA	Ctrl	GPL96	8	-16.7744	92.1583	-22.5091	-3.80586	0.62271	0.401655	0.62271	-0.11171	0.275875	1.39111	-0.168176	-0.234638	-0.442046	0.569083	0.353681	0.353681	0.509925	0.0594577	-0.314373	0.242651	-0.234638	-0.442046	1.4081	0.369647	-1.46043	0.497802	0.474647	0.159463	-1.60476	0.0266899	-0.720842	0.597751	-0.203657	0.781314
GSM1672742.CEL	GSM1672742	lung_19	n	Lung	NA	NA	NA	NA	NA	Healthy	Healthy	NA	Ctrl	GPL96	8	-48.8194	94.8227	38.406	-13.5002	0.955303	0.667122	0.955303	-0.657049	-0.223419	-0.587179	-0.138126	0.431333	0.548978	0.347902	-1.35623	-1.35623	-1.1178	-0.189706	0.00620623	0.284313	0.431333	0.548978	0.759512	0.0339267	-0.00975447	0.720617	0.634388	0.318485	0.609846	-0.66496	-0.516949	-1.13297	0.969577	0.258255
GSM1019139.CEL	GSM1019139	F_Y_1	y	Tumor	1a	66	F	1	8.83014	Late_Recurrence	Recurrent	TRUE	F_Y	GPL570	1	-93.7336	-39.4292	60.8767	32.4429	-3.33051	-3.82947	-3.33051	2.38169	0.489804	-2.21945	-0.61103	2.33914	2.85492	-0.645014	-2.48604	-2.48604	-2.43615	1.53631	-0.227841	-0.280012	2.33914	2.85492	1.09243	-2.17558	1.12518	-3.32337	-4.20351	-1.15097	2.14057	-1.34932	-0.94438	-1.14636	1.60964	1.39773
GSM1019140.CEL	GSM1019140	M_Y_1	y	Tumor	1a	77	M	1	0.421918	Early_Recurrence	Recurrent	TRUE	M_Y	GPL570	1	-36.669	-41.3815	-3.08687	43.2601	-3.47004	-3.917	-3.47004	4.02039	0.209853	0.596822	1.72449	-0.447393	-0.595914	1.01265	0.0685504	0.0685504	-0.0422293	-0.754253	1.17032	1.2992	-0.447393	-0.595914	1.61921	-2.44241	-0.0160512	-2.80747	-4.24158	-3.26768	0.245523	1.39357	-1.2319	2.39431	-1.12126	1.47327
GSM1019145.CEL	GSM1019145	F_N_1	y	Tumor	1b	65	F	0	0.608219	Censored_ShortFollowup	Non-recurrent (<2yrs)	FALSE	F_N	GPL570	1	-29.639	11.1695	-18.917	-25.8616	2.29561	2.50881	2.29561	-2.01073	0.602938	-2.22671	-1.27904	0.827884	0.461691	-1.61133	-0.990391	-0.990391	-0.49935	1.48945	-2.01205	-1.87263	0.827884	0.461691	-1.96306	2.23631	0.499533	2.82062	3.00073	2.56828	-0.518993	-0.825835	1.7114	-0.951994	0.492905	-2.34469
GSM1019160.CEL	GSM1019160	F_N_2	y	Tumor	1b	72	F	0	0.227397	Censored_ShortFollowup	Non-recurrent (<2yrs)	FALSE	F_N	GPL570	1	-50.2222	13.7784	1.38917	-32.8394	1.69867	1.89705	1.69867	-0.606095	-2.12406	-0.512623	0.650847	0.314463	-1.47111	-0.308753	1.34354	1.34354	0.976371	-0.418352	-0.00861414	-0.374923	0.314463	-1.47111	-4.56963	-0.104614	-0.472954	1.79795	2.39335	0.1525	-0.328345	-0.382908	4.3232	-1.4011	0.491583	-3.67621
GSM1019166.CEL	GSM1019166	F_Y_2	y	Tumor	1b	70	F	1	3.06575	Late_Recurrence	Recurrent	TRUE	F_Y	GPL570	1	-50.3164	-20.0262	12.9868	16.5368	-2.51853	-2.70222	-2.51853	3.72462	-0.0664965	-4.04053	-2.78966	2.46987	3.59895	-2.92839	-6.23665	-6.23665	-6.57159	3.89894	-2.66557	-2.28415	2.46987	3.59895	2.6895	-3.0933	2.18509	-1.7453	-2.83512	-2.79332	2.90872	-2.00843	-2.19167	0.0898538	1.72501	2.82949
GSM1019170.CEL	GSM1019170	M_N_1	y	Tumor	1b	69	M	0	11.0712	Durable_NonRecurrence	Non-recurrent (2yrs+)	TRUE	M_N	GPL570	1	-38.3754	7.27106	-11.1823	-19.404	1.19556	1.63071	1.19556	0.628528	-1.05524	1.23673	-1.0633	-1.09588	-2.16377	0.445939	1.93005	1.93005	1.6203	-0.910675	-0.49342	-0.00723134	-1.09588	-2.16377	-2.92713	-0.885131	-1.48215	1.07774	1.35521	-0.58412	-1.26098	0.408781	3.66001	-1.46426	0.645363	-4.4344
GSM1019171.CEL	GSM1019171	F_N_3	y	Tumor	1a	62	F	0	6.93425	Durable_NonRecurrence	Non-recurrent (2yrs+)	TRUE	F_N	GPL570	1	-52.4045	-30.9411	11.6481	28.3327	-1.89221	-2.07418	-1.89221	3.52792	-1.5838	1.61386	1.26883	-1.14221	-0.777036	1.1284	-1.06666	-1.06666	-1.3535	-1.66491	1.95995	1.37393	-1.14221	-0.777036	2.47333	-1.87633	1.08094	-1.32082	-2.1942	-3.32353	1.74398	-0.889949	-2.00553	3.36855	0.505917	2.2351
GSM1019175.CEL	GSM1019175	M_N_2	y	Tumor	1a	56	M	0	8.09315	Durable_NonRecurrence	Non-recurrent (2yrs+)	TRUE	M_N	GPL570	1	-30.0182	-31.7298	-13.7642	31.82	-3.18126	-3.43305	-3.18126	-0.85775	-1.57568	-3.30053	-2.07339	2.47932	1.81227	-3.11879	-0.92755	-0.92755	-0.703264	1.97513	-2.54622	-2.59951	2.47932	1.81227	2.0233	-0.764214	0.483946	-3.03335	-3.7448	0.887349	1.54852	1.72254	-2.26247	-0.906197	-1.88816	2.08654
GSM1019176.CEL	GSM1019176	F_Y_3	y	Tumor	1b	76	F	1	0.676712	Early_Recurrence	Recurrent	TRUE	F_Y	GPL570	1	15.1589	-31.4908	-73.082	39.9112	-3.52915	-4.43958	-3.52915	-1.17282	1.34077	0.0924992	-0.466264	1.01428	0.243421	-0.950609	-0.207284	-0.207284	0.0852472	0.0791679	-0.930399	-0.636814	1.01428	0.243421	1.16966	2.16082	-0.0476455	-2.5373	-4.41653	1.10262	-1.1319	2.83173	-0.301716	1.19607	-3.13498	0.378738
GSM1019180.CEL	GSM1019180	M_Y_2	y	Tumor	1b	66	M	1	0.317808	Early_Recurrence	Recurrent	TRUE	M_Y	GPL570	1	-25.8698	1.71311	-23.3926	-11.5948	3.00444	3.29758	3.00444	-1.62985	0.515741	1.98911	0.134668	-0.0993932	0.583133	-0.278431	-2.23521	-2.23521	-2.07204	0.417437	-1.05961	-0.89312	-0.0993932	0.583133	1.56916	2.48001	-2.69926	2.96387	3.82243	0.672496	-1.47005	2.08456	-1.92044	1.94856	-2.11847	1.58108
GSM1019181.CEL	GSM1019181	F_Y_4	y	Tumor	1a	52	F	1	7.06575	Late_Recurrence	Recurrent	TRUE	F_Y	GPL570	1	-58.6261	-23.1234	19.6317	14.3582	-0.274679	-0.147842	-0.274679	1.06199	1.69441	0.722791	0.730085	-0.151517	0.728447	0.809077	-0.639861	-0.639861	-0.484883	-0.6252	0.441153	0.667271	-0.151517	0.728447	1.50391	-0.319993	-0.48629	-0.489814	-0.161523	-0.62694	0.822226	-0.900183	-1.59562	2.24745	0.719661	1.89452
GSM1019183.CEL	GSM1019183	F_Y_5	y	Tumor	1b	51	F	1	0.520548	Early_Recurrence	Recurrent	TRUE	F_Y	GPL570	1	-41.9731	17.5388	-7.096	-27.6781	1.90886	2.34062	1.90886	0.894896	-1.46208	2.59438	1.22398	-1.44102	-0.576864	0.849225	2.30076	2.30076	2.1405	-1.88065	0.728525	0.592308	-1.44102	-0.576864	0.329535	-0.717346	-0.132896	2.10522	2.57344	-0.345948	-0.943336	-1.85187	-0.953457	2.77091	1.53688	0.687325
GSM1019187.CEL	GSM1019187	F_Y_6	y	Tumor	1b	82	F	1	4.67671	Late_Recurrence	Recurrent	TRUE	F_Y	GPL570	1	-14.9226	22.863	-39.1491	-35.711	3.71252	3.25889	3.71252	-1.89059	-3.651	-5.14076	-3.61696	3.59282	4.27378	-3.35343	-4.06269	-4.06269	-3.89581	4.37091	-3.09189	-3.03804	3.59282	4.27378	2.48699	-2.31875	0.46682	3.17352	3.78153	1.7743	0.713689	-1.23038	-2.00948	-2.18815	1.18766	2.354
GSM1019190.CEL	GSM1019190	F_N_4	y	Tumor	1b	71	F	0	4.73425	Durable_NonRecurrence	Non-recurrent (2yrs+)	TRUE	F_N	GPL570	1	-15.3245	-44.183	-30.989	54.3113	-3.33684	-3.78602	-3.33684	3.46103	2.87073	-0.254839	0.297723	-0.994974	-2.75333	1.22658	3.02823	3.02823	2.71543	-0.0194907	2.09795	1.6846	-0.994974	-2.75333	1.73189	-3.48147	3.26117	-2.72981	-4.06247	-2.74807	1.8106	-1.98624	-1.47544	-2.26164	1.77337	1.77096
GSM1019192.CEL	GSM1019192	F_N_5	y	Tumor	1a	75	F	0	4.72877	Durable_NonRecurrence	Non-recurrent (2yrs+)	TRUE	F_N	GPL570	1	-6.10616	-30.5522	-48.6609	34.801	-1.34225	-1.53198	-1.34225	0.291836	0.141085	1.64503	1.37648	-1.2425	-2.60785	1.38479	3.64607	3.64607	3.40349	-1.84872	1.76922	1.46451	-1.2425	-2.60785	-2.14672	0.0309946	1.56572	-1.33541	-1.42917	0.465052	0.0936552	-0.66226	1.51334	1.39875	0.450296	-1.52644
GSM1019197.CEL	GSM1019197	M_Y_3	y	Tumor	1b	59	M	1	0.364384	Early_Recurrence	Recurrent	TRUE	M_Y	GPL570	1	-79.874	57.5104	31.6621	-78.4917	5.44103	6.42569	5.44103	0.584967	0.197337	-1.15751	-1.45481	1.12104	2.18962	-1.26982	-2.52244	-2.52244	-2.57512	2.46421	-1.8327	-1.30672	1.12104	2.18962	0.71745	-0.575767	-2.02632	4.60053	6.91771	-0.943878	-0.931375	-1.64653	-0.265151	-5.28932	1.39673	0.845975
GSM1019210.CEL	GSM1019210	M_N_3	y	Tumor	1a	66	M	0	7.53425	Durable_NonRecurrence	Non-recurrent (2yrs+)	TRUE	M_N	GPL570	1	-50.6714	16.3802	6.78772	-28.9368	0.78559	1.13738	0.78559	0.0193751	0.632945	-1.10376	-0.489077	0.331975	-0.412942	-0.50285	0.838933	0.838933	1.16923	0.574452	-0.670901	-0.617008	0.331975	-0.412942	0.975486	1.51653	-0.453292	0.929759	1.10073	0.720906	-2.28988	5.68926	-0.583027	-2.32552	-5.65343	0.170512
GSM1019213.CEL	GSM1019213	M_Y_4	y	Tumor	1b	61	M	1	10.3014	Late_Recurrence	Recurrent	TRUE	M_Y	GPL570	1	-14.6192	12.9124	-38.2139	-25.5498	3.31794	3.15559	3.31794	-1.16296	-3.51913	-0.781363	-2.05359	1.58299	1.72477	-2.14934	-0.340641	-0.340641	-0.0145574	2.85797	-2.18793	-2.3394	1.58299	1.72477	0.0671478	1.78855	-1.65046	2.55907	3.71672	-0.257847	-1.47688	1.39367	-0.737871	4.92142	-1.36059	0.72991
GSM1019214.CEL	GSM1019214	F_N_6	y	Tumor	1a	55	F	0	5.70959	Durable_NonRecurrence	Non-recurrent (2yrs+)	TRUE	F_N	GPL570	1	-49.1286	-38.4947	8.7842	33.9106	-1.49149	-1.63336	-1.49149	0.232623	-0.0945726	-0.260088	1.91409	-0.834733	-1.09789	1.38577	0.112621	0.112621	0.116539	-1.00486	1.73985	1.7761	-0.834733	-1.09789	1.62207	-2.02625	1.72535	-1.50919	-1.95553	-0.0719694	1.26592	-1.10057	-1.19076	4.27922	0.938563	1.28828
GSM1019218.CEL	GSM1019218	M_Y_5	y	Tumor	1b	67	M	1	0.490411	Early_Recurrence	Recurrent	TRUE	M_Y	GPL570	1	-56.6891	7.3935	12.065	-20.4409	2.66704	3.05735	2.66704	0.269129	-2.14364	3.80179	3.24616	-2.4639	-0.0836696	3.24158	-0.676176	-0.676176	-0.842233	-1.17751	2.73544	2.97174	-2.4639	-0.0836696	1.51326	-1.03043	-0.869633	1.84966	3.41099	0.1554	-0.138695	-0.445722	-0.944069	-1.95083	0.729029	1.85273
GSM1019234.CEL	GSM1019234	F_Y_7	y	Tumor	1b	51	F	1	1.70411	Early_Recurrence	Recurrent	TRUE	F_Y	GPL570	1	-81.2219	13.759	36.9482	-35.9982	2.38406	2.88496	2.38406	-1.14369	2.42422	0.902124	0.390033	-0.205192	-1.08076	1.26385	1.57432	1.57432	1.41166	-0.544472	1.69472	0.984539	-0.205192	-1.08076	-6.1097	1.04908	-1.56932	2.30391	3.08527	1.35582	0.364912	-0.556515	5.06928	-3.48099	1.1402	-6.04575
GSM1019242.CEL	GSM1019242	F_N_7	y	Tumor	1b	66	F	0	5.71507	Durable_NonRecurrence	Non-recurrent (2yrs+)	TRUE	F_N	GPL570	1	-57.1447	-42.5288	19.2029	40.8652	-3.5458	-3.98305	-3.5458	1.38998	3.69803	0.616893	0.586647	-0.124035	-0.990524	0.308509	0.534912	0.534912	0.645403	-1.43367	0.754581	0.453721	-0.124035	-0.990524	-0.0571112	-1.74927	1.23521	-3.74551	-4.85606	-1.30302	0.841998	-0.895216	0.0160423	-1.33149	0.649149	-0.738738
GSM1019275.CEL	GSM1019275	F_Y_8	y	Tumor	1b	75	F	1	0.443836	Early_Recurrence	Recurrent	TRUE	F_Y	GPL570	1	-80.6205	-29.3565	47.261	22.5201	-1.65318	-1.54457	-1.65318	-3.31484	0.798018	-0.121132	0.152624	-0.546262	1.47218	0.372295	-1.00498	-1.00498	-0.823686	-0.0859045	0.278442	0.596167	-0.546262	1.47218	1.38388	0.566035	-1.79256	-1.55145	-1.84896	2.98522	-0.828319	-0.543732	-1.17505	1.8978	0.671336	0.957893
GSM1019295.CEL	GSM1019295	F_N_8	y	Tumor	1b	67	F	0	13.8411	Durable_NonRecurrence	Non-recurrent (2yrs+)	TRUE	F_N	GPL570	1	-51.9556	-7.7903	5.73247	-5.77995	0.492101	0.55745	0.492101	-2.98287	1.33717	1.55918	1.34951	-1.84172	-3.64758	2.33255	5.466	5.466	5.25278	-3.20025	2.76579	2.17929	-1.84172	-3.64758	-4.6634	3.17471	1.82574	-0.118166	0.112644	1.64394	-0.470938	-0.411724	3.83397	-1.07887	0.140932	-3.94255
GSM1019302.CEL	GSM1019302	F_N_9	y	Tumor	1a	62	F	0	6.49041	Durable_NonRecurrence	Non-recurrent (2yrs+)	TRUE	F_N	GPL570	1	-46.6221	-29.8911	8.03839	29.7686	-1.31113	-1.77109	-1.31113	1.13992	1.79235	0.753449	-0.402065	0.151265	-0.948348	0.324263	0.683358	0.683358	0.96392	-0.541241	0.234433	0.380232	0.151265	-0.948348	1.37825	1.42812	1.22642	-0.784566	-1.62565	-1.03	-0.596233	0.859353	-0.874929	-0.718252	-1.33626	0.8988
GSM1019305.CEL	GSM1019305	F_N_10	y	Tumor	1a	67	F	0	11.1562	Durable_NonRecurrence	Non-recurrent (2yrs+)	TRUE	F_N	GPL570	1	-54.7568	5.90075	10.7785	-24.3996	0.896452	0.683376	0.896452	-2.17593	-0.862508	-0.246755	-0.365036	-0.0531194	-0.497854	-0.979796	2.18035	2.18035	1.69528	-1.19087	-0.936208	-1.24587	-0.0531194	-0.497854	-2.26096	1.48207	0.376933	0.439031	0.605222	1.27414	0.432116	-1.01768	1.13428	-1.57449	1.02762	-1.56558
GSM1019313.CEL	GSM1019313	F_N_11	y	Tumor	1a	49	F	0	13.8219	Durable_NonRecurrence	Non-recurrent (2yrs+)	TRUE	F_N	GPL570	1	-56.1717	4.78446	12.3154	-21.6359	0.141502	0.788259	0.141502	-1.32505	-0.105858	-1.56102	-0.464912	-0.749081	-0.0314437	-0.628645	0.803069	0.803069	0.825075	-0.340849	-1.07729	-0.773194	-0.749081	-0.0314437	0.500273	1.8474	-1.25078	-0.440896	0.331	2.08617	-0.64113	-0.887973	-0.345263	-1.17237	1.09964	-0.576443
GSM1019321.CEL	GSM1019321	M_N_4	y	Tumor	1b	54	M	0	14.8575	Durable_NonRecurrence	Non-recurrent (2yrs+)	TRUE	M_N	GPL570	1	-56.4954	23.746	9.75601	-32.8082	1.61194	1.90117	1.61194	-1.99324	-0.568499	4.90229	1.61789	-2.30942	-2.76767	2.14833	2.8207	2.8207	2.84329	-1.30735	0.855669	1.28494	-2.30942	-2.76767	-4.13639	3.1301	-1.03526	1.52095	2.10771	-0.520842	-0.868268	4.07875	3.94184	0.0970689	-2.92565	-2.63114
GSM1019324.CEL	GSM1019324	M_N_5	y	Tumor	1b	67	M	0	1.45479	Censored_ShortFollowup	Non-recurrent (<2yrs)	FALSE	M_N	GPL570	1	-67.5351	-11.8687	29.4316	0.54524	-0.031719	0.100008	-0.031719	-2.28113	0.589821	1.18562	0.57647	-0.928069	2.13804	0.890678	-2.9806	-2.9806	-2.65899	-1.00412	0.83512	0.802852	-0.928069	2.13804	1.08996	1.61746	-1.90298	-0.0997506	0.133248	2.20918	-1.14812	-0.343141	-1.4756	3.49488	0.0690496	1.19301
GSM1213670.CEL	GSM1213670	F_N_12	y	Tumor	1a	68.15	F	0	7.521	Durable_NonRecurrence	Non-recurrent (2yrs+)	TRUE	F_N	GPL570	2	-27.708	-23.4562	48.7096	9.66619	0.684582	0.700498	0.684582	1.24314	-0.923384	3.20915	0.499607	-0.323372	-0.224483	1.73076	-1.24125	-1.24125	-1.08114	0.114349	1.44804	1.6905	-0.323372	-0.224483	-0.968589	-1.64003	1.12403	-0.154323	0.674452	-0.513871	1.53161	-0.835421	1.77268	3.19785	0.445321	-2.29773
GSM1213671.CEL	GSM1213671	M_N_6	y	Tumor	1b	69.15	M	0	7.324	Durable_NonRecurrence	Non-recurrent (2yrs+)	TRUE	M_N	GPL570	2	-42.3712	-41.2445	69.6676	32.4797	-1.15865	-1.6334	-1.15865	2.46618	-0.435031	-1.02845	-1.94826	2.59192	2.01289	-1.63498	-3.43955	-3.43955	-3.3027	2.79336	-1.83037	-1.53696	2.59192	2.01289	1.82694	-2.17055	1.10474	-1.99016	-2.02386	-1.48609	2.39191	-1.64053	-1.43758	0.429436	1.76982	1.79909
GSM1213672.CEL	GSM1213672	F_N_13	y	Tumor	1a	82.36	F	0	6.842	Durable_NonRecurrence	Non-recurrent (2yrs+)	TRUE	F_N	GPL570	2	10.9431	-14.3606	5.74013	6.55527	-0.178597	-0.530646	-0.178597	-2.23818	-0.510388	1.70021	0.613931	-0.550405	-1.6898	0.34133	1.66483	1.66483	1.18665	-0.186489	0.129877	0.246079	-0.550405	-1.6898	1.56799	-1.62675	1.08098	-0.718763	-0.568098	2.09618	2.12766	-1.49436	-1.71059	-0.265351	1.7436	1.75206
GSM1213673.CEL	GSM1213673	M_Y_6	y	Tumor	1b	68	M	1	1.613	Early_Recurrence	Recurrent	TRUE	M_Y	GPL570	2	23.3652	2.09501	-6.06392	-4.68685	1.35062	1.21249	1.35062	-4.53372	-1.01211	-1.64151	-0.373223	-0.315116	3.44637	-1.54927	-4.80096	-4.80096	-4.46519	1.81828	-1.40674	-1.39191	-0.315116	3.44637	0.538241	0.826371	-0.0528855	1.46562	1.62655	3.51352	0.017875	1.43374	-0.572807	1.13383	-0.747002	0.704092
GSM1213676.CEL	GSM1213676	M_Y_7	y	Tumor	1b	71.43	M	1	4.156	Late_Recurrence	Recurrent	TRUE	M_Y	GPL570	2	-14.6913	19.9031	31.849	-45.7458	5.32494	5.90265	5.32494	1.49006	-3.9878	2.84705	-2.527	2.12462	1.31737	-2.43691	-3.07274	-3.07274	-3.07579	2.56754	-3.40024	-3.49736	2.12462	1.31737	1.88274	-1.58219	-1.53755	4.57391	6.463	-1.85488	-0.32763	-1.00816	-1.34191	2.43569	0.688061	1.66131
GSM1213677.CEL	GSM1213677	F_N_14	y	Tumor	1b	44.21	F	0	6.218	Durable_NonRecurrence	Non-recurrent (2yrs+)	TRUE	F_N	GPL570	2	18.7691	49.8773	-6.51442	-65.4497	3.58958	4.5084	3.58958	-0.839381	-1.10364	-2.26422	-1.1037	0.00581032	0.458899	-2.15703	-0.328109	-0.328109	-0.0251969	0.556179	-2.04854	-2.08381	0.00581032	0.458899	2.22936	0.973609	-3.4053	3.99498	4.86571	0.342185	-3.64758	6.47211	-1.66282	-0.986848	-6.25703	1.58044
GSM1213679.CEL	GSM1213679	M_N_7	y	Tumor	1a	66.46	M	0	6.311	Durable_NonRecurrence	Non-recurrent (2yrs+)	TRUE	M_N	GPL570	2	-6.74775	-33.8512	30.0495	39.8805	-2.79813	-3.26899	-2.79813	0.167278	2.59874	1.11762	1.13217	-1.00315	-1.78688	1.56695	1.32506	1.32506	1.24054	-1.9659	2.25805	1.71163	-1.00315	-1.78688	0.726962	1.04055	1.02235	-3.06879	-3.52012	0.251511	-0.0347249	0.268576	-0.820227	-2.62986	-0.237717	0.19898
GSM1213680.CEL	GSM1213680	F_N_15	y	Tumor	1b	59.01	F	0	5.988	Durable_NonRecurrence	Non-recurrent (2yrs+)	TRUE	F_N	GPL570	2	-26.6313	11.1228	46.0349	-33.6279	3.56801	4.02996	3.56801	-2.13001	-0.554427	1.27865	-0.0570879	0.529066	-0.360055	-0.767261	-0.306382	-0.306382	0.205227	0.139911	-1.14953	-1.06358	0.529066	-0.360055	-1.25608	4.34627	-3.81375	2.94723	4.08321	1.61385	-3.32157	0.0332999	0.739718	1.46839	-0.438431	-1.50569
GSM1213681.CEL	GSM1213681	F_N_16	y	Tumor	1b	70.56	F	0	5.317	Durable_NonRecurrence	Non-recurrent (2yrs+)	TRUE	F_N	GPL570	2	88.1371	18.1179	-81.4535	-16.5	0.976419	0.89248	0.976419	0.044188	-3.09619	-0.890929	0.190934	-0.140457	0.508678	-0.635963	0.261272	0.261272	0.020482	-0.489361	-1.03215	-0.847076	-0.140457	0.508678	1.19651	-1.32174	1.85394	0.926927	1.07903	0.236309	-0.412779	0.255826	-0.865635	0.708166	-0.723525	1.13689
GSM1213682.CEL	GSM1213682	F_N_17	y	Tumor	1a	72.96	F	0	5.561	Durable_NonRecurrence	Non-recurrent (2yrs+)	TRUE	F_N	GPL570	2	20.4431	6.91839	-6.77428	-18.5758	0.291064	0.622786	0.291064	-1.03086	-1.36206	1.49554	0.390797	-0.87621	-1.68021	1.59128	2.36896	2.36896	2.1528	-0.764087	1.45845	1.33506	-0.87621	-1.68021	1.22461	1.82242	-0.393287	0.132344	0.457992	1.17807	0.0424206	-1.09148	-0.891808	-2.08992	1.39455	0.271168
GSM1213683.CEL	GSM1213683	M_N_8	y	Tumor	1b	79.28	M	0	5.018	Durable_NonRecurrence	Non-recurrent (2yrs+)	TRUE	M_N	GPL570	2	0.220958	-17.9077	22.3366	13.0122	-1.71472	-1.88621	-1.71472	-1.79976	1.75074	-1.72194	-1.37311	1.55602	1.09868	-1.94848	-1.53982	-1.53982	-1.44903	1.61139	-1.78596	-1.64507	1.55602	1.09868	1.34874	0.107573	0.261377	-1.3615	-1.96376	1.78006	-1.05951	1.39556	-1.5439	-3.14184	-1.21452	1.11524
GSM1213685.CEL	GSM1213685	M_N_9	y	Tumor	1a	52.14	M	0	6.757	Durable_NonRecurrence	Non-recurrent (2yrs+)	TRUE	M_N	GPL570	2	-53.3197	-31.4419	82.0835	24.3685	-3.46734	-4.11528	-3.46734	0.423442	0.69531	-3.66655	-2.08203	2.4656	2.43537	-1.86942	-0.727136	-0.727136	-0.544747	2.32733	-1.8698	-1.71687	2.4656	2.43537	-0.910217	-1.16173	-0.954924	-3.82425	-4.57717	0.00493572	0.832648	-0.306262	2.14403	-0.734363	0.675501	-1.43362
GSM1213686.CEL	GSM1213686	M_N_10	y	Tumor	1b	85.78	M	0	2.836	ShortTerm_NonRecurrence	Non-recurrent (2yrs+)	TRUE	M_N	GPL570	2	-12.2847	13.4001	32.5987	-33.4531	1.08129	1.101	1.08129	-0.607391	-0.59361	1.12807	-1.78758	1.34565	2.83667	-1.8703	-2.8672	-2.8672	-2.81918	1.32116	-2.2109	-2.3058	1.34565	2.83667	-0.4895	-1.32121	-0.739661	0.345687	1.0017	0.430426	-0.492624	-1.8461	-0.161065	0.409116	1.60529	-0.558025
GSM1213687.CEL	GSM1213687	M_N_11	y	Tumor	1b	76.93	M	0	6.456	Durable_NonRecurrence	Non-recurrent (2yrs+)	TRUE	M_N	GPL570	2	-4.45398	-13.1503	25.2148	2.0668	-2.43621	-2.6941	-2.43621	2.81603	2.58128	-2.36522	-1.80149	2.09048	1.3845	-2.47887	-2.20866	-2.20866	-2.04749	1.75569	-2.40833	-2.42589	2.09048	1.3845	-5.31577	-0.938116	0.587757	-2.13458	-3.06786	-2.30612	0.921183	-1.30467	5.19496	-3.83703	1.06031	-4.57705
GSM1213688.CEL	GSM1213688	M_N_12	y	Tumor	1a	73.23	M	0	5.758	Durable_NonRecurrence	Non-recurrent (2yrs+)	TRUE	M_N	GPL570	2	3.44942	-19.0412	15.29	12.5895	-0.618123	-0.361999	-0.618123	-0.295412	-0.39766	-2.24496	-1.69831	2.90661	3.9594	-2.33083	-6.06451	-6.06451	-6.12587	2.58673	-2.52424	-2.11883	2.90661	3.9594	0.273772	-2.07651	0.94074	-1.16781	-0.539847	0.440376	-0.251579	-0.1731	-0.384747	0.632904	0.537473	0.283904
GSM1213689.CEL	GSM1213689	F_N_18	y	Tumor	1a	77.18	F	0	4.95	Durable_NonRecurrence	Non-recurrent (2yrs+)	TRUE	F_N	GPL570	2	37.6919	-19.3859	-19.6433	26.59	-0.044905	0.00836868	-0.044905	2.87367	4.16292	0.705648	1.93417	-3.08261	-1.50523	2.66901	1.40297	1.40297	1.45597	-1.60901	3.56842	2.8094	-3.08261	-1.50523	-0.400046	-1.60546	2.76726	0.0809753	0.0882283	-2.62969	2.10527	-1.9708	0.935366	-1.79995	1.83395	-0.80245
GSM1213691.CEL	GSM1213691	M_N_13	y	Tumor	1b	78.99	M	0	6.393	Durable_NonRecurrence	Non-recurrent (2yrs+)	TRUE	M_N	GPL570	2	-26.1491	30.6735	41.5484	-56.6226	4.48508	4.87895	4.48508	-1.24988	-0.696652	-1.19056	-0.291902	0.344449	-0.609109	-0.865693	1.77939	1.77939	1.84595	0.318513	-0.604418	-0.959119	0.344449	-0.609109	0.389288	2.48246	-3.74875	3.61351	5.32512	1.21425	-1.6785	-0.687594	-1.27135	-0.474999	0.692206	1.29993
GSM1213692.CEL	GSM1213692	F_N_19	y	Tumor	1a	55.39	F	0	5.744	Durable_NonRecurrence	Non-recurrent (2yrs+)	TRUE	F_N	GPL570	2	-19.0619	-23.3905	42.7203	19.3876	-1.99054	-2.05358	-1.99054	1.87022	-0.913211	-0.339637	-0.715943	0.832878	0.863687	-0.426711	-1.25667	-1.25667	-1.07871	1.25349	0.206101	-0.298047	0.832878	0.863687	1.3507	-2.77531	1.25985	-1.79241	-2.48994	-0.88354	1.21247	-2.37886	-1.79234	-0.409742	1.99918	2.02005
GSM1213696.CEL	GSM1213696	M_N_14	y	Tumor	1b	67.04	M	0	5.18	Durable_NonRecurrence	Non-recurrent (2yrs+)	TRUE	M_N	GPL570	2	1.25005	-21.067	23.2354	24.3957	-2.2624	-2.02407	-2.2624	1.69018	1.33751	-0.644917	-0.512128	1.07795	-0.172379	-0.404438	0.0731764	0.0731764	-0.0838034	0.0946271	-0.112791	-0.183521	1.07795	-0.172379	0.0268602	-1.02957	2.10825	-1.17536	-2.20968	-0.514058	1.75267	-1.25685	0.0807658	-0.509866	1.03241	-0.0981465
GSM1213697.CEL	GSM1213697	M_N_15	y	Tumor	1b	79.71	M	0	6.368	Durable_NonRecurrence	Non-recurrent (2yrs+)	TRUE	M_N	GPL570	2	7.57954	-20.8737	8.7571	17.1538	-1.22929	-1.54581	-1.22929	0.145557	1.11887	2.27658	1.47181	-1.40699	-3.45848	1.57586	3.32116	3.32116	3.36075	-2.19417	2.08539	1.48087	-1.40699	-3.45848	-4.63	1.72184	1.01982	-1.52349	-1.78557	-0.56375	1.0019	-0.539565	4.36987	-1.53439	0.657052	-3.76991
GSM1213699.CEL	GSM1213699	M_Y_8	y	Tumor	1a	61.13	M	1	1.325	Early_Recurrence	Recurrent	TRUE	M_Y	GPL570	2	-35.5247	-30.1128	62.9931	23.5384	-2.92392	-3.2623	-2.92392	2.46639	-0.668635	0.220771	1.08388	0.410564	0.0689443	0.488581	-0.733577	-0.733577	-0.735332	0.25292	0.321627	0.750656	0.410564	0.0689443	1.73981	-2.56766	1.83647	-2.46768	-3.30318	-0.997218	2.00401	-2.06992	-1.26638	2.32012	2.30483	1.16265
GSM1213700.CEL	GSM1213700	F_Y_9	y	Tumor	1b	73.93	F	1	1.87	Early_Recurrence	Recurrent	TRUE	F_Y	GPL570	2	-0.56033	-14.3411	19.176	8.04231	1.58021	2.07477	1.58021	-0.562361	-1.94133	-1.10739	0.00737464	0.555563	-0.0707487	-0.182391	1.00789	1.00789	0.783977	0.118617	0.0507473	0.0271649	0.555563	-0.0707487	0.272564	-1.09887	-1.49379	1.61526	2.24959	1.678	-1.04305	-1.59199	-1.67477	5.40348	1.58032	0.83917
GSM1213703.CEL	GSM1213703	F_Y_10	y	Tumor	1b	75.68	F	1	5.752	Late_Recurrence	Recurrent	TRUE	F_Y	GPL570	2	-15.465	-43.4144	42.4903	46.3546	-3.65037	-3.78828	-3.65037	2.34833	2.14195	-1.31044	-0.680182	0.432187	1.41625	-0.331987	-3.62713	-3.62713	-2.9056	0.504708	0.776676	0.277011	0.432187	1.41625	0.99679	-0.789372	-0.00711644	-3.32495	-4.28128	-1.97379	0.742594	-0.303345	-1.26275	-3.10726	0.263763	1.00134
GSM1213707.CEL	GSM1213707	F_Y_11	y	Tumor	1b	41.95	F	1	1.725	Early_Recurrence	Recurrent	TRUE	F_Y	GPL570	2	17.5248	-13.5286	2.88386	13.1418	-1.0251	-1.00138	-1.0251	-2.25388	0.511169	-0.855428	0.125819	0.242995	-0.285817	0.00557734	1.08266	1.08266	1.10121	0.0812641	0.235089	-0.0172859	0.242995	-0.285817	1.4454	1.41384	-0.870278	-0.182467	-0.756619	2.23436	0.728144	1.74195	-1.22968	-1.80537	-1.66133	0.684482
GSM1213716.CEL	GSM1213716	M_Y_9	y	Tumor	1b	73.57	M	1	4.367	Late_Recurrence	Recurrent	TRUE	M_Y	GPL570	2	28.8649	41.6871	-18.0304	-56.0995	2.8087	3.80139	2.8087	-0.775628	-0.814067	0.00726987	0.0100915	-0.0349031	-0.567775	-1.25519	2.03881	2.03881	1.9395	0.704123	-1.72738	-1.70503	-0.0349031	-0.567775	0.856849	2.0242	-4.09851	3.36735	3.98453	0.197701	-3.14803	7.21282	-1.74373	-2.91746	-7.03851	1.31797
GSM1213717.CEL	GSM1213717	M_Y_10	y	Tumor	1b	63.41	M	1	3.608	Late_Recurrence	Recurrent	TRUE	M_Y	GPL570	2	70.0324	29.0063	-61.4404	-38.3805	4.19156	4.79446	4.19156	-1.27934	0.565722	2.67901	0.712684	-0.761289	0.794719	0.79471	-1.43296	-1.43296	-1.66593	-1.20062	-0.215602	0.352663	-0.761289	0.794719	0.331639	1.77324	-1.06391	4.30255	5.11061	0.887112	-2.76122	0.923971	-0.310858	0.773765	-0.999213	0.127446
GSM1213720.CEL	GSM1213720	M_N_16	y	Tumor	1a	67.6	M	0	6.371	Durable_NonRecurrence	Non-recurrent (2yrs+)	TRUE	M_N	GPL570	2	18.3903	-7.6762	0.609779	0.419752	-1.07264	-1.42461	-1.07264	-1.1887	0.380418	-0.819009	-1.49159	0.546793	0.900033	-1.05149	0.713335	0.713335	0.66744	1.31436	-0.883753	-0.913312	0.546793	0.900033	1.49488	-0.114295	2.25006	-0.784494	-1.24271	1.30664	2.12188	-0.0954534	-0.874201	1.47823	-0.257883	0.715132
GSM1213722.CEL	GSM1213722	F_Y_12	y	Tumor	1b	68.87	F	1	0.583	Early_Recurrence	Recurrent	TRUE	F_Y	GPL570	2	56.0569	18.2004	-42.617	-18.9928	2.47613	2.90701	2.47613	-4.38766	1.46343	1.16566	-0.0512461	-0.477231	-0.0226071	0.891655	-1.12635	-1.12635	-0.811639	-0.201083	0.235914	0.56239	-0.477231	-0.0226071	0.664884	3.84415	0.360326	3.62549	3.61873	2.55348	-1.82248	3.40787	0.128183	2.6633	-2.73929	0.110639
GSM1213724.CEL	GSM1213724	M_N_17	y	Tumor	1a	76.91	M	0	6.283	Durable_NonRecurrence	Non-recurrent (2yrs+)	TRUE	M_N	GPL570	2	-40.3124	-31.3778	67.4061	19.5877	-3.58879	-4.17538	-3.58879	4.67902	-2.63631	-4.17369	-4.05253	3.67454	5.08075	-3.73033	-6.63903	-6.63903	-6.53146	4.72255	-3.55936	-3.28387	3.67454	5.08075	1.47086	-1.95421	0.817777	-3.01012	-4.36841	-4.3951	1.38119	-0.820059	-0.847715	1.12865	1.3693	0.842834
GSM1213728.CEL	GSM1213728	M_N_18	y	Tumor	1a	75.89	M	0	5.388	Durable_NonRecurrence	Non-recurrent (2yrs+)	TRUE	M_N	GPL570	2	32.7378	-22.8933	-14.1393	27.0205	-2.61203	-3.09529	-2.61203	-0.0251017	0.482288	-1.29096	0.262106	0.613924	-0.605009	0.702999	2.07642	2.07642	1.95007	-0.220571	0.904539	0.911717	0.613924	-0.605009	1.31037	-2.46409	3.22172	-2.49486	-2.99478	0.570045	1.83321	-2.15176	-0.57761	-0.0768684	1.92096	0.773167
GSM1213730.CEL	GSM1213730	M_Y_11	y	Tumor	1b	65.26	M	1	0.799	Early_Recurrence	Recurrent	TRUE	M_Y	GPL570	2	83.8433	6.56195	-72.7277	-0.742905	2.7593	2.70559	2.7593	-2.61735	-0.329053	0.158747	1.96078	-0.696468	1.58035	1.93229	-2.00374	-2.00374	-1.71982	-1.76183	1.3584	1.79742	-0.696468	1.58035	1.20738	1.96965	-0.893697	2.79889	3.11084	2.01409	-2.14329	2.81604	-0.924302	-0.740788	-2.363	1.2036
GSM1213733.CEL	GSM1213733	M_Y_12	y	Tumor	1b	78.13	M	1	2.708	Early_Recurrence	Recurrent	TRUE	M_Y	GPL570	2	88.6138	21.0822	-82.1336	-27.875	1.58172	1.2666	1.58172	0.786685	-0.652262	-3.39642	-1.71421	3.34579	2.32742	-1.85263	-3.51274	-3.51274	-3.24808	2.5193	-2.07879	-1.66677	3.34579	2.32742	1.34743	-1.62035	-0.32915	2.35726	1.96802	-0.00836782	-1.2373	3.20018	-1.08711	-1.01253	-2.968	1.68998
GSM1213735.CEL	GSM1213735	F_Y_13	y	Tumor	1b	68.14	F	1	1.232	Early_Recurrence	Recurrent	TRUE	F_Y	GPL570	2	-17.6523	21.5709	34.9201	-39.8397	3.85099	4.20692	3.85099	-2.06302	-1.87184	-3.93069	-1.77309	2.61161	2.47931	-3.22837	-1.97804	-1.97804	-1.75546	2.02122	-3.18863	-3.01964	2.61161	2.47931	1.09763	1.50563	-4.06462	3.21514	4.11811	1.81799	-1.22243	3.98482	-1.3091	-3.76756	-3.82469	0.584293
GSM1213736.CEL	GSM1213736	F_Y_14	y	Tumor	1b	54.09	F	1	0.887	Early_Recurrence	Recurrent	TRUE	F_Y	GPL570	2	10.6437	-8.26584	8.66795	3.44361	-0.230425	0.0166592	-0.230425	-3.33641	0.918287	4.42049	2.33994	-2.52306	-1.44165	2.90578	1.02645	1.02645	0.928992	-1.80484	2.65449	2.54902	-2.52306	-1.44165	-3.12244	0.854373	-2.1864	0.0595384	-0.00431144	2.1352	-0.896361	4.31755	2.60515	-0.818239	-3.616	-2.57133
GSM1213737.CEL	GSM1213737	F_N_20	y	Tumor	1a	64.19	F	0	2.946	ShortTerm_NonRecurrence	Non-recurrent (2yrs+)	TRUE	F_N	GPL570	2	40.8852	-9.03639	-28.5112	6.21285	-0.765237	-1.17644	-0.765237	1.77156	-0.0206885	-3.9066	-2.99814	3.25795	1.58095	-3.35909	-0.673831	-0.673831	-1.02539	2.40227	-3.2173	-3.0031	3.25795	1.58095	1.16167	-1.7271	0.0980784	-1.01301	-1.46947	-1.55592	0.274852	0.227943	-1.12287	-4.82495	-0.542899	0.99923
GSM1213739.CEL	GSM1213739	F_N_21	y	Tumor	1b	74.91	F	0	0.12	Censored_ShortFollowup	Non-recurrent (<2yrs)	FALSE	F_N	GPL570	2	77.5433	-14.9332	-68.9192	15.6045	-1.0312	-1.74234	-1.0312	-1.98685	-1.03762	0.0673993	-0.117895	-0.287213	0.201379	0.515125	0.109642	0.109642	0.16633	0.105998	-0.072794	0.351957	-0.287213	0.201379	0.812459	0.986102	1.61588	-1.07894	-1.72312	1.21977	0.865139	-1.36235	-0.882809	4.88721	1.42664	1.19937
GSM1213740.CEL	GSM1213740	F_N_22	y	Tumor	1b	85.91	F	0	5.843	Durable_NonRecurrence	Non-recurrent (2yrs+)	TRUE	F_N	GPL570	2	26.5282	-11.0498	-9.29092	8.2785	-0.228923	-0.216539	-0.228923	-0.701396	-0.293758	0.401513	1.46098	-1.65959	-2.62613	1.37221	3.13943	3.13943	3.03483	-2.28258	1.58994	1.55738	-1.65959	-2.62613	1.24725	-1.20087	2.04085	-0.103371	-0.202361	1.20214	2.60448	-0.337732	-1.10949	1.24759	0.63469	1.01423
GSM1213741.CEL	GSM1213741	M_N_19	y	Tumor	1b	80.61	M	0	6.352	Durable_NonRecurrence	Non-recurrent (2yrs+)	TRUE	M_N	GPL570	2	11.9108	-26.146	11.5287	28.7108	-3.32284	-3.95654	-3.32284	2.58061	0.269281	-2.64105	-1.21502	1.87907	3.00403	-1.68009	-4.15746	-4.15746	-3.85275	2.25492	-0.956622	-1.02266	1.87907	3.00403	1.5895	-2.08923	0.332658	-2.70615	-4.36262	-1.57224	1.02799	-1.49309	-1.1418	-0.533001	1.27916	1.57794
GSM1213743.CEL	GSM1213743	F_N_23	y	Tumor	1b	40.16	F	0	5.032	Durable_NonRecurrence	Non-recurrent (2yrs+)	TRUE	F_N	GPL570	2	135.555	1.06603	-133.742	18.4806	-1.89345	-2.19257	-1.89345	3.32351	1.03468	-1.20253	0.412566	-0.0686247	-0.395873	0.43132	1.19641	1.19641	1.23394	-1.63903	0.208718	0.670335	-0.0686247	-0.395873	-0.394252	-0.232401	1.58974	-1.24718	-2.34763	-3.13839	-0.489085	-0.844388	0.0220646	-2.01056	0.928701	0.370114
GSM1213746.CEL	GSM1213746	M_N_20	y	Tumor	1b	60.79	M	0	5.175	Durable_NonRecurrence	Non-recurrent (2yrs+)	TRUE	M_N	GPL570	2	83.8146	-7.31999	-75.1842	11.3238	-1.23737	-1.53574	-1.23737	0.0557606	-1.6139	0.777338	2.98517	-1.73029	-2.19175	2.60899	2.80274	2.80274	2.61967	-2.40251	2.59992	2.8102	-1.73029	-2.19175	0.0188176	-2.11846	1.35493	-1.02524	-1.47426	-0.133245	0.39701	-1.4895	-0.436292	2.34572	1.28834	0.893148
GSM1213749.CEL	GSM1213749	M_Y_13	y	Tumor	1b	78.26	M	1	1.216	Early_Recurrence	Recurrent	TRUE	M_Y	GPL570	2	26.3589	-22.2169	-5.25515	29.9386	-2.64001	-3.17607	-2.64001	-3.8027	-0.420328	-0.375809	1.16735	-0.567386	-1.47943	0.186613	2.3025	2.3025	2.25495	-1.17264	0.202689	0.234203	-0.567386	-1.47943	1.05814	0.993037	-0.322073	-2.38053	-3.23223	2.98252	-0.105707	2.88712	-0.466388	-3.26501	-2.52069	0.287058
GSM1213751.CEL	GSM1213751	F_N_24	y	Tumor	1a	49.86	F	0	4.912	Durable_NonRecurrence	Non-recurrent (2yrs+)	TRUE	F_N	GPL570	2	50.5516	-14.5195	-31.6604	24.8875	-2.15079	-2.67872	-2.15079	-0.137494	0.691732	-0.466083	0.694565	-0.151302	-0.770105	0.807603	1.62923	1.62923	1.82636	-1.74345	0.840657	0.988698	-0.151302	-0.770105	0.946857	-1.39197	1.74269	-1.83995	-2.91334	0.626111	-0.18516	-0.994701	-0.792566	-1.6352	0.856857	0.772476
GSM1213752.CEL	GSM1213752	M_Y_14	y	Tumor	1b	64.73	M	1	0.821	Early_Recurrence	Recurrent	TRUE	M_Y	GPL570	2	60.8714	11.1568	-48.9485	-12.5718	0.0548213	-0.146931	0.0548213	1.86288	-1.24513	-1.53791	-0.385909	1.30914	0.611209	-0.996729	-0.807908	-0.807908	-1.02091	0.25356	-1.04382	-0.868196	1.30914	0.611209	0.212722	-2.3031	1.24229	-0.0794236	-0.13493	-0.675631	-0.747147	-1.733	-0.795338	1.19859	1.31856	0.957061
GSM1213753.CEL	GSM1213753	F_Y_15	y	Tumor	1b	80.78	F	1	2.732	Early_Recurrence	Recurrent	TRUE	F_Y	GPL570	2	30.2759	-11.4277	-11.6432	11.1163	-1.89672	-2.35963	-1.89672	2.43145	-0.911819	-3.29148	-3.16019	2.56556	4.48106	-3.60468	-5.12604	-5.12604	-5.41016	2.66518	-3.97404	-3.58093	2.56556	4.48106	1.7637	-3.49954	0.842202	-1.81106	-2.37723	-1.31935	-1.03841	-1.48376	-0.948372	7.01895	1.6457	1.25922
GSM1213756.CEL	GSM1213756	M_N_21	y	Tumor	1a	60.85	M	0	5.273	Durable_NonRecurrence	Non-recurrent (2yrs+)	TRUE	M_N	GPL570	2	10.6313	-24.1948	10.5696	24.1597	-2.19303	-2.56231	-2.19303	-1.8105	0.417671	-1.09157	-0.688294	0.65356	-0.00300911	-0.563318	0.189729	0.189729	0.0135622	0.642078	-0.00937407	-0.240428	0.65356	-0.00300911	1.42799	-2.30299	1.13394	-2.14668	-2.79928	0.860327	0.629681	-1.07479	-1.03911	-0.54542	1.03917	1.08159
GSM1213757.CEL	GSM1213757	M_Y_15	y	Tumor	1b	69.77	M	1	0.274	Early_Recurrence	Recurrent	TRUE	M_Y	GPL570	2	2.75013	-4.04426	16.5542	-9.81772	1.0131	1.27313	1.0131	-2.49735	0.522314	3.87009	0.883531	-1.18607	-0.478272	0.896744	0.816162	0.816162	0.842849	-0.952123	0.0202438	0.337041	-1.18607	-0.478272	-2.74835	3.11651	-1.16339	1.08589	1.39037	1.6918	-0.23571	1.88701	3.14005	0.366976	-2.05628	-2.65435
GSM1213758.CEL	GSM1213758	M_Y_16	y	Tumor	1b	61.98	M	1	2.119	Early_Recurrence	Recurrent	TRUE	M_Y	GPL570	2	50.216	-32.231	-33.421	49.5943	-3.31643	-4.09174	-3.31643	-0.314736	3.1651	-1.50983	-0.467287	-0.0242663	-3.12804	-0.858381	4.52445	4.52445	3.96487	-0.610119	-0.555088	-0.560788	-0.0242663	-3.12804	-0.225825	-1.46525	3.54085	-3.12924	-4.17097	-0.124038	0.901972	0.354154	0.371513	-3.51346	-0.613012	-0.397018
GSM1213759.CEL	GSM1213759	M_N_22	y	Tumor	1b	49.41	M	0	5.495	Durable_NonRecurrence	Non-recurrent (2yrs+)	TRUE	M_N	GPL570	2	-5.06933	29.5162	20.7861	-56.1323	2.53705	2.41181	2.53705	2.67526	-2.43817	-4.77529	-5.5353	4.5696	4.93807	-4.67876	-5.73736	-5.73736	-6.06596	5.77568	-4.2773	-4.41618	4.5696	4.93807	0.0303071	-2.69589	-2.00432	1.99546	2.4994	-2.54998	-0.511063	-0.574953	-0.719116	-5.89389	0.117551	0.754445
GSM1213760.CEL	GSM1213760	F_N_25	y	Tumor	1a	78.11	F	0	4.575	Durable_NonRecurrence	Non-recurrent (2yrs+)	TRUE	F_N	GPL570	2	46.1328	30.7551	-33.4461	-45.3241	3.96769	4.29151	3.96769	-0.671456	1.58326	-0.924742	-1.27662	0.959453	1.70941	-0.488146	-1.80783	-1.80783	-1.5309	0.846601	-1.01104	-0.632511	0.959453	1.70941	-0.3627	2.33158	-2.07526	4.35923	5.09665	0.312096	-3.16927	0.553822	-0.766119	0.206911	-0.938998	0.707
GSM1213761.CEL	GSM1213761	F_N_26	y	Tumor	1a	63.1	F	0	4.928	Durable_NonRecurrence	Non-recurrent (2yrs+)	TRUE	F_N	GPL570	2	30.5463	-13.3679	-13.0247	9.60924	-1.24287	-1.75172	-1.24287	4.70326	3.6138	-1.07411	-1.9217	1.10864	0.581042	-2.40051	-0.504129	-0.504129	-0.129193	1.81101	-2.16806	-2.39505	1.10864	0.581042	-4.83026	-1.80029	-0.0321648	-1.24276	-2.0452	-4.19864	-0.425046	-0.935779	2.90198	-3.02493	0.739313	-3.1458
GSM1213763.CEL	GSM1213763	F_N_27	y	Tumor	1b	62.23	F	0	1.955	Censored_ShortFollowup	Non-recurrent (<2yrs)	FALSE	F_N	GPL570	2	27.4938	-10.5973	-12.5239	9.78788	1.06019	1.29753	1.06019	-1.01579	1.26843	5.11544	4.76199	-3.9111	-4.91296	4.75613	5.19939	5.19939	4.98311	-4.02852	4.53861	4.3297	-3.9111	-4.91296	0.831963	2.22802	-0.947322	0.806568	1.47229	1.32974	0.0895436	-1.54611	-0.841118	0.759461	1.32752	0.984474
GSM1213764.CEL	GSM1213764	F_N_28	y	Tumor	1b	63.54	F	0	7.745	Durable_NonRecurrence	Non-recurrent (2yrs+)	TRUE	F_N	GPL570	2	102.618	3.52123	-95.3035	5.05255	0.871073	0.817657	0.871073	-0.580993	0.428479	1.72996	2.41008	-1.9977	-2.26071	2.03594	3.39918	3.39918	3.30002	-3.69005	1.50828	1.76562	-1.9977	-2.26071	-0.286138	-0.0802509	1.29282	1.21736	0.742172	1.12713	-0.543595	0.667224	0.213667	5.30821	-0.468695	0.0523539
GSM1213768.CEL	GSM1213768	M_N_23	y	Tumor	1b	60.6	M	0	4.345	Durable_NonRecurrence	Non-recurrent (2yrs+)	TRUE	M_N	GPL570	2	125.034	35.1166	-129.224	-39.6959	4.04169	4.28079	4.04169	0.588472	0.372672	0.158253	1.48571	-0.800924	-2.90595	1.39203	4.38797	4.38797	4.13553	-1.98727	1.05039	1.01832	-0.800924	-2.90595	-1.41458	-0.301695	2.64358	3.1321	4.15164	-0.169844	-1.09785	-0.790177	1.28949	-1.18877	0.334169	-1.26047
GSM1213769.CEL	GSM1213769	F_Y_16	y	Tumor	1a	57.75	F	1	3.721	Late_Recurrence	Recurrent	TRUE	F_Y	GPL570	2	35.9802	-15.6704	-15.3149	22.8792	-0.410813	-0.493081	-0.410813	-0.319705	0.405247	1.61786	1.85313	-1.38474	-1.62378	1.47336	0.325395	0.325395	0.498735	-2.01108	1.19432	1.39761	-1.38474	-1.62378	1.28938	-0.568379	1.45184	-0.0361322	-0.69454	0.552785	1.24816	-1.55299	-1.09888	6.65899	1.40377	1.21474
GSM1213773.CEL	GSM1213773	F_N_29	y	Tumor	1b	69.43	F	0	4.794	Durable_NonRecurrence	Non-recurrent (2yrs+)	TRUE	F_N	GPL570	2	6.06254	-24.4539	10.8493	16.8731	-2.34629	-2.87847	-2.34629	-2.75268	0.766761	1.82653	0.771479	-0.794701	-2.60768	2.89229	3.87533	3.87533	3.37613	-1.61709	3.03995	2.77778	-0.794701	-2.60768	-3.52067	1.89479	0.793982	-2.55502	-2.95414	1.7099	1.90645	-1.06295	2.4668	-2.49294	0.773942	-2.73255
GSM1213775.CEL	GSM1213775	M_N_24	y	Tumor	1a	70.52	M	0	3.143	ShortTerm_NonRecurrence	Non-recurrent (2yrs+)	TRUE	M_N	GPL570	2	-3.08404	4.08287	20.9466	-19.8459	2.08129	2.21981	2.08129	3.79679	-2.81047	3.29393	1.99411	-2.06703	-1.38929	2.16816	2.40435	2.40435	2.12586	-0.251489	2.14525	1.66033	-2.06703	-1.38929	-0.693302	-2.86738	0.965869	1.98411	2.74366	-3.26193	1.12461	-2.25156	-0.243991	-0.0247393	1.91351	0.210984
GSM1213777.CEL	GSM1213777	M_N_25	y	Tumor	1b	66.69	M	0	5.446	Durable_NonRecurrence	Non-recurrent (2yrs+)	TRUE	M_N	GPL570	2	63.7491	66.7366	-62.2178	-85.2107	4.09993	4.50137	4.09993	0.900884	-1.00376	1.39448	-0.921102	0.909004	-1.17374	-0.0488598	2.46795	2.46795	2.11165	-0.150295	-0.477211	-0.343995	0.909004	-1.17374	-1.2851	-1.38777	0.614503	3.7088	4.47209	-1.72396	-0.773073	-1.5965	-0.686615	-0.738663	1.24566	-1.25644
GSM1213779.CEL	GSM1213779	F_N_30	y	Tumor	1b	73.02	F	0	3.107	ShortTerm_NonRecurrence	Non-recurrent (2yrs+)	TRUE	F_N	GPL570	2	8.78718	-26.8371	13.987	28.774	-2.28184	-2.45323	-2.28184	3.67838	-0.958891	0.825292	2.22463	-2.41115	-1.91797	2.31156	1.66841	1.66841	1.7242	-1.93864	3.302	2.71557	-2.41115	-1.91797	1.14961	-1.50129	1.43377	-2.38376	-2.59615	-2.8692	1.3197	-1.28407	-1.28837	-0.740528	1.02497	1.50077
GSM1213780.CEL	GSM1213780	M_N_26	y	Tumor	1a	84.19	M	0	0.654	Censored_ShortFollowup	Non-recurrent (<2yrs)	FALSE	M_N	GPL570	2	32.6625	-7.96957	-14.7722	6.36129	-0.503142	-0.0333891	-0.503142	-2.59577	0.538498	0.348496	1.0987	-1.18305	-0.264142	1.25127	0.66964	0.66964	0.845126	-0.4687	1.4048	1.1696	-1.18305	-0.264142	-0.680716	0.930714	0.659257	0.0816421	-0.0711047	1.72296	1.15746	-1.40222	0.575243	1.05213	1.45679	-0.544992
GSM1213782.CEL	GSM1213782	M_N_27	y	Tumor	1a	74.74	M	0	3.214	ShortTerm_NonRecurrence	Non-recurrent (2yrs+)	TRUE	M_N	GPL570	2	-25.2774	-25.7088	52.6476	18.644	-3.03601	-3.36402	-3.03601	2.27166	-1.86322	-0.597662	-0.929789	1.31726	0.94619	-1.03181	-1.3044	-1.3044	-1.32193	0.910177	-0.758939	-0.770862	1.31726	0.94619	2.11825	-1.01995	-0.00969957	-2.80113	-3.69292	-0.880082	2.51317	-1.0636	-1.39194	-0.664102	1.01413	1.53377
GSM1213783.CEL	GSM1213783	F_N_31	y	Tumor	1a	83.58	F	0	0.6	Censored_ShortFollowup	Non-recurrent (<2yrs)	FALSE	F_N	GPL570	2	87.2561	16.4119	-79.1328	-12.7849	3.42172	3.79131	3.42172	-1.42473	1.63057	5.46462	3.90642	-4.17463	-0.423431	3.88149	-0.0616431	-0.0616431	-0.0331329	-4.64749	3.26367	3.29083	-4.17463	-0.423431	0.283682	2.98801	-0.0104742	3.51247	4.23583	1.09155	-1.46236	1.58884	0.454583	0.403575	-1.02002	-0.0318035
GSM1213784.CEL	GSM1213784	M_N_28	y	Tumor	1a	66.38	M	0	5.205	Durable_NonRecurrence	Non-recurrent (2yrs+)	TRUE	M_N	GPL570	2	50.7984	-1.95712	-37.6794	-2.0409	1.32742	1.94436	1.32742	0.416	0.433127	-2.2234	-1.76939	1.87694	0.498859	-2.26942	-0.354358	-0.354358	-0.426673	1.07553	-2.37923	-2.17658	1.87694	0.498859	-0.722129	-1.13758	0.502258	0.983909	1.53497	-0.885765	1.02622	-0.516782	0.341004	3.40264	0.971272	-0.303193
GSM1213785.CEL	GSM1213785	M_Y_17	y	Tumor	1a	73.63	M	1	2.94	Early_Recurrence	Recurrent	TRUE	M_Y	GPL570	2	44.1359	0.828403	-38.479	-11.8491	1.38614	1.58127	1.38614	-0.970416	-1.2498	-0.259522	-1.14094	0.978291	-0.210917	-1.47013	1.05096	1.05096	0.74175	1.34922	-1.77232	-1.71785	0.978291	-0.210917	-2.37126	-0.284315	0.0981345	1.61578	2.05095	0.539442	-1.85397	-0.200837	3.57641	-1.14743	0.611909	-3.27525
GSM1213787.CEL	GSM1213787	F_Y_17	y	Tumor	1b	71.22	F	1	2.913	Early_Recurrence	Recurrent	TRUE	F_Y	GPL570	2	13.8731	-16.0336	5.81831	18.543	-0.220112	0.216553	-0.220112	-1.04498	0.556127	2.17154	4.13761	-3.29209	-4.06079	4.91448	4.17364	4.17364	3.90779	-3.79826	5.39412	5.10884	-3.29209	-4.06079	-1.65391	-0.639728	0.527907	-0.340315	-0.0191702	1.17107	-0.432337	-0.843704	1.01794	-1.34815	1.24639	-0.652685
GSM1213792.CEL	GSM1213792	F_N_32	y	Tumor	1b	79.62	F	0	2.916	ShortTerm_NonRecurrence	Non-recurrent (2yrs+)	TRUE	F_N	GPL570	2	23.9184	-5.22552	-4.09822	3.56094	-0.838645	-0.944269	-0.838645	-1.05864	-0.0864707	-1.42482	0.331302	-0.14461	1.84263	0.402493	-2.17387	-2.17387	-2.01152	0.15496	0.511432	0.64594	-0.14461	1.84263	1.90834	-0.770067	-0.174206	-0.374082	-0.935376	1.43252	-1.03495	0.543325	-1.22856	1.06853	-0.326483	0.742014
GSM1213793.CEL	GSM1213793	F_N_33	y	Tumor	1b	72.67	F	0	2.686	ShortTerm_NonRecurrence	Non-recurrent (2yrs+)	TRUE	F_N	GPL570	2	-10.2515	20.2488	27.9348	-31.6286	2.40127	3.35811	2.40127	0.663222	0.00464458	5.50047	1.47745	-2.57368	-2.85427	2.34909	3.50703	3.50703	3.61489	-3.47694	1.46297	1.71641	-2.57368	-2.85427	1.62599	0.0964214	-2.38924	2.48349	3.4783	-1.21935	0.301664	-1.61451	-1.74477	5.64218	1.72206	2.29929
GSM1213794.CEL	GSM1213794	F_N_34	y	Tumor	1a	56.71	F	0	4.988	Durable_NonRecurrence	Non-recurrent (2yrs+)	TRUE	F_N	GPL570	2	-3.52644	-24.237	27.5812	25.826	-2.88249	-3.12472	-2.88249	4.71996	-1.57332	-0.868836	-0.596804	0.369982	0.39675	-1.05014	-0.739645	-0.739645	-0.620632	0.238647	-0.539657	-0.512182	0.369982	0.39675	1.39289	-3.06812	2.52909	-2.47966	-3.44236	-3.99775	2.00088	-1.97521	-1.37421	-1.56789	1.61809	1.31905
GSM1213795.CEL	GSM1213795	F_N_35	y	Tumor	1a	60.29	F	0	6.675	Durable_NonRecurrence	Non-recurrent (2yrs+)	TRUE	F_N	GPL570	2	24.3058	-18.2386	-1.27671	26.5648	-1.19122	-1.39091	-1.19122	1.01198	1.89966	-1.34814	-0.0729232	-1.12968	-0.903782	0.542058	-0.096584	-0.096584	-0.151534	-0.630508	1.68342	1.03455	-1.12968	-0.903782	-1.78532	0.240532	1.45789	-0.740039	-1.9894	-1.22647	1.04326	-1.72948	2.34759	3.05859	1.64288	-2.16116
GSM1213797.CEL	GSM1213797	M_N_29	y	Tumor	1a	70.91	M	0	5.837	Durable_NonRecurrence	Non-recurrent (2yrs+)	TRUE	M_N	GPL570	2	-51.9232	-42.802	83.4045	35.099	-4.27874	-4.0752	-4.27874	1.84677	-0.523638	-2.8881	-2.13292	0.779719	0.81619	-2.79837	-0.976313	-0.976313	-0.861509	2.38268	-2.52925	-2.6257	0.779719	0.81619	1.18704	-0.198899	-0.0501743	-3.46855	-4.66158	-1.53098	2.28939	-0.927547	-0.942611	1.64542	0.810822	0.814863
GSM1213800.CEL	GSM1213800	F_N_36	y	Tumor	1a	84.48	F	0	0.515	Censored_ShortFollowup	Non-recurrent (<2yrs)	FALSE	F_N	GPL570	2	-3.80167	-38.4052	26.6319	37.0006	-1.485	-1.84079	-1.485	-2.74279	0.460219	-0.938795	0.98272	-0.0173834	-0.32656	-0.0425331	0.774478	0.774478	0.570257	0.394814	0.277749	0.33881	-0.0173834	-0.32656	0.770667	-0.326175	0.029468	-1.80084	-1.99875	2.31783	0.0105964	2.21026	-0.86743	1.37591	-2.00853	0.221247
GSM1213803.CEL	GSM1213803	M_N_30	y	Tumor	1b	69.15	M	0	1.536	Censored_ShortFollowup	Non-recurrent (<2yrs)	FALSE	M_N	GPL570	2	36.0659	8.86265	-19.5891	-15.6304	3.55997	3.65478	3.55997	-2.99538	1.96794	2.53057	0.893344	-0.649091	0.879948	0.623072	-0.848875	-0.848875	-0.752266	-1.03411	0.320528	0.261018	-0.649091	0.879948	0.901455	2.36563	-1.78147	3.69641	4.22275	2.43189	-2.0685	-0.460891	-0.841616	0.708499	0.664891	0.531381
GSM1213804.CEL	GSM1213804	F_N_37	y	Tumor	1b	80.83	F	0	7.833	Durable_NonRecurrence	Non-recurrent (2yrs+)	TRUE	F_N	GPL570	2	30.6222	6.71758	-15.8159	-16.8987	0.446355	0.347888	0.446355	-2.11078	-1.02213	-1.80448	-1.05441	1.25143	2.54354	-1.77987	-4.46672	-4.46672	-4.16537	1.23405	-1.7282	-1.56309	1.25143	2.54354	-3.11184	1.7314	-0.170967	0.2709	0.248846	1.22113	-1.91547	-0.917171	3.69797	-0.357033	0.972193	-3.44802
GSM1213805.CEL	GSM1213805	M_N_31	y	Tumor	1b	47.09	M	0	6.021	Durable_NonRecurrence	Non-recurrent (2yrs+)	TRUE	M_N	GPL570	2	24.4497	-2.03284	-11.7111	-3.73285	1.3133	1.35095	1.3133	-2.40093	-0.686907	5.35253	3.84979	-3.17526	-5.06316	4.54277	5.88699	5.88699	5.43946	-3.34866	3.98121	4.05141	-3.17526	-5.06316	-0.167277	2.20398	-1.32364	0.748676	1.50836	1.98141	-1.73285	1.46674	0.716226	1.58332	-1.62992	0.155714
GSM1213806.CEL	GSM1213806	M_N_32	y	Tumor	1b	69.03	M	0	0.654	Censored_ShortFollowup	Non-recurrent (<2yrs)	FALSE	M_N	GPL570	2	19.3609	10.7661	-3.32009	-22.3045	3.43045	3.46067	3.43045	-2.05005	-1.38654	3.87955	2.21849	-3.08719	-0.341938	2.69533	0.626588	0.626588	0.508734	-1.55497	2.72479	2.25683	-3.08719	-0.341938	1.58999	3.00479	-1.96531	3.19969	4.01458	1.76099	-1.03915	-0.00851709	-1.81451	2.13736	0.291962	1.86938
GSM1213808.CEL	GSM1213808	F_N_38	y	Tumor	1a	48.8	F	0	5.005	Durable_NonRecurrence	Non-recurrent (2yrs+)	TRUE	F_N	GPL570	2	-34.2614	-35.4052	60.682	32.9069	-2.88833	-2.87046	-2.88833	5.22364	-0.764755	-2.2409	-2.21444	2.24161	2.47766	-1.85124	-2.35243	-2.35243	-2.63858	2.78434	-1.21415	-1.31721	2.24161	2.47766	1.40502	-3.88794	2.01113	-2.51591	-3.28106	-4.16487	3.74808	-2.79134	-0.632431	-0.329564	2.60922	1.47479
GSM1213809.CEL	GSM1213809	F_N_39	y	Tumor	1a	78.58	F	0	1.273	Censored_ShortFollowup	Non-recurrent (<2yrs)	FALSE	F_N	GPL570	2	10.923	-26.1145	9.38152	29.6287	-2.59048	-2.35727	-2.59048	1.10303	0.973991	-1.05333	-0.858016	0.426345	-0.845729	-1.16488	1.15422	1.15422	1.11226	0.5744	-0.719246	-0.9558	0.426345	-0.845729	-0.442887	-1.83901	0.83628	-2.50234	-2.68693	-1.35912	0.065854	-1.5086	0.154867	-0.596414	1.19744	-0.256391
GSM1213810.CEL	GSM1213810	F_N_40	y	Tumor	1b	70.38	F	0	0.153	Censored_ShortFollowup	Non-recurrent (<2yrs)	FALSE	F_N	GPL570	2	-45.3865	-18.5672	72.8191	6.7593	-1.88315	-1.23941	-1.88315	4.5621	-1.48708	-2.39573	-2.50232	1.87105	3.90322	-1.69807	-4.61433	-4.61433	-4.84089	3.43585	-1.61013	-1.22648	1.87105	3.90322	1.89671	-1.44348	-1.76668	-1.93063	-1.77915	-3.82297	-1.05797	-1.82197	-1.49034	0.222785	1.22039	1.64642
GSM1213814.CEL	GSM1213814	F_N_41	y	Tumor	1b	70.82	F	0	5.103	Durable_NonRecurrence	Non-recurrent (2yrs+)	TRUE	F_N	GPL570	2	-12.1932	-21.5892	35.6285	14.973	0.364891	0.364554	0.364891	-2.38948	-0.308451	3.23899	2.54216	-2.06273	-2.49105	2.42544	2.99908	2.99908	2.83617	-1.9234	2.43635	2.16371	-2.06273	-2.49105	-0.508765	0.352322	0.35468	-0.283067	0.3919	2.15452	-0.124338	-0.332604	0.914083	0.274699	-0.0781686	-0.580324
GSM1213819.CEL	GSM1213819	M_N_33	y	Tumor	1b	75.7	M	0	1.522	Censored_ShortFollowup	Non-recurrent (<2yrs)	FALSE	M_N	GPL570	2	3.17936	22.0787	15.3349	-34.5647	2.63658	2.67999	2.63658	-4.21618	-0.942859	-3.62441	-2.89588	1.45631	1.6441	-3.54715	-2.14035	-2.14035	-1.50961	2.44404	-4.03674	-3.50805	1.45631	1.6441	0.908616	3.43576	-3.08549	2.4034	3.15932	3.28553	-3.0279	7.67019	-0.300594	0.968105	-7.15863	0.829911
GSM1213820.CEL	GSM1213820	F_N_42	y	Tumor	1b	67.62	F	0	1.906	Censored_ShortFollowup	Non-recurrent (<2yrs)	FALSE	F_N	GPL570	2	-0.821281	14.8157	18.746	-36.3739	3.87653	4.04219	3.87653	0.481762	0.48097	-0.688173	-1.66642	0.966452	0.966724	-2.4157	-0.728794	-0.728794	-0.699338	1.3334	-3.21107	-2.80654	0.966452	0.966724	0.519148	0.297281	-2.44973	2.75592	4.75041	0.261284	-0.422796	1.48676	-0.793715	-0.393931	-1.47525	0.939861
GSM1213825.CEL	GSM1213825	F_N_43	y	Tumor	1a	64.13	F	0	7.381	Durable_NonRecurrence	Non-recurrent (2yrs+)	TRUE	F_N	GPL570	2	54.5264	-21.8601	-37.265	32.4609	-2.95087	-3.08918	-2.95087	6.1242	3.2339	-1.49174	-3.19465	2.00818	3.77845	-2.32467	-3.95094	-3.95094	-3.51957	2.81966	-2.43115	-2.16298	2.00818	3.77845	0.256173	-2.57904	2.31446	-2.55828	-3.77137	-5.68954	2.63774	-1.96392	-0.838654	-2.63026	1.77754	1.32384
GSM1213826.CEL	GSM1213826	M_N_34	y	Tumor	1b	71.7	M	0	0.569	Censored_ShortFollowup	Non-recurrent (<2yrs)	FALSE	M_N	GPL570	2	-2.70837	6.36181	18.2775	-23.6019	-0.223799	0.0706577	-0.223799	-0.598299	-0.886019	-0.315438	-1.39368	0.386686	-0.683874	-1.82239	0.0525755	0.0525755	0.0597838	1.11563	-2.22262	-2.00722	0.386686	-0.683874	-5.28599	1.31058	-3.1499	-0.156685	0.186699	0.859427	-1.13108	4.94394	3.95649	-0.0589676	-3.66054	-5.31225
GSM1213827.CEL	GSM1213827	M_N_35	y	Tumor	1a	61.13	M	0	4.17	Durable_NonRecurrence	Non-recurrent (2yrs+)	TRUE	M_N	GPL570	2	30.5823	33.9641	-20.2893	-55.9768	2.83594	3.08549	2.83594	2.44337	-2.57889	-3.44401	-2.43575	1.54987	1.61559	-3.36857	-3.50726	-3.50726	-3.12339	2.62761	-3.66552	-3.28713	1.54987	1.61559	0.446473	1.90441	0.605076	2.32298	3.119	-4.01142	0.399793	-1.56732	0.248819	-1.19213	1.25448	-0.278016
GSM1213833.CEL	GSM1213833	F_Y_18	y	Tumor	1b	68.95	F	1	0.126	Early_Recurrence	Recurrent	TRUE	F_Y	GPL570	2	-17.4563	-3.28225	31.8987	-17.809	0.827791	1.07678	0.827791	-0.715546	-1.59755	2.65338	2.60218	-1.49873	-4.35616	2.57906	5.08649	5.08649	4.68573	-3.4433	2.88561	2.38876	-1.49873	-4.35616	-9.99119	2.4482	-0.198652	0.507526	1.13504	0.286563	-1.08468	-1.56382	8.32582	-1.98242	1.41295	-7.78637
GSM1213834.CEL	GSM1213834	F_N_44	y	Tumor	1b	68.32	F	0	2.708	ShortTerm_NonRecurrence	Non-recurrent (2yrs+)	TRUE	F_N	GPL570	2	4.40308	-25.8922	15.3401	23.2197	-2.30042	-2.57197	-2.30042	-1.31465	2.30929	3.53581	3.63638	-5.16395	-3.09404	5.09959	2.77606	2.77606	2.96445	-4.39128	5.93926	4.93355	-5.16395	-3.09404	-0.151202	5.71192	-1.81129	-2.37492	-2.57753	0.544005	-0.152358	0.69591	-0.0947903	1.21007	-1.09844	-0.942779
GSM1213837.CEL	GSM1213837	F_N_45	y	Tumor	1b	74.09	F	0	7.608	Durable_NonRecurrence	Non-recurrent (2yrs+)	TRUE	F_N	GPL570	2	-57.0901	21.8469	79.8048	-45.1156	3.0917	3.74098	3.0917	-4.33152	-1.11707	1.60414	-0.864909	-0.32095	1.00316	-0.727458	-1.61366	-1.61366	-1.25921	0.825927	-1.35103	-1.16486	-0.32095	1.00316	2.02913	4.62585	-2.88386	2.41505	4.04748	3.12179	-1.54906	5.82712	-0.904844	-1.71743	-5.16005	0.906264
GSM1213844.CEL	GSM1213844	M_N_36	y	Tumor	1a	70.62	M	0	4.539	Durable_NonRecurrence	Non-recurrent (2yrs+)	TRUE	M_N	GPL570	2	46.2934	-0.712487	-30.707	1.13975	0.265335	0.0111124	0.265335	-3.64098	-0.11811	-0.0575598	1.29497	-1.41074	-0.103795	1.36682	1.65479	1.65479	1.59066	-1.10462	1.38812	1.53408	-1.41074	-0.103795	1.41798	0.660977	-0.414611	0.263101	0.36898	2.9579	0.358405	1.49844	-1.00392	2.17587	-1.56767	0.841418
GSM1213846.CEL	GSM1213846	M_N_37	y	Tumor	1b	75.58	M	0	0.315	Censored_ShortFollowup	Non-recurrent (<2yrs)	FALSE	M_N	GPL570	2	-19.8743	-15.6839	43.3322	11.7166	0.48297	0.705824	0.48297	-1.43308	4.38177	1.78498	1.7062	-1.60223	-1.83536	2.44436	2.20932	2.20932	2.22671	-2.10833	2.39773	2.35308	-1.60223	-1.83536	-1.19422	1.86155	-2.45944	0.307428	0.957825	1.18855	-0.239096	-0.528565	1.38447	-1.28287	0.077353	-1.91437
GSM1213847.CEL	GSM1213847	M_N_38	y	Tumor	1a	76.07	M	0	8.263	Durable_NonRecurrence	Non-recurrent (2yrs+)	TRUE	M_N	GPL570	2	-23.5001	-28.0395	48.198	28.3727	-3.42957	-3.56113	-3.42957	2.67683	-0.201595	-0.648522	0.500596	-0.0368545	-0.222928	1.90004	1.65215	1.65215	1.40522	-0.354611	2.62915	2.29692	-0.0368545	-0.222928	-1.07134	-0.208883	1.58937	-3.14146	-3.90355	-1.76243	2.20885	-2.37044	1.30108	-2.08545	2.00506	-1.06161
GSM1213849.CEL	GSM1213849	F_N_46	y	Tumor	1a	60.08	F	0	4.162	Durable_NonRecurrence	Non-recurrent (2yrs+)	TRUE	F_N	GPL570	2	-4.57342	-17.2369	26.1424	12.0969	-0.938032	-0.856768	-0.938032	-1.51421	2.52761	4.74376	4.2045	-3.633	-3.89099	4.3076	4.66883	4.66883	4.60356	-4.21888	4.51619	3.93983	-3.633	-3.89099	-1.41772	3.45797	-0.234121	-1.078	-1.11294	1.38265	-0.0425903	1.26071	1.21215	0.45209	-1.17762	-1.25329
[truncated: 76 more columns]

## Sheet: 6. RRVGO Annotations
Module	SYMBOL	Term	Key.Function	Annotated_Function_Category	rrvgo_category (from Top25 and Top10 pooled)	log2HR	abs_log2HR	HR_direction
Module12	AGR2	['dystroglycan binding', 'dystroglycan binding', 'epidermal growth factor receptor binding', 'protein binding', 'extracellular region', 'extracellular space', 'endoplasmic reticulum', 'endoplasmic reticulum', 'endoplasmic reticulum', 'inflammatory response', 'positive regulation of gene expression', 'positive regulation of cell-substrate adhesion', 'identical protein binding', 'positive regulatio…	Cytokine/Chemokine signaling	Proliferation / cell cycle	positive regulation of regulatory T cell differentiation	0.100167	0.100167	Risk
Module12	BTG2	['negative regulation of transcription by RNA polymerase II', 'transcription corepressor activity', 'protein binding', 'nucleus', 'cytoplasm', 'cytosol', 'DNA repair', 'DNA damage response', 'neuroblast proliferation', 'negative regulation of neuroblast proliferation', 'negative regulation of cell population proliferation', 'negative regulation of cell population proliferation', 'associative lear…	B cell/ T cell activation and function	Proliferation / cell cycle	endonucleolytic cleavage to generate mature 5'-end of SSU-rRNA from (SSU-rRNA, 5.8S rRNA, LSU-rRNA)	-0.208886	0.208886	Protective
Module12	C1orf54	['extracellular region', 'response to wounding', 'phosphatidylinositol 3-kinase/protein kinase B signal transduction', 'epithelial cell proliferation involved in renal tubule morphogenesis']	Cell proliferation/survival	Proliferation / cell cycle	negative regulation of SREBP signaling pathway	0.0703773	0.0703773	Risk
Module12	CD19	['B-1 B cell differentiation', 'B cell proliferation involved in immune response', 'B cell proliferation involved in immune response', 'plasma membrane', 'plasma membrane', 'external side of plasma membrane', 'external side of plasma membrane', 'immunoglobulin mediated immune response', 'protein-containing complex', 'membrane raft', 'antigen receptor-mediated signaling pathway', 'B cell receptor …	B cell activation / humoral response	B cell activation & response	NA	NA	NA	NA
Module12	CD200	['negative regulation of leukocyte activation', 'protein binding', 'plasma membrane', 'negative regulation of cell population proliferation', 'cell surface', 'cell surface', 'cell surface', 'cell surface', 'membrane', 'axon', 'axon', 'negative regulation of NF-kappaB transcription factor activity', 'negative regulation of interleukin-6 production', 'positive regulation of CREB transcription facto…	Cytokine/Chemokine signaling	B/T cell/ activation & response	regulation of adaptive immune response	-0.3036	0.3036	Protective
Module12	CD27	['transmembrane signaling receptor activity', 'transmembrane signaling receptor activity', 'protein binding', 'extracellular region', 'plasma membrane', 'plasma membrane', 'plasma membrane', 'cell surface receptor signaling pathway', 'external side of plasma membrane', 'immunoglobulin mediated immune response', 'T cell activation', 'cysteine-type endopeptidase inhibitor activity involved in apopt…	B cell/ T cell activation and function	B/T cell/ activation & response	regulation of adaptive immune response	-0.274312	0.274312	Protective
Module12	CD38	['response to hypoxia', 'NAD+ nucleosidase activity', 'plasma membrane', 'plasma membrane', 'plasma membrane', 'signal transduction', 'positive regulation of cytosolic calcium ion concentration', 'female pregnancy', 'response to xenobiotic stimulus', 'cell surface', 'negative regulation of neuron projection development', 'artery smooth muscle contraction', 'membrane', 'basolateral plasma membrane…	B cell activation / humoral response	B cell activation & response	regulation of adaptive immune response	-0.357841	0.357841	Protective
Module12	CD79A	['adaptive immune response', 'transmembrane signaling receptor activity', 'protein binding', 'multivesicular body', 'plasma membrane', 'external side of plasma membrane', 'external side of plasma membrane', 'B cell receptor complex', 'B cell receptor complex', 'B cell receptor complex', 'B cell differentiation', 'B cell differentiation', 'B cell proliferation', 'B cell activation', 'identical pro…	B cell activation / humoral response	B/T cell/ activation & response	regulation of adaptive immune response	-0.265298	0.265298	Protective
Module12	CEMIP	['fibrillar center', 'hyalurononglucosaminidase activity', 'hyalurononglucosaminidase activity', 'protein binding', 'hyaluronic acid binding', 'extracellular region', 'cytoplasm', 'cytoplasm', 'endoplasmic reticulum', 'plasma membrane', 'clathrin-coated pit', 'sensory perception of sound', 'positive regulation of peptidyl-threonine phosphorylation', 'hyaluronan biosynthetic process', 'hyaluronan …	Cell migration / invasion	Chemokine / migration	NA	NA	NA	NA
Module12	CSF2RB	['cytokine receptor activity', 'interleukin-3 receptor activity', 'interleukin-5 receptor activity', 'protein binding', 'plasma membrane', 'plasma membrane', 'plasma membrane', 'signal transduction', 'cell surface receptor signaling pathway via JAK-STAT', 'respiratory gaseous exchange by respiratory system', 'external side of plasma membrane', 'coreceptor activity', 'immunoglobulin mediated immun…	Cytokine/Chemokine signaling	Cytokine signaling	NA	NA	NA	NA
Module12	CYBA	['protein binding', 'endosome', 'endoplasmic reticulum membrane', 'plasma membrane', 'plasma membrane', 'plasma membrane', 'superoxide metabolic process', 'inflammatory response', 'electron transfer activity', 'electron transfer activity', 'smooth muscle hypertrophy', 'membrane', 'superoxide-generating NAD(P)H oxidase activity', 'cytochrome complex assembly', 'SH3 domain binding', 'heme binding',…	Cytokine/Chemokine signaling	Cytokine signaling	nitric oxide biosynthetic process	-0.455154	0.455154	Protective
Module12	FBXW7	['vasculogenesis', 'vasculature development', 'protein binding', 'nucleus', 'nucleus', 'nucleoplasm', 'nucleoplasm', 'chromosome', 'nucleolus', 'nucleolus', 'cytoplasm', 'cytoplasm', 'cytoplasm', 'mitochondrion', 'endoplasmic reticulum', 'Golgi apparatus', 'cytosol', 'DNA repair', 'DNA damage response', 'sister chromatid cohesion', 'Notch signaling pathway', 'negative regulation of gene expressio…	B cell/ T cell activation and function	B/T cell/ activation & response	SCF-dependent proteasomal ubiquitin-dependent protein catabolic process	-0.896218	0.896218	Protective
Module12	FGF7	['endothelial cell proliferation', 'positive regulation of endothelial cell proliferation', 'type 2 fibroblast growth factor receptor binding', 'protein binding', 'extracellular region', 'extracellular space', 'cytoplasm', 'Golgi apparatus', 'signal transduction', 'growth factor activity', 'heparin binding', 'positive regulation of cell population proliferation', 'fibroblast growth factor recepto…	Growth factor signaling	Tumor-intrinsic signaling	regulation of cell migration involved in sprouting angiogenesis	-0.647301	0.647301	Protective
Module12	FGL2	['T cell activation via T cell receptor contact with antigen bound to MHC molecule on antigen presenting cell', 'negative regulation of dendritic cell antigen processing and presentation', 'negative regulation of macrophage antigen processing and presentation', 'extracellular matrix structural constituent', 'protein binding', 'extracellular region', 'fibrinogen complex', 'extracellular space', 'n…	B cell/ T cell activation and function	B/T cell/ activation & response	regulation of adaptive immune response	-0.24505	0.24505	Protective
Module12	FYB1	['signaling receptor binding', 'protein binding', 'nucleus', 'cytosol', 'plasma membrane', 'immune response', 'integrin-mediated signaling pathway', 'lipid binding', 'actin cytoskeleton', 'protein-containing complex', 'protein-containing complex binding', 'T cell receptor signaling pathway', 'T cell receptor signaling pathway', 'anchoring junction', 'protein localization to plasma membrane']	T cell activation and function	B/T cell/ activation & response	regulation of adaptive immune response	-0.239853	0.239853	Protective
Module12	FYB1	['signaling receptor binding', 'protein binding', 'nucleus', 'cytosol', 'plasma membrane', 'immune response', 'integrin-mediated signaling pathway', 'lipid binding', 'actin cytoskeleton', 'protein-containing complex', 'protein-containing complex binding', 'T cell receptor signaling pathway', 'T cell receptor signaling pathway', 'anchoring junction', 'protein localization to plasma membrane']	T cell activation and function	B/T cell/ activation & response	regulation of adaptive immune response	-0.239853	0.239853	Protective
Module12	ID2	['negative regulation of transcription by RNA polymerase II', 'negative regulation of transcription by RNA polymerase II', 'euchromatin', 'bundle of His development', 'transcription corepressor activity', 'protein binding', 'nucleus', 'nucleus', 'nucleoplasm', 'cytoplasm', 'cytosol', 'regulation of transcription by RNA polymerase II', 'heart development', 'circadian rhythm', 'positive regulation …	B cell activation / humoral response	B/T cell/ activation & response	NA	NA	NA	NA
Module12	IGF1	['skeletal system development', 'cell activation', 'epithelial to mesenchymal transition', 'insulin receptor binding', 'insulin-like growth factor receptor binding', 'insulin-like growth factor receptor binding', 'insulin-like growth factor receptor binding', 'insulin-like growth factor receptor binding', 'integrin binding', 'hormone activity', 'hormone activity', 'protein binding', 'extracellula…	Growth factor signaling	Tumor-intrinsic signaling	NA	NA	NA	NA
Module12	IGHV3-21	['antigen binding', 'extracellular region', 'plasma membrane', 'immunoglobulin mediated immune response', 'immunoglobulin complex']	B cell activation / humoral response	B cell/ Immunoglobulin response	regulation of adaptive immune response	-0.16244	0.16244	Protective
Module12	IGHV3-23	['antigen binding', 'antigen binding', 'extracellular region', 'extracellular region', 'extracellular space', 'plasma membrane', 'immune response', 'immunoglobulin mediated immune response', 'immunoglobulin complex', 'extracellular exosome', 'blood microparticle']	B cell activation / humoral response	B cell/ Immunoglobulin response	regulation of adaptive immune response	-0.179803	0.179803	Protective
Module12	IGHV3-72	['antigen binding', 'extracellular region', 'plasma membrane', 'immunoglobulin mediated immune response', 'immunoglobulin complex']	B cell activation / humoral response	B cell/ Immunoglobulin response	regulation of adaptive immune response	-0.424959	0.424959	Protective
Module12	IGHV4-28	['antigen binding', 'extracellular region', 'plasma membrane', 'immunoglobulin mediated immune response', 'immunoglobulin complex']	B cell activation / humoral response	B cell/ Immunoglobulin response	NA	NA	NA	NA
Module12	IGHV4-34	['antigen binding', 'antigen binding', 'extracellular region', 'extracellular region', 'plasma membrane', 'immune response', 'immunoglobulin mediated immune response', 'immunoglobulin complex']	B cell activation / humoral response	B cell/ Immunoglobulin response	regulation of adaptive immune response	-0.233562	0.233562	Protective
Module12	ITM2C	['amyloid-beta binding', 'amyloid-beta binding', 'protein binding', 'ATP binding', 'lysosome', 'lysosomal membrane', 'Golgi apparatus', 'Golgi apparatus', 'plasma membrane', 'plasma membrane', 'negative regulation of neuron projection development', 'neuron differentiation', 'negative regulation of amyloid precursor protein biosynthetic process', 'perinuclear region of cytoplasm', 'extracellular e…	B cell activation / humoral response	B cell/ Immunoglobulin response	positive regulation of oxidative stress-induced neuron intrinsic apoptotic signaling pathway	-0.313386	0.313386	Protective
Module12	LAMB1	['structural molecule activity', 'extracellular matrix structural constituent', 'extracellular matrix structural constituent', 'extracellular matrix structural constituent', 'protein binding', 'extracellular region', 'basement membrane', 'basement membrane', 'basement membrane', 'laminin-1 complex', 'laminin-1 complex', 'laminin-1 complex', 'laminin-2 complex', 'laminin-2 complex', 'extracellular…	ECM remodeling	ECM / adhesion / remodeling	positive regulation of regulatory T cell differentiation	-0.261542	0.261542	Protective
Module12	LAX1	['adaptive immune response', 'protein binding', 'Golgi apparatus', 'cytosol', 'plasma membrane', 'plasma membrane', 'immune response', 'immune response', 'membrane', 'membrane', 'protein kinase binding', 'intracellular signal transduction', 'intracellular signal transduction', 'B cell activation', 'SH2 domain binding', 'negative regulation of MAPK cascade', 'lymphocyte activation', 'antigen recep…	B cell/ T cell activation and function	B/T cell/ activation & response	regulation of adaptive immune response	-0.4901	0.4901	Protective
Module12	LOX	['osteoblast differentiation', 'protein-lysine 6-oxidase activity', 'protein-lysine 6-oxidase activity', 'protein-lysine 6-oxidase activity', 'copper ion binding', 'protein binding', 'collagen binding', 'extracellular region', 'extracellular region', 'collagen trimer', 'extracellular space', 'extracellular space', 'heart development', 'response to xenobiotic stimulus', 'regulation of gene express…	Cell migration / invasion	ECM / adhesion / remodeling	negative chemotaxis	0.364817	0.364817	Risk
Module12	MAP4K4	['MAPK cascade', 'negative regulation of cell-matrix adhesion', 'creatine kinase activity', 'protein serine/threonine kinase activity', 'protein serine/threonine kinase activity', '3-phosphoinositide-dependent protein kinase activity', 'DNA-dependent protein kinase activity', 'AMP-activated protein kinase activity', 'eukaryotic translation initiation factor 2alpha kinase activity', 'ribosomal pro…	Cell migration / invasion	Treg associated	positive regulation of regulatory T cell differentiation	0.159941	0.159941	Risk
Module12	MZB1	['positive regulation of immunoglobulin production', 'protein binding', 'extracellular region', 'extracellular region', 'cytoplasm', 'endoplasmic reticulum lumen', 'apoptotic process', 'positive regulation of cell population proliferation', 'positive regulation of cell population proliferation', 'regulation of B cell proliferation', 'regulation of B cell proliferation', 'integrin activation', 'en…	B cell activation / humoral response	B cell/ Immunoglobulin response	regulation of adaptive immune response	-0.260372	0.260372	Protective
Module12	PLN	['acrosome assembly', 'regulation of the force of heart contraction', 'enzyme inhibitor activity', 'protein binding', 'mitochondrion', 'endoplasmic reticulum', 'endoplasmic reticulum membrane', 'intracellular calcium ion homeostasis', 'Notch signaling pathway', 'blood circulation', 'regulation of heart contraction', 'visual learning', 'negative regulation of heart rate', 'negative regulation of h…	Cardiac muscle function	Tumor-intrinsic signaling	positive regulation of epidermal growth factor-activated receptor activity	-0.503465	0.503465	Protective
Module12	POU2AF1	['germinal center B cell differentiation', 'DNA binding', 'transcription coregulator activity', 'transcription coactivator activity', 'transcription coactivator activity', 'transcription coactivator activity', 'protein binding', 'humoral immune response', 'positive regulation of interleukin-6 production', 'positive regulation of transcription by RNA polymerase II', 'positive regulation of transcr…	B cell activation / humoral response	B cell/ Immunoglobulin response	regulation of adaptive immune response	-0.195232	0.195232	Protective
Module12	PRDM1	['negative regulation of transcription by RNA polymerase II', 'RNA polymerase II cis-regulatory region sequence-specific DNA binding', 'RNA polymerase II cis-regulatory region sequence-specific DNA binding', 'DNA-binding transcription repressor activity, RNA polymerase II-specific', 'morphogenesis of a branching structure', 'kidney development', 'maternal placenta development', 'adaptive immune r…	Cytokine/Chemokine signaling	Cytokine signaling	regulation of adaptive immune response	-0.308756	0.308756	Protective
Module12	S100A9	['leukocyte migration involved in inflammatory response', 'leukocyte migration involved in inflammatory response', 'chronic inflammatory response', 'calcium ion binding', 'calcium ion binding', 'protein binding', 'extracellular region', 'extracellular region', 'extracellular space', 'extracellular space', 'nucleus', 'cytoplasm', 'cytoplasm', 'cytosol', 'cytoskeleton', 'plasma membrane', 'autophag…	Cell migration / invasion	Chemokine / migration	NA	NA	NA	NA
Module12	SERPINE2	['serine-type endopeptidase inhibitor activity', 'serine-type endopeptidase inhibitor activity', 'serine-type endopeptidase inhibitor activity', 'signaling receptor binding', 'protein binding', 'glycosaminoglycan binding', 'extracellular region', 'extracellular region', 'extracellular space', 'cytosol', 'heparin binding', 'negative regulation of cell population proliferation', 'negative regulatio…	ECM remodeling	ECM / adhesion / remodeling	NA	NA	NA	NA
Module12	SLAMF7	['adaptive immune response', 'plasma membrane', 'immune response', 'cell adhesion', 'external side of plasma membrane', 'natural killer cell activation', 'T cell activation', 'natural killer cell mediated cytotoxicity', 'identical protein binding']	B cell/ T cell activation and function	B/T cell/ activation & response	regulation of adaptive immune response	-0.297961	0.297961	Protective
Module12	SNAI2	['negative regulation of transcription by RNA polymerase II', 'negative regulation of transcription by RNA polymerase II', 'chromatin', 'RNA polymerase II transcription regulatory region sequence-specific DNA binding', 'RNA polymerase II cis-regulatory region sequence-specific DNA binding', 'DNA-binding transcription factor activity, RNA polymerase II-specific', 'DNA-binding transcription repress…	Cell differentiation	Treg associated	positive regulation of regulatory T cell differentiation	0.0281931	0.0281931	Risk
Module12	TENM4	['gastrulation with mouth forming second', 'protein binding', 'nucleus', 'cytoplasm', 'plasma membrane', 'signal transduction', 'regulation of myelination', 'positive regulation of myelination', 'central nervous system myelin formation', 'central nervous system myelin formation', 'protein homodimerization activity', 'protein homodimerization activity', 'neuron projection', 'neuron projection', 'p…	Developmental	Tumor-intrinsic signaling	positive regulation of regulatory T cell differentiation	0.294383	0.294383	Risk
Module12	TNFAIP3	['B-1 B cell homeostasis', 'protease binding', 'response to molecule of bacterial origin', 'regulation of germinal center formation', 'negative regulation of chronic inflammatory response', 'DNA binding', 'ubiquitin-protein transferase activity', 'cysteine-type deubiquitinase activity', 'cysteine-type deubiquitinase activity', 'cysteine-type deubiquitinase activity', 'cysteine-type deubiquitinase…	Cytokine/Chemokine signaling	B/T cell/ activation & response	regulation of adaptive immune response	-0.300302	0.300302	Protective
Module12	TNFRSF11B	['skeletal system development', 'cytokine activity', 'protein binding', 'extracellular region', 'extracellular space', 'plasma membrane', 'apoptotic process', 'signal transduction', 'response to nutrient', 'response to xenobiotic stimulus', 'negative regulation of tumor necrosis factor-mediated signaling pathway', 'extracellular matrix organization', 'extracellular matrix', 'response to magnesium…	Growth factor signaling	Tumor-intrinsic signaling	negative chemotaxis	0.296235	0.296235	Risk
Module12	XBP1	['negative regulation of transcription by RNA polymerase II', 'transcription cis-regulatory region binding', 'RNA polymerase II transcription regulatory region sequence-specific DNA binding', 'RNA polymerase II transcription regulatory region sequence-specific DNA binding', 'RNA polymerase II cis-regulatory region sequence-specific DNA binding', 'DNA-binding transcription factor activity, RNA pol…	B cell activation / humoral response	B cell/ Immunoglobulin response	regulation of adaptive immune response	-0.335189	0.335189	Protective
Module16	APOH	['negative regulation of endothelial cell proliferation', 'protein binding', 'phospholipid binding', 'extracellular region', 'extracellular region', 'extracellular space', 'extracellular space', 'triglyceride metabolic process', 'blood coagulation, intrinsic pathway', 'heparin binding', 'lipid binding', 'cell surface', 'negative regulation of endothelial cell migration', 'negative regulation of a…	ECM remodeling	ECM / adhesion / remodeling	NA	NA	NA	NA
Module16	CPB2	['positive regulation of extracellular matrix constituent secretion', 'metallocarboxypeptidase activity', 'extracellular region', 'extracellular space', 'proteolysis', 'blood coagulation', 'zinc ion binding', 'response to xenobiotic stimulus', 'negative regulation of plasminogen activation', 'protein catabolic process', 'fibrinolysis', 'negative regulation of fibrinolysis', 'extracellular exosome…	ECM remodeling	ECM / adhesion / remodeling	NA	NA	NA	NA
Module16	ENO1	['phosphopyruvate hydratase complex', 'phosphopyruvate hydratase complex', 'negative regulation of transcription by RNA polymerase II', 'magnesium ion binding', 'RNA polymerase II transcription regulatory region sequence-specific DNA binding', 'transcription corepressor binding', 'DNA-binding transcription repressor activity, RNA polymerase II-specific', 'transcription corepressor activity', 'RNA…	Metabolism / homeostasis	Hormone/Transport/Metabolism	NA	NA	NA	NA
Module18	BMP2	['negative regulation of transcription by RNA polymerase II', 'skeletal system development', 'osteoblast differentiation', 'branching involved in ureteric bud morphogenesis', 'response to hypoxia', 'in utero embryonic development', 'epithelial to mesenchymal transition', 'epithelial to mesenchymal transition', 'positive regulation of protein phosphorylation', 'chondrocyte differentiation', 'heart…	Growth factor signaling	Cytokine signaling	positive regulation of regulatory T cell differentiation	-0.404171	0.404171	Protective
Module18	BMP6	['negative regulation of transcription by RNA polymerase II', 'skeletal system development', 'osteoblast differentiation', 'eye development', 'kidney development', 'positive regulation of endothelial cell proliferation', 'endochondral ossification', 'type B pancreatic cell development', 'cytokine activity', 'protein binding', 'extracellular space', 'extracellular space', 'intracellular iron ion h…	Growth factor signaling	Cytokine signaling	positive regulation of regulatory T cell differentiation	-0.120317	0.120317	Protective
Module18	CALCA	['ossification', 'response to yeast', 'endothelial cell proliferation', 'vasculature development', 'nervous system process involved in regulation of systemic arterial blood pressure', 'artery vasodilation involved in baroreceptor response to increased systemic arterial blood pressure', 'G protein-coupled receptor internalization', 'monocyte chemotaxis', 'signaling receptor binding', 'hormone acti…	B cell/ T cell activation and function	Neuroimmune related	NA	NA	NA	NA
Module18	CALCB	['hormone activity', 'neuropeptide hormone activity', 'protein binding', 'extracellular region', 'extracellular space', 'extracellular space', 'intracellular calcium ion homeostasis', 'signal transduction', 'adenylate cyclase-activating G protein-coupled receptor signaling pathway', 'calcitonin receptor binding', 'regulation of cytosolic calcium ion concentration', 'calcitonin gene-related peptid…	Hormone/Metabolism / homeostasis	Neuroimmune related	ubiquitin recycling	0.109355	0.109355	Risk
Module18	CGA	['hormone activity', 'protein binding', 'extracellular region', 'extracellular space', 'extracellular space', 'Golgi lumen', 'thyroid hormone generation', 'G protein-coupled receptor signaling pathway', 'positive regulation of cell population proliferation', 'hormone-mediated signaling pathway', 'regulation of signaling receptor activity', 'positive regulation of steroid biosynthetic process', 'p…	Hormone/Metabolism / homeostasis	Neuroimmune related	NA	NA	NA	NA
Module18	CPE	['cardiac left ventricle morphogenesis', 'carboxypeptidase activity', 'metallocarboxypeptidase activity', 'protein binding', 'extracellular space', 'Golgi apparatus', 'plasma membrane', 'peptide metabolic process', 'neuropeptide signaling pathway', 'zinc ion binding', 'Wnt signaling pathway', 'protein processing', 'insulin processing', 'peptide hormone secretion', 'transport vesicle membrane', 's…	Hormone/Metabolism / homeostasis	Hormone/Transport/Metabolism	NA	NA	NA	NA
Module18	CPS1	['urea cycle', 'urea cycle', 'carbamoyl-phosphate synthase (ammonia) activity', 'carbamoyl-phosphate synthase (ammonia) activity', 'carbamoyl-phosphate synthase (ammonia) activity', 'carbamoyl-phosphate synthase (glutamine-hydrolyzing) activity', 'endopeptidase activity', 'calcium ion binding', 'protein binding', 'ATP binding', 'phospholipid binding', 'nucleolus', 'cytoplasm', 'mitochondrion', 'm…	ECM remodeling	ECM / adhesion / remodeling	cellular response to starvation	-0.1679	0.1679	Protective
Module18	CRY1	['negative regulation of transcription by RNA polymerase II', 'DNA binding', 'double-stranded DNA binding', 'protein binding', 'nucleus', 'nucleus', 'nucleus', 'cytoplasm', 'mitochondrion', 'gluconeogenesis', 'circadian rhythm', 'response to light stimulus', 'blue light signaling pathway', 'blue light photoreceptor activity', 'response to activity', 'nuclear receptor binding', 'protein kinase bin…	Metabolism / homeostasis	Hormone/Transport/Metabolism	regulation of lipid storage	-0.234932	0.234932	Protective
Module18	DNAJC15	['PAM complex, Tim23 associated import motor', 'ATPase activator activity', 'protein binding', 'mitochondrion', 'mitochondrial inner membrane', 'TIM23 mitochondrial import inner membrane translocase complex', 'mitochondrial electron transport, NADH to ubiquinone', 'intracellular protein transport', 'cellular response to starvation', 'regulation of lipid metabolic process', 'protein import into mi…	Metabolism / homeostasis	Hormone/Transport/Metabolism	cellular response to starvation	-0.523113	0.523113	Protective
Module18	DUSP4	['endoderm formation', 'phosphoprotein phosphatase activity', 'protein tyrosine phosphatase activity', 'protein tyrosine phosphatase activity', 'non-membrane spanning protein tyrosine phosphatase activity', 'protein binding', 'nucleus', 'nucleus', 'nucleoplasm', 'nucleoplasm', 'cytoplasm', 'chromatin remodeling', 'regulation of transcription by RNA polymerase II', 'signal transduction', 'protein …	B cell/ T cell activation and function	B/T cell/ activation & response	stress-activated MAPK cascade	-0.163604	0.163604	Protective
Module18	EPPK1	['RNA binding', 'structural molecule activity', 'cytoplasm', 'cytoskeleton', 'bicellular tight junction', 'negative regulation of keratinocyte proliferation', 'membrane', 'basolateral plasma membrane', 'apicolateral plasma membrane', 'intermediate filament binding', 'cell junction', 'hemidesmosome', 'negative regulation of cell migration', 'wound healing', 'wound healing', 'cell projection', 'ker…	Cell migration / invasion	Chemokine / migration	regulation of cell migration involved in sprouting angiogenesis	0.255434	0.255434	Risk
Module18	ERO1B	['protein binding', 'endoplasmic reticulum', 'endoplasmic reticulum lumen', 'endoplasmic reticulum membrane', 'protein folding', 'protein-disulfide reductase activity', 'protein-disulfide reductase activity', 'oxidoreductase activity', 'thiol oxidase activity', 'insulin processing', 'protein folding in endoplasmic reticulum', 'protein folding in endoplasmic reticulum', 'unfolded protein binding',…	Metabolism / homeostasis	Hormone/Transport/Metabolism	endonucleolytic cleavage to generate mature 5'-end of SSU-rRNA from (SSU-rRNA, 5.8S rRNA, LSU-rRNA)	-0.251851	0.251851	Protective
Module18	FGA	['adaptive immune response', 'signaling receptor binding', 'structural molecule activity', 'structural molecule activity', 'extracellular matrix structural constituent', 'extracellular matrix structural constituent', 'protein binding', 'extracellular region', 'extracellular region', 'fibrinogen complex', 'fibrinogen complex', 'extracellular space', 'endoplasmic reticulum', 'endoplasmic reticulum …	ECM remodeling	ECM / adhesion / remodeling	negative chemotaxis	-0.135123	0.135123	Protective
Module18	FGB	['adaptive immune response', 'signaling receptor binding', 'structural molecule activity', 'extracellular matrix structural constituent', 'extracellular matrix structural constituent', 'protein binding', 'extracellular region', 'extracellular region', 'fibrinogen complex', 'extracellular space', 'extracellular space', 'extracellular space', 'endoplasmic reticulum', 'plasma membrane', 'cell cortex…	ECM remodeling	ECM / adhesion / remodeling	NA	NA	NA	NA
Module18	FGG	['signaling receptor binding', 'signaling receptor binding', 'structural molecule activity', 'extracellular matrix structural constituent', 'extracellular matrix structural constituent', 'protein binding', 'extracellular region', 'fibrinogen complex', 'extracellular space', 'extracellular space', 'extracellular space', 'endoplasmic reticulum lumen', 'plasma membrane', 'cell-matrix adhesion', 'cel…	ECM remodeling	ECM / adhesion / remodeling	NA	NA	NA	NA
Module18	FURIN	['Golgi membrane', 'Golgi membrane', 'Golgi membrane', 'blastocyst formation', 'protease binding', 'negative regulation of inflammatory response to antigenic stimulus', 'endopeptidase activity', 'endopeptidase activity', 'endopeptidase activity', 'serine-type endopeptidase activity', 'serine-type endopeptidase activity', 'serine-type endopeptidase activity', 'serine-type endopeptidase activity', …	Hormone/Metabolism / homeostasis	Hormone/Transport/Metabolism	negative chemotaxis	-0.12791	0.12791	Protective
Module18	GRP	['ossification', 'signaling receptor binding', 'neuropeptide hormone activity', 'neuropeptide hormone activity', 'protein binding', 'extracellular region', 'extracellular space', 'extracellular space', 'signal transduction', 'neuropeptide signaling pathway', 'neuropeptide signaling pathway', 'regulation of gene expression', 'secretory granule lumen', 'social behavior', 'psychomotor behavior', 'ne…	Hormone/Metabolism / homeostasis	Hormone/Transport/Metabolism	stress-activated MAPK cascade	0.246843	0.246843	Risk
Module18	H4C3	['chromosome, telomeric region', 'nucleosome', 'nucleosome', 'nucleosome', 'DNA binding', 'DNA binding', 'RNA binding', 'protein binding', 'extracellular region', 'nucleus', 'nucleus', 'nucleoplasm', 'chromatin organization', 'nucleosome assembly', 'nucleosome assembly', 'membrane', 'structural constituent of chromatin', 'telomere organization', 'protein-containing complex', 'CENP-A containing nu…	Stem cell signaling	Hormone/Transport/Metabolism	rRNA processing	-0.237937	0.237937	Protective
Module18	HSPA1A	['negative regulation of transcription by RNA polymerase II', 'virus receptor activity', 'G protein-coupled receptor binding', 'transcription corepressor activity', 'RNA binding', 'signaling receptor binding', 'protein binding', 'ATP binding', 'extracellular region', 'extracellular space', 'nucleus', 'nucleus', 'nucleoplasm', 'cytoplasm', 'cytoplasm', 'cytoplasm', 'mitochondrion', 'endoplasmic re…	Cytokine/Chemokine signaling	Cytokine signaling	NA	NA	NA	NA
Module18	ID3	['negative regulation of transcription by RNA polymerase II', 'negative regulation of transcription by RNA polymerase II', 'metanephros development', 'transcription corepressor activity', 'protein binding', 'nucleus', 'nucleoplasm', 'cytoplasm', 'regulation of DNA replication', 'central nervous system development', 'heart development', 'muscle organ development', 'circadian rhythm', 'positive reg…	B cell activation / humoral response	B cell activation & response	NA	NA	NA	NA
Module18	IRS2	['positive regulation of mesenchymal cell proliferation', 'negative regulation of B cell apoptotic process', 'transmembrane receptor protein tyrosine kinase adaptor activity', 'insulin receptor binding', 'protein binding', 'cytoplasm', 'cytosol', 'cytosol', 'plasma membrane', 'plasma membrane', 'glucose metabolic process', 'signal transduction', 'brain development', 'positive regulation of cell p…	B cell activation / humoral response	B cell activation & response	response to glucose	-0.248514	0.248514	Protective
Module18	KCNMB4	['action potential', 'detection of calcium ion', 'detection of calcium ion', 'protein binding', 'plasma membrane', 'plasma membrane', 'potassium ion transport', 'chemical synaptic transmission', 'voltage-gated potassium channel complex', 'voltage-gated potassium channel complex', 'calcium-activated potassium channel activity', 'calcium-activated potassium channel activity', 'potassium channel reg…	Ion transport / neurovascular signaling	Neuroimmune related	positive regulation of protein targeting to mitochondrion	-0.1541	0.1541	Protective
Module18	KIF5B	['microtubule motor activity', 'microtubule motor activity', 'protein binding', 'ATP binding', 'cytoplasm', 'mitochondrion', 'cytosol', 'cytosol', 'kinesin complex', 'microtubule', 'microtubule-based movement', 'cytoplasm organization', 'axon guidance', 'microtubule binding', 'microtubule binding', 'microtubule binding', 'plus-end-directed microtubule motor activity', 'membrane', 'ATP hydrolysis …	Cell migration / invasion	Chemokine / migration	natural killer cell mediated cytotoxicity	-0.454447	0.454447	Protective
Module18	LIF	['cell morphogenesis', 'response to hypoxia', 'blood vessel remodeling', 'signaling receptor binding', 'cytokine activity', 'cytokine activity', 'leukemia inhibitory factor receptor binding', 'leukemia inhibitory factor receptor binding', 'leukemia inhibitory factor receptor binding', 'protein binding', 'extracellular region', 'extracellular space', 'extracellular space', 'cytosol', 'immune respo…	Growth factor signaling	Cytokine signaling	NA	NA	NA	NA
Module18	MFHAS1	['protein binding', 'GTP binding', 'cytoplasm', 'inflammatory response', 'inflammatory response', 'erythrocyte differentiation', 'ubiquitin protein ligase binding', 'regulation of toll-like receptor signaling pathway', 'negative regulation of toll-like receptor 2 signaling pathway', 'positive regulation of toll-like receptor 2 signaling pathway', 'negative regulation of toll-like receptor 4 signa…	Cytokine/Chemokine signaling	Cytokine signaling	regulation of adaptive immune response	-0.528825	0.528825	Protective
Module18	NPM1	['ribosomal large subunit export from nucleus', 'ribosomal small subunit export from nucleus', 'core promoter sequence-specific DNA binding', 'granular component', 'chromatin binding', 'transcription coactivator activity', 'RNA binding', 'RNA binding', 'RNA binding', 'protein kinase inhibitor activity', 'protein binding', 'nucleus', 'nucleus', 'nucleoplasm', 'nucleoplasm', 'nucleoplasm', 'nucleol…	Stem cell signaling	Tumor-intrinsic signaling	regulation of cell cycle G1/S phase transition	-0.711975	0.711975	Protective
Module18	ODC1	['kidney development', 'ornithine decarboxylase activity', 'ornithine decarboxylase activity', 'ornithine decarboxylase activity', 'ornithine decarboxylase activity', 'protein binding', 'cytoplasm', 'cytoplasm', 'cytosol', 'polyamine metabolic process', 'cell population proliferation', 'positive regulation of cell population proliferation', 'response to virus', 'putrescine biosynthetic process fr…	Stem cell signaling	Hormone/Transport/Metabolism	putrescine biosynthetic process from arginine, via ornithine	-0.257556	0.257556	Protective
Module18	PCSK1	['serine-type endopeptidase activity', 'serine-type endopeptidase activity', 'extracellular space', 'extracellular space', 'trans-Golgi network', 'proteolysis', 'cell-cell signaling', 'response to xenobiotic stimulus', 'response to glucose', 'response to chlorate', 'membrane', 'peptide hormone processing', 'protein autoprocessing', 'pituitary gland development', 'neurogenesis', 'insulin processin…	Cytokine/Chemokine signaling	Cytokine signaling	cellular response to starvation	-0.107998	0.107998	Protective
Module18	RPS21	['endonucleolytic cleavage in ITS1 to separate SSU-rRNA from 5.8S rRNA and LSU-rRNA from tricistronic rRNA transcript (SSU-rRNA, 5.8S rRNA, LSU-rRNA)', "endonucleolytic cleavage to generate mature 3'-end of SSU-rRNA from (SSU-rRNA, 5.8S rRNA, LSU-rRNA)", 'cytoplasmic translation', 'cytoplasmic translation', 'cytoplasmic translation', 'RNA binding', 'structural constituent of ribosome', 'structura…	Protein synthesis / ribosomal function	Hormone/Transport/Metabolism	endonucleolytic cleavage to generate mature 5'-end of SSU-rRNA from (SSU-rRNA, 5.8S rRNA, LSU-rRNA)	-0.427313	0.427313	Protective
Module18	SCG2	['MAPK cascade', 'angiogenesis', 'angiogenesis', 'negative regulation of endothelial cell proliferation', 'positive regulation of endothelial cell proliferation', 'cytokine activity', 'cytokine activity', 'protein binding', 'extracellular space', 'extracellular space', 'endoplasmic reticulum lumen', 'inflammatory response', 'protein secretion', 'secretory granule', 'intracellular signal transduct…	Cytokine/Chemokine signaling	Cytokine signaling	negative chemotaxis	0.241346	0.241346	Risk
Module18	SIRT1	['single strand break repair', 'negative regulation of transcription by RNA polymerase II', 'negative regulation of transcription by RNA polymerase II', 'rDNA heterochromatin formation', 'rDNA heterochromatin formation', 'rDNA heterochromatin formation', 'pyrimidine dimer repair by nucleotide-excision repair', 'DNA synthesis involved in DNA repair', 'chromatin', 'euchromatin', 'heterochromatin', …	Cytokine/Chemokine signaling	Cytokine signaling	regulation of adaptive immune response	-0.34912	0.34912	Protective
Module18	SLC38A1	['neurotransmitter uptake', 'amino acid transmembrane transport', 'amino acid:sodium symporter activity', 'amino acid:sodium symporter activity', 'neutral L-amino acid:sodium symporter activity', 'proline:sodium symporter activity', 'protein binding', 'plasma membrane', 'plasma membrane', 'plasma membrane', 'plasma membrane', 'glutamine metabolic process', 'amino acid transport', 'glutamine trans…	Transporter	Neuroimmune related	canonical glycolysis	-0.159288	0.159288	Protective
Module18	SLC7A2	['L-ornithine transmembrane transporter activity', 'plasma membrane', 'plasma membrane', 'plasma membrane', 'amino acid transport', 'amino acid transmembrane transporter activity', 'amino acid transmembrane transporter activity', 'basic amino acid transmembrane transporter activity', 'L-amino acid transmembrane transporter activity', 'L-lysine transmembrane transporter activity', 'L-amino acid tr…	Transporter	Neuroimmune related	positive regulation of protein targeting to mitochondrion	-0.229845	0.229845	Protective
Module18	TFCP2L1	['negative regulation of transcription by RNA polymerase II', 'chromatin', 'cell morphogenesis', 'RNA polymerase II cis-regulatory region sequence-specific DNA binding', 'RNA polymerase II cis-regulatory region sequence-specific DNA binding', 'DNA-binding transcription factor activity, RNA polymerase II-specific', 'DNA-binding transcription activator activity, RNA polymerase II-specific', 'epithe…	Stem cell signaling	Tumor-intrinsic signaling	secretion by lung epithelial cell involved in lung growth	-0.276674	0.276674	Protective
Module18	UTP20	['endonucleolytic cleavage in ITS1 to separate SSU-rRNA from 5.8S rRNA and LSU-rRNA from tricistronic rRNA transcript (SSU-rRNA, 5.8S rRNA, LSU-rRNA)', "endonucleolytic cleavage to generate mature 5'-end of SSU-rRNA from (SSU-rRNA, 5.8S rRNA, LSU-rRNA)", "endonucleolytic cleavage in 5'-ETS of tricistronic rRNA transcript (SSU-rRNA, 5.8S rRNA, LSU-rRNA)", 'RNA binding', 'protein binding', 'nucleop…	Differentiation/Proliferation	Proliferation / cell cycle	rRNA processing	-0.979909	0.979909	Protective
Module2	ADAM12	['metalloendopeptidase activity', 'protein binding', 'extracellular region', 'nucleoplasm', 'plasma membrane', 'plasma membrane', 'proteolysis', 'cell adhesion', 'myoblast fusion', 'metallopeptidase activity', 'SH3 domain binding', 'positive regulation of angiogenesis', 'metal ion binding']	ECM remodeling	ECM / adhesion / remodeling	positive regulation of regulatory T cell differentiation	0.108419	0.108419	Risk
Module2	CDH3	['cell morphogenesis', 'retina homeostasis', 'calcium ion binding', 'cytoplasm', 'plasma membrane', 'plasma membrane', 'adherens junction', 'cell-cell junction assembly', 'cell adhesion', 'homophilic cell adhesion via plasma membrane adhesion molecules', 'visual perception', 'beta-catenin binding', 'response to xenobiotic stimulus', 'positive regulation of gene expression', 'positive regulation o…	Growth factor signaling	Tumor-intrinsic signaling	positive regulation of regulatory T cell differentiation	0.271071	0.271071	Risk
Module2	CILP	['extracellular matrix structural constituent', 'extracellular space', 'extracellular space', 'negative regulation of gene expression', 'negative regulation of transforming growth factor beta receptor signaling pathway', 'negative regulation of insulin-like growth factor receptor signaling pathway', 'negative regulation of SMAD protein signal transduction', 'collagen-containing extracellular matr…	ECM remodeling	ECM / adhesion / remodeling	NA	NA	NA	NA
Module2	COL11A1	['cartilage condensation', 'ossification', 'chondrocyte development', 'extracellular matrix structural constituent', 'extracellular region', 'collagen type XI trimer', 'collagen type XI trimer', 'collagen type XI trimer', 'extracellular space', 'endoplasmic reticulum lumen', 'proteoglycan metabolic process', 'visual perception', 'sensory perception of sound', 'heparin binding', 'extracellular mat…	ECM remodeling	ECM / adhesion / remodeling	NA	NA	NA	NA
Module2	COL1A1	['skeletal system development', 'blood vessel development', 'osteoblast differentiation', 'intramembranous ossification', 'endochondral ossification', 'protease binding', 'protein binding', 'extracellular region', 'extracellular region', 'collagen type I trimer', 'collagen type I trimer', 'collagen type I trimer', 'extracellular space', 'extracellular space', 'endoplasmic reticulum lumen', 'visua…	ECM remodeling	ECM / adhesion / remodeling	positive regulation of regulatory T cell differentiation	0.230747	0.230747	Risk
Module2	COL1A1	['skeletal system development', 'blood vessel development', 'osteoblast differentiation', 'intramembranous ossification', 'endochondral ossification', 'protease binding', 'protein binding', 'extracellular region', 'extracellular region', 'collagen type I trimer', 'collagen type I trimer', 'collagen type I trimer', 'extracellular space', 'extracellular space', 'endoplasmic reticulum lumen', 'visua…	ECM remodeling	ECM / adhesion / remodeling	negative chemotaxis	0.230747	0.230747	Risk
Module2	COL1A2	['skeletal system development', 'blood vessel development', 'protease binding', 'extracellular matrix structural constituent', 'protein binding', 'extracellular region', 'extracellular region', 'collagen type I trimer', 'collagen type I trimer', 'collagen type I trimer', 'collagen type I trimer', 'collagen type I trimer', 'extracellular space', 'extracellular space', 'endoplasmic reticulum lumen'…	ECM remodeling	ECM / adhesion / remodeling	negative chemotaxis	0.184543	0.184543	Risk
Module2	COL3A1	['in utero embryonic development', 'neuron migration', 'tissue homeostasis', 'protease binding', 'chondrocyte differentiation', 'integrin binding', 'integrin binding', 'extracellular matrix structural constituent', 'protein binding', 'extracellular region', 'extracellular region', 'collagen type III trimer', 'collagen type III trimer', 'collagen type III trimer', 'collagen type III trimer', 'extr…	ECM remodeling	ECM / adhesion / remodeling	negative chemotaxis	0.126844	0.126844	Risk
Module2	COL5A2	['skeletal system development', 'ossification', 'extracellular region', 'collagen type V trimer', 'collagen type V trimer', 'collagen type V trimer', 'collagen type XI trimer', 'extracellular space', 'endoplasmic reticulum lumen', 'extracellular matrix structural constituent conferring tensile strength', 'extracellular matrix structural constituent conferring tensile strength', 'extracellular mat…	ECM remodeling	ECM / adhesion / remodeling	NA	NA	NA	NA
Module2	COL5A3	['extracellular matrix structural constituent', 'collagen binding', 'extracellular region', 'collagen type V trimer', 'extracellular space', 'endoplasmic reticulum lumen', 'cell-matrix adhesion', 'heparin binding', 'extracellular matrix structural constituent conferring tensile strength', 'extracellular matrix structural constituent conferring tensile strength', 'extracellular matrix structural c…	ECM remodeling	ECM / adhesion / remodeling	positive regulation of regulatory T cell differentiation	0.586488	0.586488	Risk
Module2	CXCL1	['signaling receptor binding', 'protein binding', 'extracellular region', 'chemotaxis', 'signal transduction', 'G protein-coupled receptor signaling pathway', 'nervous system development', 'enzyme activator activity', 'growth factor activity', 'negative regulation of cell population proliferation', 'actin cytoskeleton organization', 'killing of cells of another organism', 'intracellular signal tr…	Chemokine signaling	Chemokine / migration	negative chemotaxis & regulation of adaptive immune response	-0.172737	0.172737	Protective
Module2	CXCL3	['extracellular region', 'extracellular space', 'chemokine activity', 'neutrophil chemotaxis', 'killing of cells of another organism', 'antimicrobial humoral immune response mediated by antimicrobial peptide']	Chemokine signaling	Chemokine / migration	natural killer cell mediated cytotoxicity	-0.0438516	0.0438516	Protective
Module2	CXCL8	['angiogenesis', 'response to molecule of bacterial origin', 'interleukin-8 receptor binding', 'protein binding', 'extracellular region', 'extracellular space', 'chemotaxis', 'inflammatory response', 'inflammatory response', 'signal transduction', 'G protein-coupled receptor signaling pathway', 'chemokine activity', 'chemokine activity', 'chemokine activity', 'heparin binding', 'negative regulati…	Chemokine signaling	Chemokine / migration	negative chemotaxis & regulation of adaptive immune response	-0.0883886	0.0883886	Protective
Module2	DUSP5	['MAPK cascade', 'endoderm formation', 'phosphoprotein phosphatase activity', 'protein tyrosine phosphatase activity', 'non-membrane spanning protein tyrosine phosphatase activity', 'protein binding', 'nucleus', 'nucleoplasm', 'cytoplasm', 'chromatin remodeling', 'regulation of transcription by RNA polymerase II', 'protein dephosphorylation', 'signal transduction', 'protein tyrosine/serine/threon…	Developmental	Developmental/Tissue remodeling	stress-activated MAPK cascade	-0.153122	0.153122	Protective
Module2	ERO1A	['protein binding', 'extracellular space', 'endoplasmic reticulum', 'endoplasmic reticulum lumen', 'endoplasmic reticulum membrane', 'Golgi lumen', 'protein folding', 'response to oxidative stress', 'transforming growth factor beta receptor signaling pathway', 'skeletal muscle tissue development', 'response to temperature stimulus', 'protein-disulfide reductase activity', 'membrane', 'oxidoreduct…	ECM remodeling	ECM / adhesion / remodeling	positive regulation of oxidative stress & invasion	-0.0776334	0.0776334	Protective
Module2	FLRT2	['heart morphogenesis', 'fibroblast growth factor receptor binding', 'extracellular space', 'endoplasmic reticulum membrane', 'plasma membrane', 'plasma membrane', 'plasma membrane', 'cell-cell junction', 'focal adhesion', 'focal adhesion', 'axon guidance', 'fibroblast growth factor receptor signaling pathway', 'protein-macromolecule adaptor activity', 'extracellular matrix', 'presynaptic membran…	ECM remodeling	ECM / adhesion / remodeling	negative chemotaxis	0.726064	0.726064	Risk
Module2	FOSL1	['chromatin', 'RNA polymerase II cis-regulatory region sequence-specific DNA binding', 'RNA polymerase II cis-regulatory region sequence-specific DNA binding', 'DNA-binding transcription factor activity, RNA polymerase II-specific', 'DNA-binding transcription factor activity, RNA polymerase II-specific', 'DNA-binding transcription activator activity, RNA polymerase II-specific', 'in utero embryon…	Developmental	Developmental/Tissue remodeling	negative chemotaxis	0.100215	0.100215	Risk
Module2	FSCN1	['stress fiber', 'ruffle', 'ruffle', 'podosome', 'RNA binding', 'actin binding', 'protein binding', 'cytoplasm', 'cytoplasm', 'cytosol', 'cytosol', 'cytoskeleton', 'microvillus', 'microvillus', 'cell-cell junction', 'cell cortex', 'cell-cell junction assembly', 'establishment or maintenance of cell polarity', 'positive regulation of lamellipodium assembly', 'actin cytoskeleton', 'actin cytoskelet…	Cell migration / invasion	Chemokine / migration	establishment of apical/basal cell polarity	0.183493	0.183493	Risk
Module2	FZD2	['membranous septum morphogenesis', 'muscular septum morphogenesis', 'outflow tract morphogenesis', 'G protein-coupled receptor activity', 'protein binding', 'cytoplasm', 'plasma membrane', 'plasma membrane', 'plasma membrane', 'focal adhesion', 'G protein-coupled receptor signaling pathway', 'cell-cell signaling', 'sensory perception of smell', 'Wnt signaling pathway', 'Wnt-protein binding', 'Wn…	Developmental	Tumor-intrinsic signaling	positive regulation of epidermal growth factor-activated receptor activity	0.265469	0.265469	Risk
Module2	GREM1	['cell morphogenesis', 'cell migration involved in sprouting angiogenesis', 'positive regulation of receptor internalization', 'mesenchymal to epithelial transition involved in metanephros morphogenesis', 'cytokine activity', 'protein binding', 'extracellular space', 'extracellular space', 'signal transduction', 'cell-cell signaling', 'positive regulation of cell population proliferation', 'proxi…	Developmental	Developmental/Tissue remodeling	NA	NA	NA	NA
Module2	IL6	['neutrophil apoptotic process', 'germinal center B cell differentiation', 'hepatic immune response', 'hepatic immune response', 'neutrophil mediated immunity', 'monocyte chemotaxis', 'positive regulation of immunoglobulin production', 'positive regulation of immunoglobulin production', 'positive regulation of acute inflammatory response', 'positive regulation of leukocyte chemotaxis', 'cytokine …	Cytokine/Chemokine signaling	Cytokine signaling	NA	NA	NA	NA
Module2	KRT19	['structural constituent of cytoskeleton', 'protein binding', 'cytosol', 'cytoskeleton', 'intermediate filament', 'plasma membrane', 'Notch signaling pathway', 'structural constituent of muscle', 'apicolateral plasma membrane', 'Z disc', 'epithelial cell differentiation', 'sarcolemma', 'costamere', 'response to estrogen', 'intermediate filament organization', 'sarcomere organization', 'cell diffe…	Developmental	Developmental/Tissue remodeling	NA	NA	NA	NA
Module2	LAMB3	['structural molecule activity', 'extracellular matrix structural constituent', 'protein binding', 'extracellular region', 'laminin-5 complex', 'cell adhesion', 'epidermis development', 'endodermal cell differentiation', 'protein-containing complex binding', 'brown fat cell differentiation', 'collagen-containing extracellular matrix']	ECM remodeling	ECM / adhesion / remodeling	positive regulation of regulatory T cell differentiation	-0.0172386	0.0172386	Protective
Module2	MFAP2	['microfibril', 'microfibril', 'fibronectin binding', 'extracellular matrix structural constituent', 'protein binding', 'extracellular region', 'platelet formation', 'embryonic eye morphogenesis', 'embryonic eye morphogenesis', 'post-embryonic eye morphogenesis', 'collagen-containing extracellular matrix', 'fibrinogen binding', 'positive regulation of cold-induced thermogenesis']	ECM remodeling	ECM / adhesion / remodeling	determination of left/right symmetry	0.249878	0.249878	Risk
Module2	MFAP5	['microfibril', 'microfibril', 'extracellular matrix structural constituent', 'extracellular region', 'embryonic eye morphogenesis', 'definitive hemopoiesis', 'collagen-containing extracellular matrix', 'supramolecular fiber organization']	ECM remodeling	ECM / adhesion / remodeling	determination of left/right symmetry	0.105198	0.105198	Risk
Module2	MMP11	['metalloendopeptidase activity', 'metalloendopeptidase activity', 'serine-type endopeptidase activity', 'extracellular region', 'extracellular space', 'Golgi lumen', 'proteolysis', 'zinc ion binding', 'extracellular matrix disassembly', 'extracellular matrix organization', 'collagen fibril organization', 'collagen catabolic process', 'collagen catabolic process', 'extracellular matrix', 'negativ…	ECM remodeling	ECM / adhesion / remodeling	determination of left/right symmetry	0.331336	0.331336	Risk
Module2	MMP14	['skeletal system development', 'angiogenesis', 'ovarian follicle development', 'response to hypoxia', 'endothelial cell proliferation', 'endochondral ossification', 'endopeptidase activity', 'metalloendopeptidase activity', 'metalloendopeptidase activity', 'metalloendopeptidase activity', 'metalloendopeptidase activity', 'serine-type endopeptidase activity', 'integrin binding', 'protein binding'…	ECM remodeling	ECM / adhesion / remodeling	positive regulation of regulatory T cell differentiation	0.55753	0.55753	Risk
Module2	NKX3-2	['negative regulation of transcription by RNA polymerase II', 'chromatin', 'RNA polymerase II cis-regulatory region sequence-specific DNA binding', 'DNA-binding transcription factor activity, RNA polymerase II-specific', 'DNA-binding transcription factor activity, RNA polymerase II-specific', 'DNA-binding transcription repressor activity, RNA polymerase II-specific', 'skeletal system development'…	Developmental	Developmental/Tissue remodeling	determination of left/right symmetry	0.946059	0.946059	Risk
Module2	PLOD2	['response to hypoxia', 'iron ion binding', 'extracellular space', 'endoplasmic reticulum', 'endoplasmic reticulum membrane', 'Golgi apparatus', 'procollagen-lysine 5-dioxygenase activity', 'procollagen-lysine 5-dioxygenase activity', 'procollagen-lysine 5-dioxygenase activity', 'peptidyl-lysine hydroxylation', 'peptidyl-lysine hydroxylation', 'collagen fibril organization', 'rough endoplasmic re…	ECM remodeling	ECM / adhesion / remodeling	canonical glycolysis	-0.0584408	0.0584408	Protective
Module2	PMEPA1	['Golgi membrane', 'Golgi membrane', 'protein binding', 'plasma membrane', 'endosome membrane', 'membrane', 'negative regulation of transforming growth factor beta receptor signaling pathway', 'negative regulation of transforming growth factor beta receptor signaling pathway', 'negative regulation of transforming growth factor beta receptor signaling pathway', 'androgen receptor signaling pathway…	Growth factor signaling	Tumor-intrinsic signaling	negative chemotaxis	0.255665	0.255665	Risk
Module2	RCN3	['calcium ion binding', 'calcium ion binding', 'protein binding', 'endoplasmic reticulum', 'endoplasmic reticulum', 'endoplasmic reticulum lumen', 'protein secretion', 'positive regulation of peptidase activity', 'protein transport', 'collagen biosynthetic process', 'ERAD pathway', 'surfactant homeostasis', 'intracellular membrane-bounded organelle', 'regulation of phosphatidylinositol 3-kinase/p…	ECM remodeling	Tumor-intrinsic signaling	positive regulation of epidermal growth factor-activated receptor activity	0.299284	0.299284	Risk
Module2	SERPINH1	['chondrocyte development involved in endochondral bone morphogenesis', 'RNA binding', 'serine-type endopeptidase inhibitor activity', 'protein binding', 'collagen binding', 'extracellular space', 'endoplasmic reticulum', 'endoplasmic reticulum', 'endoplasmic reticulum', 'endoplasmic reticulum lumen', 'endoplasmic reticulum-Golgi intermediate compartment', 'response to unfolded protein', 'negativ…	ECM remodeling	ECM / adhesion / remodeling	determination of left/right symmetry	0.509575	0.509575	Risk
Module2	SFN	['negative regulation of transcription by RNA polymerase II', 'release of cytochrome c from mitochondria', 'keratinocyte development', 'protein binding', 'extracellular space', 'nucleus', 'cytoplasm', 'cytoplasm', 'cytosol', 'cytosol', 'negative regulation of protein kinase activity', 'protein export from nucleus', 'signal transduction', 'protein localization', 'protein kinase C inhibitor activit…	Cytokine/Chemokine signaling	Cytokine signaling	NA	NA	NA	NA
Module2	SLC2A3	['galactose transmembrane transporter activity', 'protein binding', 'D-glucose binding', 'plasma membrane', 'plasma membrane', 'plasma membrane', 'plasma membrane', 'plasma membrane', 'carbohydrate metabolic process', 'galactose transmembrane transport', 'membrane', 'aggresome', 'L-ascorbic acid metabolic process', 'secretory granule membrane', 'dehydroascorbic acid transmembrane transporter acti…	Transporter	Hormone/Transport/Metabolism	canonical glycolysis	-0.0658803	0.0658803	Protective
Module2	SPHK1	['magnesium ion binding', 'blood vessel development', 'lipid kinase activity', 'sphingosine-1-phosphate receptor signaling pathway', 'DNA binding', 'protein binding', 'calmodulin binding', 'ATP binding', 'nucleus', 'nucleoplasm', 'cytoplasm', 'cytoplasm', 'cytosol', 'cytosol', 'plasma membrane', 'clathrin-coated pit', 'protein acetylation', 'sphingosine metabolic process', 'inflammatory response'…	ECM remodeling	ECM / adhesion / remodeling	regulation of cell migration involved in sprouting angiogenesis	0.28354	0.28354	Risk
Module2	SPOCK1	['regulation of cell growth', 'neuron migration', 'serine-type endopeptidase inhibitor activity', 'cysteine-type endopeptidase inhibitor activity', 'extracellular matrix structural constituent', 'calcium ion binding', 'calcium ion binding', 'protein binding', 'collagen binding', 'extracellular space', 'extracellular space', 'cytoplasm', 'cell adhesion', 'nervous system development', 'metalloendop…	ECM remodeling	ECM / adhesion / remodeling	positive regulation of regulatory T cell differentiation	0.151914	0.151914	Risk
Module2	SYNDIG1	['protein binding', 'plasma membrane', 'intracellular protein transport', 'postsynaptic density', 'synaptic vesicle membrane', 'early endosome membrane', 'glutamate receptor binding', 'protein homodimerization activity', 'dendritic spine', 'dendritic shaft', 'intracellular membrane-bounded organelle', 'intracellular membrane-bounded organelle', 'cell body', 'positive regulation of synapse assembl…	Synaptic signaling / vesicle trafficking	Tumor-intrinsic signaling	determination of left/right symmetry	0.484648	0.484648	Risk
Module2	THY1	['angiogenesis', 'regulation of cell-matrix adhesion', 'positive regulation of cellular extravasation', 'GTPase activator activity', 'GTPase activator activity', 'integrin binding', 'integrin binding', 'protein binding', 'extracellular region', 'endoplasmic reticulum', 'plasma membrane', 'plasma membrane', 'focal adhesion', 'negative regulation of protein kinase activity', 'cytoskeleton organizat…	ECM remodeling	ECM / adhesion / remodeling	positive regulation of regulatory T cell differentiation	0.0903473	0.0903473	Risk
Module2	TTC9	['bone development']	Developmental	Developmental/Tissue remodeling	NA	NA	NA	NA
Module2	VEGFC	['response to hypoxia', 'sprouting angiogenesis', 'positive regulation of neuroblast proliferation', 'protein binding', 'extracellular region', 'extracellular space', 'substrate-dependent cell migration', 'signal transduction', 'growth factor activity', 'positive regulation of cell population proliferation', 'response to xenobiotic stimulus', 'animal organ morphogenesis', 'glial cell proliferatio…	Growth factor signaling	Tumor-intrinsic signaling	regulation of cell migration involved in sprouting angiogenesis	0.290058	0.290058	Risk
Module2	WNT2	['positive regulation of endothelial cell proliferation', 'positive regulation of mesenchymal cell proliferation', 'lens development in camera-type eye', 'frizzled binding', 'frizzled binding', 'cytokine activity', 'cytokine activity', 'protein binding', 'extracellular region', 'extracellular region', 'extracellular region', 'extracellular space', 'cytoplasm', 'cell-cell signaling', 'positive reg…	Developmental	Tumor-intrinsic signaling	positive regulation of epidermal growth factor-activated receptor activity	0.231994	0.231994	Risk
Module6	AKT1	['osteoblast differentiation', 'maternal placenta development', 'positive regulation of protein phosphorylation', 'positive regulation of endothelial cell proliferation', 'cell migration involved in sprouting angiogenesis', 'sphingosine-1-phosphate receptor signaling pathway', 'protein kinase activity', 'protein serine/threonine kinase activity', 'protein serine/threonine kinase activity', 'prote…	Cell proliferation/survival	Proliferation / cell cycle	regulation of cell migration involved in sprouting angiogenesis	0.484442	0.484442	Risk
Module6	CAPN1	['cornified envelope', 'calcium-dependent cysteine-type endopeptidase activity', 'calcium-dependent cysteine-type endopeptidase activity', 'calcium-dependent cysteine-type endopeptidase activity', 'calcium-dependent cysteine-type endopeptidase activity', 'calcium ion binding', 'protein binding', 'extracellular region', 'cytoplasm', 'mitochondrion', 'lysosome', 'cytosol', 'cytosol', 'plasma membra…	Cell migration / invasion	Tumor-intrinsic signaling	positive regulation of epidermal growth factor-activated receptor activity	0.432031	0.432031	Risk
Module6	DUSP10	['regulation of adaptive immune response', 'non-membrane spanning protein tyrosine phosphatase activity', 'protein binding', 'nucleus', 'nucleoplasm', 'cytoplasm', 'cytoplasm', 'cytosol', 'cytosol', 'chromatin remodeling', 'regulation of transcription by RNA polymerase II', 'signal transduction', 'protein tyrosine/threonine phosphatase activity', 'protein tyrosine/threonine phosphatase activity',…	Growth factor signaling	Treg associated	positive regulation of regulatory T cell differentiation	0.587007	0.587007	Risk
Module6	EPHA2	['skeletal system development', 'vasculogenesis', 'virus receptor activity', 'osteoblast differentiation', 'blood vessel endothelial cell proliferation involved in sprouting angiogenesis', 'transmembrane receptor protein tyrosine kinase activity', 'transmembrane receptor protein tyrosine kinase activity', 'GPI-linked ephrin receptor activity', 'transmembrane-ephrin receptor activity', 'epidermal …	Growth factor signaling	Treg associated	positive regulation of regulatory T cell differentiation	0.0315827	0.0315827	Risk
Module6	FGFR3	['MAPK cascade', 'skeletal system development', 'endochondral ossification', 'chondrocyte differentiation', 'endochondral bone growth', 'protein tyrosine kinase activity', 'GPI-linked ephrin receptor activity', 'transmembrane-ephrin receptor activity', 'epidermal growth factor receptor activity', 'fibroblast growth factor receptor activity', 'fibroblast growth factor receptor activity', 'hepatocy…	Growth factor signaling	Tumor-intrinsic signaling	positive regulation of epidermal growth factor-activated receptor activity	0.0216307	0.0216307	Risk
Module6	GFUS	['protein binding', 'cytosol', 'cytosol', 'leukocyte cell-cell adhesion', 'electron transfer activity', 'positive regulation of endothelial cell migration', 'GDP-mannose metabolic process', "'de novo' GDP-L-fucose biosynthetic process", "'de novo' GDP-L-fucose biosynthetic process", "'de novo' GDP-L-fucose biosynthetic process", 'GDP-4-dehydro-D-rhamnose reductase activity', 'identical protein bi…	Cell migration / invasion	Treg associated	positive regulation of regulatory T cell differentiation	0.134589	0.134589	Risk
Module6	KDR	['angiogenesis', 'angiogenesis', 'ovarian follicle development', 'branching involved in blood vessel morphogenesis', 'vasculogenesis', 'positive regulation of protein phosphorylation', 'positive regulation of endothelial cell proliferation', 'lymph vessel development', 'cell migration involved in sprouting angiogenesis', 'positive regulation of mesenchymal cell proliferation', 'epithelial cell ma…	Growth factor signaling	Tumor-intrinsic signaling	regulation of cell migration involved in sprouting angiogenesis	0.230405	0.230405	Risk
Module6	OGDH	['oxoglutarate dehydrogenase (succinyl-transferring) activity', 'oxoglutarate dehydrogenase (succinyl-transferring) activity', 'oxoglutarate dehydrogenase (succinyl-transferring) activity', 'protein binding', 'nucleus', 'mitochondrion', 'mitochondrion', 'mitochondrion', 'mitochondrial matrix', 'generation of precursor metabolites and energy', 'glycolytic process', 'tricarboxylic acid cycle', '2-o…	Stem cell signaling	Hormone/Transport/Metabolism	respiratory electron transport chain	0.448595	0.448595	Risk
Module6	PFKL	['6-phosphofructokinase activity', '6-phosphofructokinase activity', 'protein binding', 'ATP binding', 'extracellular region', 'cytosol', 'cytosol', '6-phosphofructokinase complex', '6-phosphofructokinase complex', 'fructose 6-phosphate metabolic process', 'fructose 6-phosphate metabolic process', 'fructose 6-phosphate metabolic process', 'glycolytic process', 'response to glucose', 'membrane', '…	Metabolism / homeostasis	Hormone/Transport/Metabolism	canonical glycolysis	0.875684	0.875684	Risk
Module6	PLEC	['cell morphogenesis', 'podosome', 'dystroglycan binding', 'leukocyte migration involved in immune response', 'keratinocyte development', 'RNA binding', 'structural constituent of cytoskeleton', 'protein binding', 'cytoplasm', 'mitochondrial outer membrane', 'cytosol', 'cytosol', 'intermediate filament', 'plasma membrane', 'brush border', 'focal adhesion', 'focal adhesion', 'focal adhesion', 'nuc…	Cell migration / invasion	Chemokine / migration	regulation of cell migration involved in sprouting angiogenesis	0.640952	0.640952	Risk
Module6	PODXL2	['protein binding', 'glycosaminoglycan binding', 'Golgi lumen', 'plasma membrane', 'leukocyte tethering or rolling', 'leukocyte tethering or rolling']	Cell migration / invasion	Chemokine / migration	positive regulation of regulatory T cell differentiation	0.116913	0.116913	Risk
Module6	POR	['NADPH-hemoprotein reductase activity', 'NADPH-hemoprotein reductase activity', 'NADPH-hemoprotein reductase activity', 'protein binding', 'endoplasmic reticulum membrane', 'cytosol', 'xenobiotic metabolic process', 'nitric oxide biosynthetic process', 'response to hormone', 'FMN binding', 'membrane', 'electron transport chain', 'positive regulation of monooxygenase activity', 'intracellular mem…	Metabolism / homeostasis	Hormone/Transport/Metabolism	positive regulation of epidermal growth factor-activated receptor activity	-0.0531822	0.0531822	Protective
Module6	PTPRU	['protein tyrosine phosphatase activity', 'protein tyrosine phosphatase activity', 'protein tyrosine phosphatase activity', 'non-membrane spanning protein tyrosine phosphatase activity', 'transmembrane receptor protein tyrosine phosphatase activity', 'protein binding', 'plasma membrane', 'plasma membrane', 'cell-cell junction', 'chromatin remodeling', 'protein dephosphorylation', 'cell adhesion',…	Stem cell signaling	Tumor-intrinsic signaling	positive regulation of regulatory T cell differentiation	-0.0547352	0.0547352	Protective
Module6	SLC4A2	['solute:inorganic anion antiporter activity', 'protein binding', 'plasma membrane', 'plasma membrane', 'focal adhesion', 'monoatomic anion transport', 'spermatogenesis', 'monoatomic anion transmembrane transporter activity', 'bicarbonate transport', 'bicarbonate transport', 'membrane', 'basolateral plasma membrane', 'apical plasma membrane', 'enzyme binding', 'transmembrane transporter activity'…	Transporter	Hormone/Transport/Metabolism	positive regulation of protein targeting to mitochondrion	0.327523	0.327523	Risk
Module6	TP53	['negative regulation of transcription by RNA polymerase II', 'negative regulation of transcription by RNA polymerase II', 'mitophagy', 'chromatin', 'chromatin', 'chromatin', 'transcription cis-regulatory region binding', 'RNA polymerase II cis-regulatory region sequence-specific DNA binding', 'RNA polymerase II cis-regulatory region sequence-specific DNA binding', 'RNA polymerase II cis-regulato…	Cell proliferation/survival	Proliferation / cell cycle	positive regulation of epidermal growth factor-activated receptor activity	0.30132	0.30132	Risk
Module6	VPS28	['ESCRT I complex', 'ESCRT I complex', 'ESCRT I complex', 'ESCRT I complex', 'ESCRT I complex', 'protein binding', 'cytoplasm', 'endosome', 'early endosome', 'cytosol', 'plasma membrane', 'endosome membrane', 'endosome membrane', 'endosome membrane', 'macroautophagy', 'negative regulation of protein ubiquitination', 'late endosome membrane', 'multivesicular body assembly', 'multivesicular body as…	Metabolism / homeostasis	Hormone/Transport/Metabolism	viral process	-0.100336	0.100336	Protective

## Sheet: 7. AnnotatedGeneFunction
Module	SYMBOL	Term	Key Function		Manually curated categories for consitency
Module12	AGR2	['dystroglycan binding', 'dystroglycan binding', 'epidermal growth factor receptor binding', 'protein binding', 'extracellular region', 'extracellular space', 'endoplasmic reticulum', 'endoplasmic reticulum', 'endoplasmic reticulum', 'inflammatory response', 'positive regulation of gene expression', 'positive regulation of cell-substrate adhesion', 'identical protein binding', 'positive regulatio…	Cytokine/Chemokine signaling		Cytokine/Chemokine signaling
Module12	BTG2	['negative regulation of transcription by RNA polymerase II', 'transcription corepressor activity', 'protein binding', 'nucleus', 'cytoplasm', 'cytosol', 'DNA repair', 'DNA damage response', 'neuroblast proliferation', 'negative regulation of neuroblast proliferation', 'negative regulation of cell population proliferation', 'negative regulation of cell population proliferation', 'associative lear…	B cell/ T cell activation and function		B cell/ T cell activation and function
Module12	C1orf54	['extracellular region', 'response to wounding', 'phosphatidylinositol 3-kinase/protein kinase B signal transduction', 'epithelial cell proliferation involved in renal tubule morphogenesis']	Cell proliferation/survival		Cell proliferation/survival
Module12	CD19	['B-1 B cell differentiation', 'B cell proliferation involved in immune response', 'B cell proliferation involved in immune response', 'plasma membrane', 'plasma membrane', 'external side of plasma membrane', 'external side of plasma membrane', 'immunoglobulin mediated immune response', 'protein-containing complex', 'membrane raft', 'antigen receptor-mediated signaling pathway', 'B cell receptor …	B cell activation / humoral response		B cell activation / humoral response
Module12	CD200	['negative regulation of leukocyte activation', 'protein binding', 'plasma membrane', 'negative regulation of cell population proliferation', 'cell surface', 'cell surface', 'cell surface', 'cell surface', 'membrane', 'axon', 'axon', 'negative regulation of NF-kappaB transcription factor activity', 'negative regulation of interleukin-6 production', 'positive regulation of CREB transcription facto…	Cytokine/Chemokine signaling		Cell migration / invasion
Module12	CD27	['transmembrane signaling receptor activity', 'transmembrane signaling receptor activity', 'protein binding', 'extracellular region', 'plasma membrane', 'plasma membrane', 'plasma membrane', 'cell surface receptor signaling pathway', 'external side of plasma membrane', 'immunoglobulin mediated immune response', 'T cell activation', 'cysteine-type endopeptidase inhibitor activity involved in apopt…	B cell/ T cell activation and function		Growth factor signaling
Module12	CD38	['response to hypoxia', 'NAD+ nucleosidase activity', 'plasma membrane', 'plasma membrane', 'plasma membrane', 'signal transduction', 'positive regulation of cytosolic calcium ion concentration', 'female pregnancy', 'response to xenobiotic stimulus', 'cell surface', 'negative regulation of neuron projection development', 'artery smooth muscle contraction', 'membrane', 'basolateral plasma membrane…	B cell activation / humoral response		ECM remodeling
Module12	CD79A	['adaptive immune response', 'transmembrane signaling receptor activity', 'protein binding', 'multivesicular body', 'plasma membrane', 'external side of plasma membrane', 'external side of plasma membrane', 'B cell receptor complex', 'B cell receptor complex', 'B cell receptor complex', 'B cell differentiation', 'B cell differentiation', 'B cell proliferation', 'B cell activation', 'identical pro…	B cell activation / humoral response		Cardiac muscle function
Module12	CEMIP	['fibrillar center', 'hyalurononglucosaminidase activity', 'hyalurononglucosaminidase activity', 'protein binding', 'hyaluronic acid binding', 'extracellular region', 'cytoplasm', 'cytoplasm', 'endoplasmic reticulum', 'plasma membrane', 'clathrin-coated pit', 'sensory perception of sound', 'positive regulation of peptidyl-threonine phosphorylation', 'hyaluronan biosynthetic process', 'hyaluronan …	Cell migration / invasion		Cell differentiation
Module12	CSF2RB	['cytokine receptor activity', 'interleukin-3 receptor activity', 'interleukin-5 receptor activity', 'protein binding', 'plasma membrane', 'plasma membrane', 'plasma membrane', 'signal transduction', 'cell surface receptor signaling pathway via JAK-STAT', 'respiratory gaseous exchange by respiratory system', 'external side of plasma membrane', 'coreceptor activity', 'immunoglobulin mediated immun…	Cytokine/Chemokine signaling		Developmental
Module12	CYBA	['protein binding', 'endosome', 'endoplasmic reticulum membrane', 'plasma membrane', 'plasma membrane', 'plasma membrane', 'superoxide metabolic process', 'inflammatory response', 'electron transfer activity', 'electron transfer activity', 'smooth muscle hypertrophy', 'membrane', 'superoxide-generating NAD(P)H oxidase activity', 'cytochrome complex assembly', 'SH3 domain binding', 'heme binding',…	Cytokine/Chemokine signaling		Metabolism / homeostasis
Module12	FBXW7	['vasculogenesis', 'vasculature development', 'protein binding', 'nucleus', 'nucleus', 'nucleoplasm', 'nucleoplasm', 'chromosome', 'nucleolus', 'nucleolus', 'cytoplasm', 'cytoplasm', 'cytoplasm', 'mitochondrion', 'endoplasmic reticulum', 'Golgi apparatus', 'cytosol', 'DNA repair', 'DNA damage response', 'sister chromatid cohesion', 'Notch signaling pathway', 'negative regulation of gene expressio…	B cell/ T cell activation and function		Hormone/Metabolism / homeostasis
Module12	FGF7	['endothelial cell proliferation', 'positive regulation of endothelial cell proliferation', 'type 2 fibroblast growth factor receptor binding', 'protein binding', 'extracellular region', 'extracellular space', 'cytoplasm', 'Golgi apparatus', 'signal transduction', 'growth factor activity', 'heparin binding', 'positive regulation of cell population proliferation', 'fibroblast growth factor recepto…	Growth factor signaling		Stem cell signaling / developmental reactivation
Module12	FGL2	['T cell activation via T cell receptor contact with antigen bound to MHC molecule on antigen presenting cell', 'negative regulation of dendritic cell antigen processing and presentation', 'negative regulation of macrophage antigen processing and presentation', 'extracellular matrix structural constituent', 'protein binding', 'extracellular region', 'fibrinogen complex', 'extracellular space', 'n…	ECM remodeling		Ion transport / neurovascular signaling
Module12	FYB1	['signaling receptor binding', 'protein binding', 'nucleus', 'cytosol', 'plasma membrane', 'immune response', 'integrin-mediated signaling pathway', 'lipid binding', 'actin cytoskeleton', 'protein-containing complex', 'protein-containing complex binding', 'T cell receptor signaling pathway', 'T cell receptor signaling pathway', 'anchoring junction', 'protein localization to plasma membrane']	ECM remodeling		Protein synthesis / ribosomal function
Module12	ID2	['negative regulation of transcription by RNA polymerase II', 'negative regulation of transcription by RNA polymerase II', 'euchromatin', 'bundle of His development', 'transcription corepressor activity', 'protein binding', 'nucleus', 'nucleus', 'nucleoplasm', 'cytoplasm', 'cytosol', 'regulation of transcription by RNA polymerase II', 'heart development', 'circadian rhythm', 'positive regulation …	B cell activation / humoral response		Differentiation/Proliferation
Module12	IGF1	['skeletal system development', 'cell activation', 'epithelial to mesenchymal transition', 'insulin receptor binding', 'insulin-like growth factor receptor binding', 'insulin-like growth factor receptor binding', 'insulin-like growth factor receptor binding', 'insulin-like growth factor receptor binding', 'integrin binding', 'hormone activity', 'hormone activity', 'protein binding', 'extracellula…	Growth factor signaling		Synaptic signaling / vesicle trafficking
Module12	IGHV3-21	['antigen binding', 'extracellular region', 'plasma membrane', 'immunoglobulin mediated immune response', 'immunoglobulin complex']	B cell activation / humoral response
Module12	IGHV3-23	['antigen binding', 'antigen binding', 'extracellular region', 'extracellular region', 'extracellular space', 'plasma membrane', 'immune response', 'immunoglobulin mediated immune response', 'immunoglobulin complex', 'extracellular exosome', 'blood microparticle']	B cell activation / humoral response
Module12	IGHV3-72	['antigen binding', 'extracellular region', 'plasma membrane', 'immunoglobulin mediated immune response', 'immunoglobulin complex']	B cell activation / humoral response
Module12	IGHV4-28	['antigen binding', 'extracellular region', 'plasma membrane', 'immunoglobulin mediated immune response', 'immunoglobulin complex']	B cell activation / humoral response
Module12	IGHV4-34	['antigen binding', 'antigen binding', 'extracellular region', 'extracellular region', 'plasma membrane', 'immune response', 'immunoglobulin mediated immune response', 'immunoglobulin complex']	B cell activation / humoral response
Module12	ITM2C	['amyloid-beta binding', 'amyloid-beta binding', 'protein binding', 'ATP binding', 'lysosome', 'lysosomal membrane', 'Golgi apparatus', 'Golgi apparatus', 'plasma membrane', 'plasma membrane', 'negative regulation of neuron projection development', 'neuron differentiation', 'negative regulation of amyloid precursor protein biosynthetic process', 'perinuclear region of cytoplasm', 'extracellular e…	B cell activation / humoral response
Module12	LAMB1	['structural molecule activity', 'extracellular matrix structural constituent', 'extracellular matrix structural constituent', 'extracellular matrix structural constituent', 'protein binding', 'extracellular region', 'basement membrane', 'basement membrane', 'basement membrane', 'laminin-1 complex', 'laminin-1 complex', 'laminin-1 complex', 'laminin-2 complex', 'laminin-2 complex', 'extracellular…	ECM remodeling
Module12	LAX1	['adaptive immune response', 'protein binding', 'Golgi apparatus', 'cytosol', 'plasma membrane', 'plasma membrane', 'immune response', 'immune response', 'membrane', 'membrane', 'protein kinase binding', 'intracellular signal transduction', 'intracellular signal transduction', 'B cell activation', 'SH2 domain binding', 'negative regulation of MAPK cascade', 'lymphocyte activation', 'antigen recep…	B cell/ T cell activation and function
Module12	LOX	['osteoblast differentiation', 'protein-lysine 6-oxidase activity', 'protein-lysine 6-oxidase activity', 'protein-lysine 6-oxidase activity', 'copper ion binding', 'protein binding', 'collagen binding', 'extracellular region', 'extracellular region', 'collagen trimer', 'extracellular space', 'extracellular space', 'heart development', 'response to xenobiotic stimulus', 'regulation of gene express…	Cell migration / invasion
Module12	MAP4K4	['MAPK cascade', 'negative regulation of cell-matrix adhesion', 'creatine kinase activity', 'protein serine/threonine kinase activity', 'protein serine/threonine kinase activity', '3-phosphoinositide-dependent protein kinase activity', 'DNA-dependent protein kinase activity', 'AMP-activated protein kinase activity', 'eukaryotic translation initiation factor 2alpha kinase activity', 'ribosomal pro…	Cell migration / invasion
Module12	MZB1	['positive regulation of immunoglobulin production', 'protein binding', 'extracellular region', 'extracellular region', 'cytoplasm', 'endoplasmic reticulum lumen', 'apoptotic process', 'positive regulation of cell population proliferation', 'positive regulation of cell population proliferation', 'regulation of B cell proliferation', 'regulation of B cell proliferation', 'integrin activation', 'en…	B cell activation / humoral response
Module12	PLN	['acrosome assembly', 'regulation of the force of heart contraction', 'enzyme inhibitor activity', 'protein binding', 'mitochondrion', 'endoplasmic reticulum', 'endoplasmic reticulum membrane', 'intracellular calcium ion homeostasis', 'Notch signaling pathway', 'blood circulation', 'regulation of heart contraction', 'visual learning', 'negative regulation of heart rate', 'negative regulation of h…	Cardiac muscle function
Module12	POU2AF1	['germinal center B cell differentiation', 'DNA binding', 'transcription coregulator activity', 'transcription coactivator activity', 'transcription coactivator activity', 'transcription coactivator activity', 'protein binding', 'humoral immune response', 'positive regulation of interleukin-6 production', 'positive regulation of transcription by RNA polymerase II', 'positive regulation of transcr…	B cell activation / humoral response
Module12	PRDM1	['negative regulation of transcription by RNA polymerase II', 'RNA polymerase II cis-regulatory region sequence-specific DNA binding', 'RNA polymerase II cis-regulatory region sequence-specific DNA binding', 'DNA-binding transcription repressor activity, RNA polymerase II-specific', 'morphogenesis of a branching structure', 'kidney development', 'maternal placenta development', 'adaptive immune r…	Cytokine/Chemokine signaling
Module12	S100A9	['leukocyte migration involved in inflammatory response', 'leukocyte migration involved in inflammatory response', 'chronic inflammatory response', 'calcium ion binding', 'calcium ion binding', 'protein binding', 'extracellular region', 'extracellular region', 'extracellular space', 'extracellular space', 'nucleus', 'cytoplasm', 'cytoplasm', 'cytosol', 'cytoskeleton', 'plasma membrane', 'autophag…	Cell migration / invasion
Module12	SERPINE2	['serine-type endopeptidase inhibitor activity', 'serine-type endopeptidase inhibitor activity', 'serine-type endopeptidase inhibitor activity', 'signaling receptor binding', 'protein binding', 'glycosaminoglycan binding', 'extracellular region', 'extracellular region', 'extracellular space', 'cytosol', 'heparin binding', 'negative regulation of cell population proliferation', 'negative regulatio…	ECM remodeling
Module12	SLAMF7	['adaptive immune response', 'plasma membrane', 'immune response', 'cell adhesion', 'external side of plasma membrane', 'natural killer cell activation', 'T cell activation', 'natural killer cell mediated cytotoxicity', 'identical protein binding']	B cell/ T cell activation and function
Module12	SNAI2	['negative regulation of transcription by RNA polymerase II', 'negative regulation of transcription by RNA polymerase II', 'chromatin', 'RNA polymerase II transcription regulatory region sequence-specific DNA binding', 'RNA polymerase II cis-regulatory region sequence-specific DNA binding', 'DNA-binding transcription factor activity, RNA polymerase II-specific', 'DNA-binding transcription repress…	Cell differentiation
Module12	TENM4	['gastrulation with mouth forming second', 'protein binding', 'nucleus', 'cytoplasm', 'plasma membrane', 'signal transduction', 'regulation of myelination', 'positive regulation of myelination', 'central nervous system myelin formation', 'central nervous system myelin formation', 'protein homodimerization activity', 'protein homodimerization activity', 'neuron projection', 'neuron projection', 'p…	Developmental
Module12	TNFAIP3	['B-1 B cell homeostasis', 'protease binding', 'response to molecule of bacterial origin', 'regulation of germinal center formation', 'negative regulation of chronic inflammatory response', 'DNA binding', 'ubiquitin-protein transferase activity', 'cysteine-type deubiquitinase activity', 'cysteine-type deubiquitinase activity', 'cysteine-type deubiquitinase activity', 'cysteine-type deubiquitinase…	Cytokine/Chemokine signaling
Module12	TNFRSF11B	['skeletal system development', 'cytokine activity', 'protein binding', 'extracellular region', 'extracellular space', 'plasma membrane', 'apoptotic process', 'signal transduction', 'response to nutrient', 'response to xenobiotic stimulus', 'negative regulation of tumor necrosis factor-mediated signaling pathway', 'extracellular matrix organization', 'extracellular matrix', 'response to magnesium…	Growth factor signaling
Module12	XBP1	['negative regulation of transcription by RNA polymerase II', 'transcription cis-regulatory region binding', 'RNA polymerase II transcription regulatory region sequence-specific DNA binding', 'RNA polymerase II transcription regulatory region sequence-specific DNA binding', 'RNA polymerase II cis-regulatory region sequence-specific DNA binding', 'DNA-binding transcription factor activity, RNA pol…	B cell activation / humoral response
Module16	APOH	['negative regulation of endothelial cell proliferation', 'protein binding', 'phospholipid binding', 'extracellular region', 'extracellular region', 'extracellular space', 'extracellular space', 'triglyceride metabolic process', 'blood coagulation, intrinsic pathway', 'heparin binding', 'lipid binding', 'cell surface', 'negative regulation of endothelial cell migration', 'negative regulation of a…	ECM remodeling
Module16	CPB2	['positive regulation of extracellular matrix constituent secretion', 'metallocarboxypeptidase activity', 'extracellular region', 'extracellular space', 'proteolysis', 'blood coagulation', 'zinc ion binding', 'response to xenobiotic stimulus', 'negative regulation of plasminogen activation', 'protein catabolic process', 'fibrinolysis', 'negative regulation of fibrinolysis', 'extracellular exosome…	ECM remodeling
Module16	ENO1	['phosphopyruvate hydratase complex', 'phosphopyruvate hydratase complex', 'negative regulation of transcription by RNA polymerase II', 'magnesium ion binding', 'RNA polymerase II transcription regulatory region sequence-specific DNA binding', 'transcription corepressor binding', 'DNA-binding transcription repressor activity, RNA polymerase II-specific', 'transcription corepressor activity', 'RNA…	Metabolism / homeostasis
Module18	BMP2	['negative regulation of transcription by RNA polymerase II', 'skeletal system development', 'osteoblast differentiation', 'branching involved in ureteric bud morphogenesis', 'response to hypoxia', 'in utero embryonic development', 'epithelial to mesenchymal transition', 'epithelial to mesenchymal transition', 'positive regulation of protein phosphorylation', 'chondrocyte differentiation', 'heart…	Cytokine/Chemokine signaling
Module18	BMP6	['negative regulation of transcription by RNA polymerase II', 'skeletal system development', 'osteoblast differentiation', 'eye development', 'kidney development', 'positive regulation of endothelial cell proliferation', 'endochondral ossification', 'type B pancreatic cell development', 'cytokine activity', 'protein binding', 'extracellular space', 'extracellular space', 'intracellular iron ion h…	Cytokine/Chemokine signaling
Module18	CALCA	['ossification', 'response to yeast', 'endothelial cell proliferation', 'vasculature development', 'nervous system process involved in regulation of systemic arterial blood pressure', 'artery vasodilation involved in baroreceptor response to increased systemic arterial blood pressure', 'G protein-coupled receptor internalization', 'monocyte chemotaxis', 'signaling receptor binding', 'hormone acti…	B cell/ T cell activation and function
Module18	CALCB	['hormone activity', 'neuropeptide hormone activity', 'protein binding', 'extracellular region', 'extracellular space', 'extracellular space', 'intracellular calcium ion homeostasis', 'signal transduction', 'adenylate cyclase-activating G protein-coupled receptor signaling pathway', 'calcitonin receptor binding', 'regulation of cytosolic calcium ion concentration', 'calcitonin gene-related peptid…	Hormone/Metabolism / homeostasis
Module18	CGA	['hormone activity', 'protein binding', 'extracellular region', 'extracellular space', 'extracellular space', 'Golgi lumen', 'thyroid hormone generation', 'G protein-coupled receptor signaling pathway', 'positive regulation of cell population proliferation', 'hormone-mediated signaling pathway', 'regulation of signaling receptor activity', 'positive regulation of steroid biosynthetic process', 'p…	Hormone/Metabolism / homeostasis
Module18	CPE	['cardiac left ventricle morphogenesis', 'carboxypeptidase activity', 'metallocarboxypeptidase activity', 'protein binding', 'extracellular space', 'Golgi apparatus', 'plasma membrane', 'peptide metabolic process', 'neuropeptide signaling pathway', 'zinc ion binding', 'Wnt signaling pathway', 'protein processing', 'insulin processing', 'peptide hormone secretion', 'transport vesicle membrane', 's…	Hormone/Metabolism / homeostasis
Module18	CPS1	['urea cycle', 'urea cycle', 'carbamoyl-phosphate synthase (ammonia) activity', 'carbamoyl-phosphate synthase (ammonia) activity', 'carbamoyl-phosphate synthase (ammonia) activity', 'carbamoyl-phosphate synthase (glutamine-hydrolyzing) activity', 'endopeptidase activity', 'calcium ion binding', 'protein binding', 'ATP binding', 'phospholipid binding', 'nucleolus', 'cytoplasm', 'mitochondrion', 'm…	ECM remodeling
Module18	CRY1	['negative regulation of transcription by RNA polymerase II', 'DNA binding', 'double-stranded DNA binding', 'protein binding', 'nucleus', 'nucleus', 'nucleus', 'cytoplasm', 'mitochondrion', 'gluconeogenesis', 'circadian rhythm', 'response to light stimulus', 'blue light signaling pathway', 'blue light photoreceptor activity', 'response to activity', 'nuclear receptor binding', 'protein kinase bin…	Metabolism / homeostasis
Module18	DNAJC15	['PAM complex, Tim23 associated import motor', 'ATPase activator activity', 'protein binding', 'mitochondrion', 'mitochondrial inner membrane', 'TIM23 mitochondrial import inner membrane translocase complex', 'mitochondrial electron transport, NADH to ubiquinone', 'intracellular protein transport', 'cellular response to starvation', 'regulation of lipid metabolic process', 'protein import into mi…	Metabolism / homeostasis
Module18	DUSP4	['endoderm formation', 'phosphoprotein phosphatase activity', 'protein tyrosine phosphatase activity', 'protein tyrosine phosphatase activity', 'non-membrane spanning protein tyrosine phosphatase activity', 'protein binding', 'nucleus', 'nucleus', 'nucleoplasm', 'nucleoplasm', 'cytoplasm', 'chromatin remodeling', 'regulation of transcription by RNA polymerase II', 'signal transduction', 'protein …	B cell/ T cell activation and function
Module18	EPPK1	['RNA binding', 'structural molecule activity', 'cytoplasm', 'cytoskeleton', 'bicellular tight junction', 'negative regulation of keratinocyte proliferation', 'membrane', 'basolateral plasma membrane', 'apicolateral plasma membrane', 'intermediate filament binding', 'cell junction', 'hemidesmosome', 'negative regulation of cell migration', 'wound healing', 'wound healing', 'cell projection', 'ker…	Cell migration / invasion
Module18	ERO1B	['protein binding', 'endoplasmic reticulum', 'endoplasmic reticulum lumen', 'endoplasmic reticulum membrane', 'protein folding', 'protein-disulfide reductase activity', 'protein-disulfide reductase activity', 'oxidoreductase activity', 'thiol oxidase activity', 'insulin processing', 'protein folding in endoplasmic reticulum', 'protein folding in endoplasmic reticulum', 'unfolded protein binding',…	Metabolism / homeostasis
Module18	FGA	['adaptive immune response', 'signaling receptor binding', 'structural molecule activity', 'structural molecule activity', 'extracellular matrix structural constituent', 'extracellular matrix structural constituent', 'protein binding', 'extracellular region', 'extracellular region', 'fibrinogen complex', 'fibrinogen complex', 'extracellular space', 'endoplasmic reticulum', 'endoplasmic reticulum …	ECM remodeling
Module18	FGB	['adaptive immune response', 'signaling receptor binding', 'structural molecule activity', 'extracellular matrix structural constituent', 'extracellular matrix structural constituent', 'protein binding', 'extracellular region', 'extracellular region', 'fibrinogen complex', 'extracellular space', 'extracellular space', 'extracellular space', 'endoplasmic reticulum', 'plasma membrane', 'cell cortex…	ECM remodeling
Module18	FGG	['signaling receptor binding', 'signaling receptor binding', 'structural molecule activity', 'extracellular matrix structural constituent', 'extracellular matrix structural constituent', 'protein binding', 'extracellular region', 'fibrinogen complex', 'extracellular space', 'extracellular space', 'extracellular space', 'endoplasmic reticulum lumen', 'plasma membrane', 'cell-matrix adhesion', 'cel…	ECM remodeling
Module18	FURIN	['Golgi membrane', 'Golgi membrane', 'Golgi membrane', 'blastocyst formation', 'protease binding', 'negative regulation of inflammatory response to antigenic stimulus', 'endopeptidase activity', 'endopeptidase activity', 'endopeptidase activity', 'serine-type endopeptidase activity', 'serine-type endopeptidase activity', 'serine-type endopeptidase activity', 'serine-type endopeptidase activity', …	Hormone/Metabolism / homeostasis
Module18	GRP	['ossification', 'signaling receptor binding', 'neuropeptide hormone activity', 'neuropeptide hormone activity', 'protein binding', 'extracellular region', 'extracellular space', 'extracellular space', 'signal transduction', 'neuropeptide signaling pathway', 'neuropeptide signaling pathway', 'regulation of gene expression', 'secretory granule lumen', 'social behavior', 'psychomotor behavior', 'ne…	Hormone/Metabolism / homeostasis
Module18	H4C3	['chromosome, telomeric region', 'nucleosome', 'nucleosome', 'nucleosome', 'DNA binding', 'DNA binding', 'RNA binding', 'protein binding', 'extracellular region', 'nucleus', 'nucleus', 'nucleoplasm', 'chromatin organization', 'nucleosome assembly', 'nucleosome assembly', 'membrane', 'structural constituent of chromatin', 'telomere organization', 'protein-containing complex', 'CENP-A containing nu…	Stem cell signaling / developmental reactivation
Module18	HSPA1A	['negative regulation of transcription by RNA polymerase II', 'virus receptor activity', 'G protein-coupled receptor binding', 'transcription corepressor activity', 'RNA binding', 'signaling receptor binding', 'protein binding', 'ATP binding', 'extracellular region', 'extracellular space', 'nucleus', 'nucleus', 'nucleoplasm', 'cytoplasm', 'cytoplasm', 'cytoplasm', 'mitochondrion', 'endoplasmic re…	Cytokine/Chemokine signaling
Module18	ID3	['negative regulation of transcription by RNA polymerase II', 'negative regulation of transcription by RNA polymerase II', 'metanephros development', 'transcription corepressor activity', 'protein binding', 'nucleus', 'nucleoplasm', 'cytoplasm', 'regulation of DNA replication', 'central nervous system development', 'heart development', 'muscle organ development', 'circadian rhythm', 'positive reg…	B cell activation / humoral response
Module18	IRS2	['positive regulation of mesenchymal cell proliferation', 'negative regulation of B cell apoptotic process', 'transmembrane receptor protein tyrosine kinase adaptor activity', 'insulin receptor binding', 'protein binding', 'cytoplasm', 'cytosol', 'cytosol', 'plasma membrane', 'plasma membrane', 'glucose metabolic process', 'signal transduction', 'brain development', 'positive regulation of cell p…	B cell activation / humoral response
Module18	KCNMB4	['action potential', 'detection of calcium ion', 'detection of calcium ion', 'protein binding', 'plasma membrane', 'plasma membrane', 'potassium ion transport', 'chemical synaptic transmission', 'voltage-gated potassium channel complex', 'voltage-gated potassium channel complex', 'calcium-activated potassium channel activity', 'calcium-activated potassium channel activity', 'potassium channel reg…	Ion transport / neurovascular signaling
Module18	KIF5B	['microtubule motor activity', 'microtubule motor activity', 'protein binding', 'ATP binding', 'cytoplasm', 'mitochondrion', 'cytosol', 'cytosol', 'kinesin complex', 'microtubule', 'microtubule-based movement', 'cytoplasm organization', 'axon guidance', 'microtubule binding', 'microtubule binding', 'microtubule binding', 'plus-end-directed microtubule motor activity', 'membrane', 'ATP hydrolysis …	Cell migration / invasion
Module18	LIF	['cell morphogenesis', 'response to hypoxia', 'blood vessel remodeling', 'signaling receptor binding', 'cytokine activity', 'cytokine activity', 'leukemia inhibitory factor receptor binding', 'leukemia inhibitory factor receptor binding', 'leukemia inhibitory factor receptor binding', 'protein binding', 'extracellular region', 'extracellular space', 'extracellular space', 'cytosol', 'immune respo…	Cytokine/Chemokine signaling
Module18	MFHAS1	['protein binding', 'GTP binding', 'cytoplasm', 'inflammatory response', 'inflammatory response', 'erythrocyte differentiation', 'ubiquitin protein ligase binding', 'regulation of toll-like receptor signaling pathway', 'negative regulation of toll-like receptor 2 signaling pathway', 'positive regulation of toll-like receptor 2 signaling pathway', 'negative regulation of toll-like receptor 4 signa…	Cytokine/Chemokine signaling
Module18	NPM1	['ribosomal large subunit export from nucleus', 'ribosomal small subunit export from nucleus', 'core promoter sequence-specific DNA binding', 'granular component', 'chromatin binding', 'transcription coactivator activity', 'RNA binding', 'RNA binding', 'RNA binding', 'protein kinase inhibitor activity', 'protein binding', 'nucleus', 'nucleus', 'nucleoplasm', 'nucleoplasm', 'nucleoplasm', 'nucleol…	Stem cell signaling / developmental reactivation
Module18	ODC1	['kidney development', 'ornithine decarboxylase activity', 'ornithine decarboxylase activity', 'ornithine decarboxylase activity', 'ornithine decarboxylase activity', 'protein binding', 'cytoplasm', 'cytoplasm', 'cytosol', 'polyamine metabolic process', 'cell population proliferation', 'positive regulation of cell population proliferation', 'response to virus', 'putrescine biosynthetic process fr…	Stem cell signaling / developmental reactivation
Module18	PCSK1	['serine-type endopeptidase activity', 'serine-type endopeptidase activity', 'extracellular space', 'extracellular space', 'trans-Golgi network', 'proteolysis', 'cell-cell signaling', 'response to xenobiotic stimulus', 'response to glucose', 'response to chlorate', 'membrane', 'peptide hormone processing', 'protein autoprocessing', 'pituitary gland development', 'neurogenesis', 'insulin processin…	Cytokine/Chemokine signaling
Module18	RPS21	['endonucleolytic cleavage in ITS1 to separate SSU-rRNA from 5.8S rRNA and LSU-rRNA from tricistronic rRNA transcript (SSU-rRNA, 5.8S rRNA, LSU-rRNA)', "endonucleolytic cleavage to generate mature 3'-end of SSU-rRNA from (SSU-rRNA, 5.8S rRNA, LSU-rRNA)", 'cytoplasmic translation', 'cytoplasmic translation', 'cytoplasmic translation', 'RNA binding', 'structural constituent of ribosome', 'structura…	Protein synthesis / ribosomal function
Module18	SCG2	['MAPK cascade', 'angiogenesis', 'angiogenesis', 'negative regulation of endothelial cell proliferation', 'positive regulation of endothelial cell proliferation', 'cytokine activity', 'cytokine activity', 'protein binding', 'extracellular space', 'extracellular space', 'endoplasmic reticulum lumen', 'inflammatory response', 'protein secretion', 'secretory granule', 'intracellular signal transduct…	Cytokine/Chemokine signaling
Module18	SIRT1	['single strand break repair', 'negative regulation of transcription by RNA polymerase II', 'negative regulation of transcription by RNA polymerase II', 'rDNA heterochromatin formation', 'rDNA heterochromatin formation', 'rDNA heterochromatin formation', 'pyrimidine dimer repair by nucleotide-excision repair', 'DNA synthesis involved in DNA repair', 'chromatin', 'euchromatin', 'heterochromatin', …	Cytokine/Chemokine signaling
Module18	SLC38A1	['neurotransmitter uptake', 'amino acid transmembrane transport', 'amino acid:sodium symporter activity', 'amino acid:sodium symporter activity', 'neutral L-amino acid:sodium symporter activity', 'proline:sodium symporter activity', 'protein binding', 'plasma membrane', 'plasma membrane', 'plasma membrane', 'plasma membrane', 'glutamine metabolic process', 'amino acid transport', 'glutamine trans…	Metabolism / homeostasis
Module18	SLC7A2	['L-ornithine transmembrane transporter activity', 'plasma membrane', 'plasma membrane', 'plasma membrane', 'amino acid transport', 'amino acid transmembrane transporter activity', 'amino acid transmembrane transporter activity', 'basic amino acid transmembrane transporter activity', 'L-amino acid transmembrane transporter activity', 'L-lysine transmembrane transporter activity', 'L-amino acid tr…	Metabolism / homeostasis
Module18	TFCP2L1	['negative regulation of transcription by RNA polymerase II', 'chromatin', 'cell morphogenesis', 'RNA polymerase II cis-regulatory region sequence-specific DNA binding', 'RNA polymerase II cis-regulatory region sequence-specific DNA binding', 'DNA-binding transcription factor activity, RNA polymerase II-specific', 'DNA-binding transcription activator activity, RNA polymerase II-specific', 'epithe…	Stem cell signaling / developmental reactivation
Module18	UTP20	['endonucleolytic cleavage in ITS1 to separate SSU-rRNA from 5.8S rRNA and LSU-rRNA from tricistronic rRNA transcript (SSU-rRNA, 5.8S rRNA, LSU-rRNA)', "endonucleolytic cleavage to generate mature 5'-end of SSU-rRNA from (SSU-rRNA, 5.8S rRNA, LSU-rRNA)", "endonucleolytic cleavage in 5'-ETS of tricistronic rRNA transcript (SSU-rRNA, 5.8S rRNA, LSU-rRNA)", 'RNA binding', 'protein binding', 'nucleop…	Differentiation/Proliferation
Module2	ADAM12	['metalloendopeptidase activity', 'protein binding', 'extracellular region', 'nucleoplasm', 'plasma membrane', 'plasma membrane', 'proteolysis', 'cell adhesion', 'myoblast fusion', 'metallopeptidase activity', 'SH3 domain binding', 'positive regulation of angiogenesis', 'metal ion binding']	ECM remodeling
Module2	CDH3	['cell morphogenesis', 'retina homeostasis', 'calcium ion binding', 'cytoplasm', 'plasma membrane', 'plasma membrane', 'adherens junction', 'cell-cell junction assembly', 'cell adhesion', 'homophilic cell adhesion via plasma membrane adhesion molecules', 'visual perception', 'beta-catenin binding', 'response to xenobiotic stimulus', 'positive regulation of gene expression', 'positive regulation o…	Growth factor signaling
Module2	CILP	['extracellular matrix structural constituent', 'extracellular space', 'extracellular space', 'negative regulation of gene expression', 'negative regulation of transforming growth factor beta receptor signaling pathway', 'negative regulation of insulin-like growth factor receptor signaling pathway', 'negative regulation of SMAD protein signal transduction', 'collagen-containing extracellular matr…	ECM remodeling
Module2	COL11A1	['cartilage condensation', 'ossification', 'chondrocyte development', 'extracellular matrix structural constituent', 'extracellular region', 'collagen type XI trimer', 'collagen type XI trimer', 'collagen type XI trimer', 'extracellular space', 'endoplasmic reticulum lumen', 'proteoglycan metabolic process', 'visual perception', 'sensory perception of sound', 'heparin binding', 'extracellular mat…	ECM remodeling
Module2	COL1A1	['skeletal system development', 'blood vessel development', 'osteoblast differentiation', 'intramembranous ossification', 'endochondral ossification', 'protease binding', 'protein binding', 'extracellular region', 'extracellular region', 'collagen type I trimer', 'collagen type I trimer', 'collagen type I trimer', 'extracellular space', 'extracellular space', 'endoplasmic reticulum lumen', 'visua…	ECM remodeling
Module2	COL1A2	['skeletal system development', 'blood vessel development', 'protease binding', 'extracellular matrix structural constituent', 'protein binding', 'extracellular region', 'extracellular region', 'collagen type I trimer', 'collagen type I trimer', 'collagen type I trimer', 'collagen type I trimer', 'collagen type I trimer', 'extracellular space', 'extracellular space', 'endoplasmic reticulum lumen'…	ECM remodeling
Module2	COL3A1	['in utero embryonic development', 'neuron migration', 'tissue homeostasis', 'protease binding', 'chondrocyte differentiation', 'integrin binding', 'integrin binding', 'extracellular matrix structural constituent', 'protein binding', 'extracellular region', 'extracellular region', 'collagen type III trimer', 'collagen type III trimer', 'collagen type III trimer', 'collagen type III trimer', 'extr…	ECM remodeling
Module2	COL5A2	['skeletal system development', 'ossification', 'extracellular region', 'collagen type V trimer', 'collagen type V trimer', 'collagen type V trimer', 'collagen type XI trimer', 'extracellular space', 'endoplasmic reticulum lumen', 'extracellular matrix structural constituent conferring tensile strength', 'extracellular matrix structural constituent conferring tensile strength', 'extracellular mat…	ECM remodeling
Module2	COL5A3	['extracellular matrix structural constituent', 'collagen binding', 'extracellular region', 'collagen type V trimer', 'extracellular space', 'endoplasmic reticulum lumen', 'cell-matrix adhesion', 'heparin binding', 'extracellular matrix structural constituent conferring tensile strength', 'extracellular matrix structural constituent conferring tensile strength', 'extracellular matrix structural c…	ECM remodeling
Module2	CXCL1	['signaling receptor binding', 'protein binding', 'extracellular region', 'chemotaxis', 'signal transduction', 'G protein-coupled receptor signaling pathway', 'nervous system development', 'enzyme activator activity', 'growth factor activity', 'negative regulation of cell population proliferation', 'actin cytoskeleton organization', 'killing of cells of another organism', 'intracellular signal tr…	Cytokine/Chemokine signaling
Module2	CXCL3	['extracellular region', 'extracellular space', 'chemokine activity', 'neutrophil chemotaxis', 'killing of cells of another organism', 'antimicrobial humoral immune response mediated by antimicrobial peptide']	Cytokine/Chemokine signaling
Module2	CXCL8	['angiogenesis', 'response to molecule of bacterial origin', 'interleukin-8 receptor binding', 'protein binding', 'extracellular region', 'extracellular space', 'chemotaxis', 'inflammatory response', 'inflammatory response', 'signal transduction', 'G protein-coupled receptor signaling pathway', 'chemokine activity', 'chemokine activity', 'chemokine activity', 'heparin binding', 'negative regulati…	Cytokine/Chemokine signaling
Module2	DUSP5	['MAPK cascade', 'endoderm formation', 'phosphoprotein phosphatase activity', 'protein tyrosine phosphatase activity', 'non-membrane spanning protein tyrosine phosphatase activity', 'protein binding', 'nucleus', 'nucleoplasm', 'cytoplasm', 'chromatin remodeling', 'regulation of transcription by RNA polymerase II', 'protein dephosphorylation', 'signal transduction', 'protein tyrosine/serine/threon…	Developmental
Module2	ERO1A	['protein binding', 'extracellular space', 'endoplasmic reticulum', 'endoplasmic reticulum lumen', 'endoplasmic reticulum membrane', 'Golgi lumen', 'protein folding', 'response to oxidative stress', 'transforming growth factor beta receptor signaling pathway', 'skeletal muscle tissue development', 'response to temperature stimulus', 'protein-disulfide reductase activity', 'membrane', 'oxidoreduct…	ECM remodeling
Module2	FLRT2	['heart morphogenesis', 'fibroblast growth factor receptor binding', 'extracellular space', 'endoplasmic reticulum membrane', 'plasma membrane', 'plasma membrane', 'plasma membrane', 'cell-cell junction', 'focal adhesion', 'focal adhesion', 'axon guidance', 'fibroblast growth factor receptor signaling pathway', 'protein-macromolecule adaptor activity', 'extracellular matrix', 'presynaptic membran…	ECM remodeling
Module2	FOSL1	['chromatin', 'RNA polymerase II cis-regulatory region sequence-specific DNA binding', 'RNA polymerase II cis-regulatory region sequence-specific DNA binding', 'DNA-binding transcription factor activity, RNA polymerase II-specific', 'DNA-binding transcription factor activity, RNA polymerase II-specific', 'DNA-binding transcription activator activity, RNA polymerase II-specific', 'in utero embryon…	Developmental
Module2	FSCN1	['stress fiber', 'ruffle', 'ruffle', 'podosome', 'RNA binding', 'actin binding', 'protein binding', 'cytoplasm', 'cytoplasm', 'cytosol', 'cytosol', 'cytoskeleton', 'microvillus', 'microvillus', 'cell-cell junction', 'cell cortex', 'cell-cell junction assembly', 'establishment or maintenance of cell polarity', 'positive regulation of lamellipodium assembly', 'actin cytoskeleton', 'actin cytoskelet…	Cell migration / invasion
Module2	FZD2	['membranous septum morphogenesis', 'muscular septum morphogenesis', 'outflow tract morphogenesis', 'G protein-coupled receptor activity', 'protein binding', 'cytoplasm', 'plasma membrane', 'plasma membrane', 'plasma membrane', 'focal adhesion', 'G protein-coupled receptor signaling pathway', 'cell-cell signaling', 'sensory perception of smell', 'Wnt signaling pathway', 'Wnt-protein binding', 'Wn…	Developmental
Module2	GREM1	['cell morphogenesis', 'cell migration involved in sprouting angiogenesis', 'positive regulation of receptor internalization', 'mesenchymal to epithelial transition involved in metanephros morphogenesis', 'cytokine activity', 'protein binding', 'extracellular space', 'extracellular space', 'signal transduction', 'cell-cell signaling', 'positive regulation of cell population proliferation', 'proxi…	Developmental
Module2	IL6	['neutrophil apoptotic process', 'germinal center B cell differentiation', 'hepatic immune response', 'hepatic immune response', 'neutrophil mediated immunity', 'monocyte chemotaxis', 'positive regulation of immunoglobulin production', 'positive regulation of immunoglobulin production', 'positive regulation of acute inflammatory response', 'positive regulation of leukocyte chemotaxis', 'cytokine …	Cytokine/Chemokine signaling
Module2	KRT19	['structural constituent of cytoskeleton', 'protein binding', 'cytosol', 'cytoskeleton', 'intermediate filament', 'plasma membrane', 'Notch signaling pathway', 'structural constituent of muscle', 'apicolateral plasma membrane', 'Z disc', 'epithelial cell differentiation', 'sarcolemma', 'costamere', 'response to estrogen', 'intermediate filament organization', 'sarcomere organization', 'cell diffe…	Developmental
Module2	LAMB3	['structural molecule activity', 'extracellular matrix structural constituent', 'protein binding', 'extracellular region', 'laminin-5 complex', 'cell adhesion', 'epidermis development', 'endodermal cell differentiation', 'protein-containing complex binding', 'brown fat cell differentiation', 'collagen-containing extracellular matrix']	ECM remodeling
Module2	MFAP2	['microfibril', 'microfibril', 'fibronectin binding', 'extracellular matrix structural constituent', 'protein binding', 'extracellular region', 'platelet formation', 'embryonic eye morphogenesis', 'embryonic eye morphogenesis', 'post-embryonic eye morphogenesis', 'collagen-containing extracellular matrix', 'fibrinogen binding', 'positive regulation of cold-induced thermogenesis']	ECM remodeling
Module2	MFAP5	['microfibril', 'microfibril', 'extracellular matrix structural constituent', 'extracellular region', 'embryonic eye morphogenesis', 'definitive hemopoiesis', 'collagen-containing extracellular matrix', 'supramolecular fiber organization']	ECM remodeling
Module2	MMP11	['metalloendopeptidase activity', 'metalloendopeptidase activity', 'serine-type endopeptidase activity', 'extracellular region', 'extracellular space', 'Golgi lumen', 'proteolysis', 'zinc ion binding', 'extracellular matrix disassembly', 'extracellular matrix organization', 'collagen fibril organization', 'collagen catabolic process', 'collagen catabolic process', 'extracellular matrix', 'negativ…	ECM remodeling
Module2	MMP14	['skeletal system development', 'angiogenesis', 'ovarian follicle development', 'response to hypoxia', 'endothelial cell proliferation', 'endochondral ossification', 'endopeptidase activity', 'metalloendopeptidase activity', 'metalloendopeptidase activity', 'metalloendopeptidase activity', 'metalloendopeptidase activity', 'serine-type endopeptidase activity', 'integrin binding', 'protein binding'…	ECM remodeling
Module2	NKX3-2	['negative regulation of transcription by RNA polymerase II', 'chromatin', 'RNA polymerase II cis-regulatory region sequence-specific DNA binding', 'DNA-binding transcription factor activity, RNA polymerase II-specific', 'DNA-binding transcription factor activity, RNA polymerase II-specific', 'DNA-binding transcription repressor activity, RNA polymerase II-specific', 'skeletal system development'…	Developmental
Module2	PLOD2	['response to hypoxia', 'iron ion binding', 'extracellular space', 'endoplasmic reticulum', 'endoplasmic reticulum membrane', 'Golgi apparatus', 'procollagen-lysine 5-dioxygenase activity', 'procollagen-lysine 5-dioxygenase activity', 'procollagen-lysine 5-dioxygenase activity', 'peptidyl-lysine hydroxylation', 'peptidyl-lysine hydroxylation', 'collagen fibril organization', 'rough endoplasmic re…	ECM remodeling
Module2	PMEPA1	['Golgi membrane', 'Golgi membrane', 'protein binding', 'plasma membrane', 'endosome membrane', 'membrane', 'negative regulation of transforming growth factor beta receptor signaling pathway', 'negative regulation of transforming growth factor beta receptor signaling pathway', 'negative regulation of transforming growth factor beta receptor signaling pathway', 'androgen receptor signaling pathway…	Growth factor signaling
Module2	RCN3	['calcium ion binding', 'calcium ion binding', 'protein binding', 'endoplasmic reticulum', 'endoplasmic reticulum', 'endoplasmic reticulum lumen', 'protein secretion', 'positive regulation of peptidase activity', 'protein transport', 'collagen biosynthetic process', 'ERAD pathway', 'surfactant homeostasis', 'intracellular membrane-bounded organelle', 'regulation of phosphatidylinositol 3-kinase/p…	ECM remodeling
Module2	SERPINH1	['chondrocyte development involved in endochondral bone morphogenesis', 'RNA binding', 'serine-type endopeptidase inhibitor activity', 'protein binding', 'collagen binding', 'extracellular space', 'endoplasmic reticulum', 'endoplasmic reticulum', 'endoplasmic reticulum', 'endoplasmic reticulum lumen', 'endoplasmic reticulum-Golgi intermediate compartment', 'response to unfolded protein', 'negativ…	ECM remodeling
Module2	SFN	['negative regulation of transcription by RNA polymerase II', 'release of cytochrome c from mitochondria', 'keratinocyte development', 'protein binding', 'extracellular space', 'nucleus', 'cytoplasm', 'cytoplasm', 'cytosol', 'cytosol', 'negative regulation of protein kinase activity', 'protein export from nucleus', 'signal transduction', 'protein localization', 'protein kinase C inhibitor activit…	Cytokine/Chemokine signaling
Module2	SLC2A3	['galactose transmembrane transporter activity', 'protein binding', 'D-glucose binding', 'plasma membrane', 'plasma membrane', 'plasma membrane', 'plasma membrane', 'plasma membrane', 'carbohydrate metabolic process', 'galactose transmembrane transport', 'membrane', 'aggresome', 'L-ascorbic acid metabolic process', 'secretory granule membrane', 'dehydroascorbic acid transmembrane transporter acti…	Metabolism / homeostasis
Module2	SPHK1	['magnesium ion binding', 'blood vessel development', 'lipid kinase activity', 'sphingosine-1-phosphate receptor signaling pathway', 'DNA binding', 'protein binding', 'calmodulin binding', 'ATP binding', 'nucleus', 'nucleoplasm', 'cytoplasm', 'cytoplasm', 'cytosol', 'cytosol', 'plasma membrane', 'clathrin-coated pit', 'protein acetylation', 'sphingosine metabolic process', 'inflammatory response'…	ECM remodeling
Module2	SPOCK1	['regulation of cell growth', 'neuron migration', 'serine-type endopeptidase inhibitor activity', 'cysteine-type endopeptidase inhibitor activity', 'extracellular matrix structural constituent', 'calcium ion binding', 'calcium ion binding', 'protein binding', 'collagen binding', 'extracellular space', 'extracellular space', 'cytoplasm', 'cell adhesion', 'nervous system development', 'metalloendop…	ECM remodeling
Module2	SYNDIG1	['protein binding', 'plasma membrane', 'intracellular protein transport', 'postsynaptic density', 'synaptic vesicle membrane', 'early endosome membrane', 'glutamate receptor binding', 'protein homodimerization activity', 'dendritic spine', 'dendritic shaft', 'intracellular membrane-bounded organelle', 'intracellular membrane-bounded organelle', 'cell body', 'positive regulation of synapse assembl…	Synaptic signaling / vesicle trafficking
Module2	THY1	['angiogenesis', 'regulation of cell-matrix adhesion', 'positive regulation of cellular extravasation', 'GTPase activator activity', 'GTPase activator activity', 'integrin binding', 'integrin binding', 'protein binding', 'extracellular region', 'endoplasmic reticulum', 'plasma membrane', 'plasma membrane', 'focal adhesion', 'negative regulation of protein kinase activity', 'cytoskeleton organizat…	ECM remodeling
Module2	TTC9	['bone development']	Developmental
Module2	VEGFC	['response to hypoxia', 'sprouting angiogenesis', 'positive regulation of neuroblast proliferation', 'protein binding', 'extracellular region', 'extracellular space', 'substrate-dependent cell migration', 'signal transduction', 'growth factor activity', 'positive regulation of cell population proliferation', 'response to xenobiotic stimulus', 'animal organ morphogenesis', 'glial cell proliferatio…	Growth factor signaling
Module2	WNT2	['positive regulation of endothelial cell proliferation', 'positive regulation of mesenchymal cell proliferation', 'lens development in camera-type eye', 'frizzled binding', 'frizzled binding', 'cytokine activity', 'cytokine activity', 'protein binding', 'extracellular region', 'extracellular region', 'extracellular region', 'extracellular space', 'cytoplasm', 'cell-cell signaling', 'positive reg…	Developmental
Module6	AKT1	['osteoblast differentiation', 'maternal placenta development', 'positive regulation of protein phosphorylation', 'positive regulation of endothelial cell proliferation', 'cell migration involved in sprouting angiogenesis', 'sphingosine-1-phosphate receptor signaling pathway', 'protein kinase activity', 'protein serine/threonine kinase activity', 'protein serine/threonine kinase activity', 'prote…	Cell proliferation/survival
Module6	CAPN1	['cornified envelope', 'calcium-dependent cysteine-type endopeptidase activity', 'calcium-dependent cysteine-type endopeptidase activity', 'calcium-dependent cysteine-type endopeptidase activity', 'calcium-dependent cysteine-type endopeptidase activity', 'calcium ion binding', 'protein binding', 'extracellular region', 'cytoplasm', 'mitochondrion', 'lysosome', 'cytosol', 'cytosol', 'plasma membra…	Cell migration / invasion
Module6	DUSP10	['regulation of adaptive immune response', 'non-membrane spanning protein tyrosine phosphatase activity', 'protein binding', 'nucleus', 'nucleoplasm', 'cytoplasm', 'cytoplasm', 'cytosol', 'cytosol', 'chromatin remodeling', 'regulation of transcription by RNA polymerase II', 'signal transduction', 'protein tyrosine/threonine phosphatase activity', 'protein tyrosine/threonine phosphatase activity',…	Growth factor signaling
Module6	EPHA2	['skeletal system development', 'vasculogenesis', 'virus receptor activity', 'osteoblast differentiation', 'blood vessel endothelial cell proliferation involved in sprouting angiogenesis', 'transmembrane receptor protein tyrosine kinase activity', 'transmembrane receptor protein tyrosine kinase activity', 'GPI-linked ephrin receptor activity', 'transmembrane-ephrin receptor activity', 'epidermal …	Growth factor signaling
Module6	FGFR3	['MAPK cascade', 'skeletal system development', 'endochondral ossification', 'chondrocyte differentiation', 'endochondral bone growth', 'protein tyrosine kinase activity', 'GPI-linked ephrin receptor activity', 'transmembrane-ephrin receptor activity', 'epidermal growth factor receptor activity', 'fibroblast growth factor receptor activity', 'fibroblast growth factor receptor activity', 'hepatocy…	Growth factor signaling
Module6	GFUS	['protein binding', 'cytosol', 'cytosol', 'leukocyte cell-cell adhesion', 'electron transfer activity', 'positive regulation of endothelial cell migration', 'GDP-mannose metabolic process', "'de novo' GDP-L-fucose biosynthetic process", "'de novo' GDP-L-fucose biosynthetic process", "'de novo' GDP-L-fucose biosynthetic process", 'GDP-4-dehydro-D-rhamnose reductase activity', 'identical protein bi…	Cell migration / invasion
Module6	KDR	['angiogenesis', 'angiogenesis', 'ovarian follicle development', 'branching involved in blood vessel morphogenesis', 'vasculogenesis', 'positive regulation of protein phosphorylation', 'positive regulation of endothelial cell proliferation', 'lymph vessel development', 'cell migration involved in sprouting angiogenesis', 'positive regulation of mesenchymal cell proliferation', 'epithelial cell ma…	Growth factor signaling
Module6	OGDH	['oxoglutarate dehydrogenase (succinyl-transferring) activity', 'oxoglutarate dehydrogenase (succinyl-transferring) activity', 'oxoglutarate dehydrogenase (succinyl-transferring) activity', 'protein binding', 'nucleus', 'mitochondrion', 'mitochondrion', 'mitochondrion', 'mitochondrial matrix', 'generation of precursor metabolites and energy', 'glycolytic process', 'tricarboxylic acid cycle', '2-o…	Stem cell signaling / developmental reactivation
Module6	PFKL	['6-phosphofructokinase activity', '6-phosphofructokinase activity', 'protein binding', 'ATP binding', 'extracellular region', 'cytosol', 'cytosol', '6-phosphofructokinase complex', '6-phosphofructokinase complex', 'fructose 6-phosphate metabolic process', 'fructose 6-phosphate metabolic process', 'fructose 6-phosphate metabolic process', 'glycolytic process', 'response to glucose', 'membrane', '…	Metabolism / homeostasis
Module6	PLEC	['cell morphogenesis', 'podosome', 'dystroglycan binding', 'leukocyte migration involved in immune response', 'keratinocyte development', 'RNA binding', 'structural constituent of cytoskeleton', 'protein binding', 'cytoplasm', 'mitochondrial outer membrane', 'cytosol', 'cytosol', 'intermediate filament', 'plasma membrane', 'brush border', 'focal adhesion', 'focal adhesion', 'focal adhesion', 'nuc…	Cell migration / invasion
Module6	PODXL2	['protein binding', 'glycosaminoglycan binding', 'Golgi lumen', 'plasma membrane', 'leukocyte tethering or rolling', 'leukocyte tethering or rolling']	Cell migration / invasion
Module6	POR	['NADPH-hemoprotein reductase activity', 'NADPH-hemoprotein reductase activity', 'NADPH-hemoprotein reductase activity', 'protein binding', 'endoplasmic reticulum membrane', 'cytosol', 'xenobiotic metabolic process', 'nitric oxide biosynthetic process', 'response to hormone', 'FMN binding', 'membrane', 'electron transport chain', 'positive regulation of monooxygenase activity', 'intracellular mem…	Metabolism / homeostasis
Module6	PTPRU	['protein tyrosine phosphatase activity', 'protein tyrosine phosphatase activity', 'protein tyrosine phosphatase activity', 'non-membrane spanning protein tyrosine phosphatase activity', 'transmembrane receptor protein tyrosine phosphatase activity', 'protein binding', 'plasma membrane', 'plasma membrane', 'cell-cell junction', 'chromatin remodeling', 'protein dephosphorylation', 'cell adhesion',…	Stem cell signaling / developmental reactivation
Module6	SLC4A2	['solute:inorganic anion antiporter activity', 'protein binding', 'plasma membrane', 'plasma membrane', 'focal adhesion', 'monoatomic anion transport', 'spermatogenesis', 'monoatomic anion transmembrane transporter activity', 'bicarbonate transport', 'bicarbonate transport', 'membrane', 'basolateral plasma membrane', 'apical plasma membrane', 'enzyme binding', 'transmembrane transporter activity'…	Cell migration / invasion
Module6	TP53	['negative regulation of transcription by RNA polymerase II', 'negative regulation of transcription by RNA polymerase II', 'mitophagy', 'chromatin', 'chromatin', 'chromatin', 'transcription cis-regulatory region binding', 'RNA polymerase II cis-regulatory region sequence-specific DNA binding', 'RNA polymerase II cis-regulatory region sequence-specific DNA binding', 'RNA polymerase II cis-regulato…	Cell proliferation/survival
Module6	VPS28	['ESCRT I complex', 'ESCRT I complex', 'ESCRT I complex', 'ESCRT I complex', 'ESCRT I complex', 'protein binding', 'cytoplasm', 'endosome', 'early endosome', 'cytosol', 'plasma membrane', 'endosome membrane', 'endosome membrane', 'endosome membrane', 'macroautophagy', 'negative regulation of protein ubiquitination', 'late endosome membrane', 'multivesicular body assembly', 'multivesicular body as…	Metabolism / homeostasis

## Sheet: 8. Module_TopRecuCompare
Module	Pairwise_Comparison	Dunn_p.adj
Module12	Durable_NonRecurrence_vs_Late_Recurrence	0.003
Module16	Censored_ShortFollowup_vs_Late_Recurrence	1.71e-05
Module18	Censored_ShortFollowup_vs_Late_Recurrence	0.000175
Module2	Censored_ShortFollowup_vs_ShortTerm_NonRecurrence	0.02
Module6	Durable_NonRecurrence_vs_Late_Recurrence	0.000742

## Sheet: 9. ManualGeneAnnotation
Gene level annotation		Sankey annotation
Cytokine/Chemokine signaling		Cytokine signaling			The diversity of RRVGO terms annotated manually for gene level annotation was further reduced for presenting the link between genes (gene functions) and significant pairwise comparisons in Sankey plot.
B cell/ T cell activation and function		Cell cycle regulator
Cell proliferation/survival		Proliferation / cell cycle
B cell activation / humoral response		B cell activation & response
Cell migration / invasion		Immune checkpoint / immunoregulation
Growth factor signaling		B/T cell/ activation & response
ECM remodeling		Chemokine / migration
Cardiac muscle function		Tumor-intrinsic signaling
Cell differentiation		B cell/ Immunoglobulin response
Developmental		ECM / adhesion / remodeling
Metabolism / homeostasis		Developmental/Tissue remodeling
Hormone/Metabolism / homeostasis		Metabolism / transport
Stem cell signaling / developmental reactivation
Ion transport / neurovascular signaling
Protein synthesis / ribosomal function
Differentiation/Proliferation
Synaptic signaling / vesicle trafficking

[truncated: 2 more sheets: 10. Sankey_GeneToFunction, 11.ModuleFunctions]
