# Supplementary material for: Divergent immune and extracellular matrix transcriptional programs underlie poor prognosis in early-stage lung adenocarcinoma
Source: Front Immunol. 2026 Apr 16;17:1762224. doi: 10.3389/fimmu.2026.1762224 (PMC13128801; doi:10.3389/fimmu.2026.1762224)
Supplement: Supplementary file 5 [file Table2.xlsx]

## Sheet: Readme
	Sheet/Tab	Tab Label	Description
	1	TCGA PatientCategorization	TCGA patient stratification categories used in survival analysis.
	2	TCGA_clinical	Curated TCGA clinical metadata with surrogate recurrence grouping.
	3	TCGA_Clin_Summary	Summary of age, gender, and stage (IA/IB) distribution in the filtered cohort.
	4	TCGA_GO_MultivarCoxPH	Multivariate Cox proportional hazards results for GO-term PC1 scores derived from the 184-gene validation set.

## Sheet: TCGA PatientCategorization
	To approximate recurrence-based stratification used in the microarray analysis, patients were categorized into five surrogate recurrence groups based on their OS time and event status:
	Early_Recurrence: death within 3 years
	Late_Recurrence: death after 3 years
	ShortTerm_NonRecurrence: censored with follow-up between 2 and 4 years
	Durable_NonRecurrence: censored with follow-up ≥4 years
	Censored_ShortFollowup: censored with follow-up <2 years.

## Sheet: TCGA_clinical
project	submitter_id	morphology	days_to_diagnosis	created_datetime	tissue_or_organ_of_origin	age_at_diagnosis	primary_diagnosis	classification_of_tumor	tumor_of_origin	updated_datetime	diagnosis_id	site_of_resection_or_biopsy	state	prior_treatment	diagnosis_is_primary_disease	synchronous_malignancy	ajcc_pathologic_stage	laterality	last_known_disease_status	prior_malignancy	year_of_diagnosis	days_to_last_known_disease_status	ajcc_staging_system_edition	ajcc_pathologic_t	days_to_recurrence	ajcc_pathologic_n	ajcc_pathologic_m	residual_disease	icd_10_code	tumor_grade	progression_or_recurrence	NA.	figo_stage	figo_staging_edition_year	exposure_type	alcohol_intensity	pack_years_smoked	cigarettes_per_day	tobacco_smoking_quit_year	tobacco_smoking_status	alcohol_history	exposure_id	tobacco_smoking_onset_year	years_smoked	race	gender	ethnicity	vital_status	age_at_index
TCGA-LUAD	TCGA-44-6147	8140/3	0	NA	Upper lobe, lung	24631	Adenocarcinoma, NOS	primary	NA	2025-03-26T09:17:27.911290-05:00	37538544-ef28-5c73-99ab-43472e510485	Lung, NOS	released	No	TRUE	No	Stage IA	Right	NA	yes	2010	NA	7th	T1b	NA	NX	M0	NA	C34.1	NA	NA	NA	NA	NA	Tobacco	NA	NA	NA	1980	Current Reformed Smoker for > 15 yrs	NA	69247a43-c242-514a-bfce-98a7b359f55c	1976	NA	white	female	not hispanic or latino	Alive	67
TCGA-LUAD	TCGA-44-7661	8140/3	0	NA	Lower lobe, lung	25483	Adenocarcinoma, NOS	primary	NA	2025-03-26T09:17:27.911290-05:00	e101de53-dfa9-5905-bd7a-54fe4e51ec2e	Lung, NOS	released	No	TRUE	Yes	Stage IB	Right	NA	no	2011	NA	7th	T2a	NA	N0	M0	NA	C34.3	NA	NA	NA	NA	NA	Tobacco	NA	22	NA	1976	Current Reformed Smoker for > 15 yrs	NA	95e86d69-820a-527e-a924-5657e4fdde82	1961	NA	white	female	not hispanic or latino	Dead	69
TCGA-LUAD	TCGA-55-7724	8140/3	0	NA	Upper lobe, lung	27891	Adenocarcinoma, NOS	primary	NA	2025-03-26T09:17:27.911290-05:00	0cab436d-13d9-589c-9a49-f2792b176380	Lung, NOS	released	No	TRUE	No	Stage IB	Left	NA	yes	2011	NA	7th	T2a	NA	N0	MX	R0	C34.1	NA	NA	NA	NA	NA	Tobacco	NA	50	NA	2008	Current Reformed Smoker for < or = 15 yrs	NA	c9db59b1-a1e3-5418-8263-580e39f364dc	1958	NA	white	female	not hispanic or latino	Alive	76
TCGA-LUAD	TCGA-55-7573	8140/3	0	NA	Upper lobe, lung	26302	Adenocarcinoma, NOS	primary	NA	2025-03-26T09:17:27.911290-05:00	321b5d8a-3d2b-55a0-9ba1-e24c624188c4	Lung, NOS	released	No	TRUE	No	Stage IA	Right	NA	yes	2011	NA	7th	T1b	NA	N0	MX	NA	C34.1	NA	NA	NA	NA	NA	Tobacco	NA	NA	NA	1983	Current Reformed Smoker for > 15 yrs	NA	db2ac5f1-5ec8-5828-955a-4be6d5852b3e	NA	NA	white	female	not hispanic or latino	Alive	72
TCGA-LUAD	TCGA-91-6836	8140/3	0	NA	Upper lobe, lung	19216	Adenocarcinoma, NOS	primary	NA	2025-03-26T09:17:27.911290-05:00	c485bf5a-cb4f-5c44-baab-f366d0da530e	Lung, NOS	released	No	TRUE	Yes	Stage IB	Right	NA	no	2010	NA	7th	T2	NA	N0	MX	NA	C34.1	NA	NA	NA	NA	NA	Tobacco	NA	50	NA	NA	Current Smoker	NA	1755598a-ca84-55b8-b74c-2fe3bdb3ab09	1973	NA	white	female	not hispanic or latino	Alive	52
TCGA-LUAD	TCGA-44-3917	8140/3	0	NA	Upper lobe, lung	12179	Adenocarcinoma, NOS	primary	NA	2025-03-26T09:17:27.911290-05:00	81de2dc7-ddb4-5b5d-a9ae-29b6eae69f57	Lung, NOS	released	No	TRUE	No	Stage IB	Right	NA	no	2009	NA	6th	T2	NA	N0	M0	R0	C34.1	NA	NA	NA	NA	NA	Tobacco	NA	16	NA	NA	Current Smoker	NA	f1ee04d7-caa9-5338-b8c7-5253c2e70d67	1993	NA	white	female	not hispanic or latino	Alive	33
TCGA-LUAD	TCGA-38-4625	8140/3	0	NA	Upper lobe, lung	24241	Adenocarcinoma, NOS	primary	NA	2025-03-26T09:17:27.911290-05:00	ce35d76e-7b03-5008-bbcc-2342f465bc74	Lung, NOS	released	No	TRUE	No	Stage IB	Right	NA	no	2002	NA	5th	T2a	NA	N0	M0	R0	C34.1	NA	NA	NA	NA	NA	Tobacco	NA	50	NA	NA	Current Smoker	NA	b7d96d8d-97ba-5629-a3fe-b80b0eab9b23	1952	NA	white	female	not hispanic or latino	Alive	66
TCGA-LUAD	TCGA-50-5931	8140/3	0	NA	Upper lobe, lung	27733	Adenocarcinoma, NOS	primary	NA	2025-03-26T09:17:27.911290-05:00	092609c0-775f-5e17-b321-19bb903bc65d	Lung, NOS	released	No	TRUE	No	Stage IB	Left	NA	no	2001	NA	5th	T2	NA	N0	M0	R0	C34.1	NA	NA	NA	NA	NA	Tobacco	NA	40	NA	NA	Current Reformed Smoker for < or = 15 yrs	NA	36492316-0120-53af-93aa-5e81edfdc05b	NA	NA	white	female	not hispanic or latino	Dead	75
TCGA-LUAD	TCGA-MN-A4N5	8140/3	0	NA	Upper lobe, lung	23257	Adenocarcinoma, NOS	primary	NA	2025-03-26T09:17:27.911290-05:00	748e8de2-a428-5538-bd63-53e5e86c8811	Lung, NOS	released	No	TRUE	No	Stage IA	Left	NA	no	2011	NA	7th	T1a	NA	N0	M0	R0	C34.1	NA	NA	NA	NA	NA	Tobacco	NA	NA	NA	2011	Current Reformed Smoker for < or = 15 yrs	NA	f14d919a-ed6b-5cc2-82f8-214022c61b5b	1971	NA	white	male	not hispanic or latino	Alive	63
TCGA-LUAD	TCGA-44-5644	8140/3	0	NA	Lower lobe, lung	18644	Adenocarcinoma, NOS	primary	NA	2025-03-26T09:17:27.911290-05:00	a584fdee-e0b5-5dc5-8e46-5129d9ea5f02	Lung, NOS	released	No	TRUE	No	Stage IB	Right	NA	no	2010	NA	7th	T2a	NA	N0	NA	NA	C34.3	NA	NA	NA	NA	NA	Tobacco	NA	17.5	NA	NA	Current Smoker	NA	a0a25f0d-2081-5cb0-b43b-dd7102d7e30f	1975	NA	white	female	not hispanic or latino	Alive	51
TCGA-LUAD	TCGA-44-6144	8140/3	0	NA	Upper lobe, lung	21283	Adenocarcinoma, NOS	primary	NA	2025-03-26T09:17:27.911290-05:00	69fa6b22-98e5-5f03-9e91-363e1e8fffbb	Lung, NOS	released	No	TRUE	No	Stage IA	Right	NA	no	2011	NA	7th	T1a	NA	N0	M0	RX	C34.1	NA	NA	NA	NA	NA	Tobacco	NA	67.5	NA	NA	Current Smoker	NA	16ebbb2d-7c52-578e-bfeb-27ff6fad7bac	1968	NA	white	male	not hispanic or latino	Alive	58
TCGA-LUAD	TCGA-55-6987	8140/3	0	NA	Lower lobe, lung	28382	Adenocarcinoma, NOS	primary	NA	2025-03-26T09:17:27.911290-05:00	10de9d0c-8af2-5d13-b24e-a535f66c71e8	Lung, NOS	released	No	TRUE	No	Stage IA	Left	NA	no	2006	NA	6th	T1	NA	N0	M0	NA	C34.3	NA	NA	NA	NA	NA	Tobacco	NA	NA	NA	2006	Current Reformed Smoker for < or = 15 yrs	NA	30a6d01e-9fba-5923-a129-30ddb9dfd70c	NA	NA	white	male	not hispanic or latino	Alive	77
TCGA-LUAD	TCGA-91-6835	8140/3	0	NA	Lower lobe, lung	29887	Adenocarcinoma, NOS	primary	NA	2025-03-26T09:17:27.911290-05:00	c0c58186-4b17-5cba-bd56-5de255a664bb	Lung, NOS	released	No	TRUE	No	Stage IA	Right	NA	no	2010	NA	7th	T1	NA	N0	M0	R0	C34.3	NA	NA	NA	NA	NA	Tobacco	NA	25	NA	1976	Current Reformed Smoker for > 15 yrs	NA	301a7bf9-e914-5b5a-932f-eb819889a40d	NA	NA	white	female	not hispanic or latino	Alive	81
TCGA-LUAD	TCGA-L9-A443	8140/3	0	NA	Lower lobe, lung	23062	Adenocarcinoma, NOS	primary	NA	2025-03-26T09:17:27.911290-05:00	b4550694-6b07-55eb-aa1c-a22ef9346cd2	Lung, NOS	released	No	TRUE	No	Stage IA	Left	NA	yes	2012	NA	7th	T1a	NA	N0	MX	R0	C34.3	NA	NA	NA	NA	NA	Tobacco	NA	90	NA	2005	Current Reformed Smoker for < or = 15 yrs	NA	a65eac99-e0a1-52bc-8756-4a138f53ccd1	1960	NA	white	female	not hispanic or latino	Dead	63
TCGA-LUAD	TCGA-55-A4DG	8140/3	0	NA	Upper lobe, lung	26044	Adenocarcinoma, NOS	primary	NA	2025-03-26T09:17:27.911290-05:00	ed66bcf7-1a57-5445-98b0-a1c8538ea40b	Lung, NOS	released	No	TRUE	No	Stage IA	Right	NA	no	2012	NA	7th	T1b	NA	N0	MX	R0	C34.1	NA	NA	NA	NA	NA	Tobacco	NA	100	NA	2012	Current Reformed Smoker for < or = 15 yrs	NA	4fbe26c5-986d-5d76-b5c0-0ee48c55848a	NA	NA	white	male	not hispanic or latino	Alive	71
TCGA-LUAD	TCGA-44-2656	8140/3	0	NA	Upper lobe, lung	21766	Adenocarcinoma, NOS	primary	NA	2025-03-26T09:17:27.911290-05:00	6737f52c-ac28-5c60-aa8c-b1deca5eb3a0	Lung, NOS	released	No	TRUE	No	Stage IB	Right	NA	no	2009	NA	6th	T2	NA	N0	M0	NA	C34.1	NA	NA	NA	NA	NA	Tobacco	NA	23	NA	2009	Current Reformed Smoker for < or = 15 yrs	NA	ed8b7fe8-02cf-5895-8986-9759190cd5c7	1994	NA	white	male	not hispanic or latino	Alive	59
TCGA-LUAD	TCGA-55-6642	8140/3	0	NA	Lower lobe, lung	23107	Adenocarcinoma, NOS	primary	NA	2025-03-26T09:17:27.911290-05:00	01c652a0-b98e-549e-8a1f-fd09ea8c06ed	Lung, NOS	released	No	TRUE	No	Stage IB	Right	NA	no	2006	NA	6th	T2	NA	N0	MX	R0	C34.3	NA	NA	NA	NA	NA	Tobacco	NA	NA	NA	NA	Current Smoker	NA	25ec9805-495b-5998-a2e3-8210aec71988	1961	NA	white	male	not reported	Alive	63
TCGA-LUAD	TCGA-05-4249	8140/3	0	NA	Lower lobe, lung	24532	Adenocarcinoma, NOS	primary	NA	2025-03-26T09:17:27.911290-05:00	c53e1e0c-f270-5739-badb-81ae50b90d15	Lung, NOS	released	No	TRUE	No	Stage IB	Right	NA	no	2007	NA	6th	T2	NA	N0	M0	R0	C34.3	NA	NA	NA	NA	NA	Tobacco	NA	52	NA	NA	Current Reformed Smoker for > 15 yrs	NA	bdccc445-fd6d-5623-9693-ac3cf30d1da5	NA	NA	not reported	male	not reported	Alive	67
TCGA-LUAD	TCGA-75-7031	8140/3	NA	NA	Upper lobe, lung	NA	Adenocarcinoma, NOS	primary	NA	2025-01-08T13:14:10.173598-06:00	dcc856d9-2a2c-5541-b9c3-a9c7157e62f0	Lung, NOS	released	No	TRUE	No	Stage IB	Right	NA	no	2008	NA	6th	T2	NA	N0	M0	R0	C34.1	NA	NA	NA	NA	NA	Tobacco	NA	5	NA	1975	Current Reformed Smoker for > 15 yrs	NA	e2807014-34c3-58ec-8e48-cf0b45c3cc84	1965	NA	not reported	female	not reported	Alive	NA
TCGA-LUAD	TCGA-91-8499	8140/3	0	NA	Lower lobe, lung	27853	Adenocarcinoma, NOS	primary	NA	2025-03-26T09:17:27.911290-05:00	d72fed61-3633-5cdb-acc4-be8763dfac85	Lung, NOS	released	No	TRUE	No	Stage IA	Left	NA	no	2011	NA	7th	T1b	NA	N0	MX	NA	C34.3	NA	NA	NA	NA	NA	Tobacco	NA	90	NA	NA	Current Smoker	NA	c26fe6dc-2051-5768-8909-d48cc25fde4b	1945	NA	white	female	not hispanic or latino	Alive	76
TCGA-LUAD	TCGA-80-5608	8140/3	NA	NA	Upper lobe, lung	NA	Adenocarcinoma, NOS	primary	NA	2025-03-26T09:17:27.911290-05:00	01ba99c3-ec89-57df-b596-6bf327aab26e	Lung, NOS	released	No	TRUE	No	Stage IA	Right	NA	no	NA	NA	6th	T1	NA	N0	M0	R0	C34.1	NA	NA	NA	NA	NA	Tobacco	NA	26	NA	NA	Current Smoker	NA	5259e321-6781-5d44-abfc-451c1aea1c04	1972	NA	not reported	female	not reported	Alive	NA
TCGA-LUAD	TCGA-44-6145	8140/3	0	NA	Upper lobe, lung	22745	Adenocarcinoma, NOS	primary	NA	2025-03-26T09:17:27.911290-05:00	bd5a3c1a-fb57-5da3-954c-273512e6858c	Lung, NOS	released	No	TRUE	No	Stage IA	Right	NA	no	2011	NA	7th	T1	NA	N0	M0	NA	C34.1	NA	NA	NA	NA	NA	Tobacco	NA	75	NA	1999	Current Reformed Smoker for < or = 15 yrs	NA	5de55cf5-047b-5898-8a8f-1cb26c1fca17	1963	NA	white	female	not hispanic or latino	Alive	62
TCGA-LUAD	TCGA-55-8514	8140/3	0	NA	Upper lobe, lung	25608	Adenocarcinoma, NOS	primary	NA	2025-03-26T09:17:27.911290-05:00	5164e66d-05a4-5657-ab59-77a4c9c13057	Lung, NOS	released	No	TRUE	No	Stage IB	Right	NA	no	2012	NA	7th	T2a	NA	N0	MX	R0	C34.1	NA	NA	NA	NA	NA	Tobacco	NA	20	NA	2011	Current Reformed Smoker for < or = 15 yrs	NA	4c68a32c-f672-58af-8c11-a63a73d1a7b5	1971	NA	black or african american	female	not hispanic or latino	Alive	70
TCGA-LUAD	TCGA-MP-A4SV	8140/3	0	NA	Lower lobe, lung	24516	Adenocarcinoma, NOS	primary	NA	2025-03-26T09:17:27.911290-05:00	77c1cfc3-0a92-507b-80b5-edf20d005785	Lung, NOS	released	No	TRUE	No	Stage IB	Left	NA	no	2001	NA	5th	T2	NA	N0	M0	R0	C34.3	NA	NA	NA	NA	NA	Tobacco	NA	110	NA	NA	Current Smoker	NA	297fda55-20a3-5a31-94d0-b253fd0b9a15	1946	NA	Unknown	male	Unknown	Dead	67
TCGA-LUAD	TCGA-55-6971	8140/3	0	NA	Lower lobe, lung	21734	Adenocarcinoma, NOS	primary	NA	2025-03-26T09:17:27.911290-05:00	5953c141-2cf8-5965-8457-5d74db8e5720	Lung, NOS	released	No	TRUE	No	Stage IB	Left	NA	no	2010	NA	7th	T2	NA	N0	MX	R0	C34.3	NA	NA	NA	NA	NA	Tobacco	NA	60	NA	2010	Current Reformed Smoker for < or = 15 yrs	NA	7cb27ef4-c0a7-5ee6-af99-a6342a65182b	1970	NA	white	female	not reported	Alive	59
TCGA-LUAD	TCGA-MP-A5C7	8140/3	0	NA	Upper lobe, lung	28015	Adenocarcinoma, NOS	primary	NA	2025-03-26T09:17:27.911290-05:00	d09656e9-03cd-58e6-b9d2-2afbe24d04e3	Lung, NOS	released	No	TRUE	No	Stage IB	Left	NA	no	2008	NA	6th	T2	NA	N0	M0	R0	C34.1	NA	NA	NA	NA	NA	Tobacco	NA	15	NA	1968	Current Reformed Smoker for > 15 yrs	NA	ed014f35-99b9-5c91-939c-3ad0b0952806	1953	NA	white	female	not hispanic or latino	Alive	76
TCGA-LUAD	TCGA-55-8510	8140/3	0	NA	Lower lobe, lung	20410	Adenocarcinoma, NOS	primary	NA	2025-03-26T09:17:27.911290-05:00	a9117477-ee48-564f-b57d-141e83666a38	Lung, NOS	released	No	TRUE	No	Stage IB	Right	NA	no	2012	NA	7th	T2a	NA	N0	MX	R0	C34.3	NA	NA	NA	NA	NA	Tobacco	NA	NA	NA	NA	Current Smoker	NA	d5993dc1-235b-55a8-8d51-2a5f84cda699	NA	NA	white	female	not hispanic or latino	Alive	55
TCGA-LUAD	TCGA-44-A47B	8140/3	0	NA	Upper lobe, lung	28869	Adenocarcinoma, NOS	primary	NA	2025-03-26T09:17:27.911290-05:00	344eb84b-0d71-512d-b309-ac19d77878c9	Lung, NOS	released	No	TRUE	No	Stage IB	Right	NA	no	2012	NA	7th	T2a	NA	N0	M0	R0	C34.1	NA	NA	NA	NA	NA	Tobacco	NA	4.5	NA	1965	Current Reformed Smoker for > 15 yrs	NA	f9d1a425-9cc4-5667-8b37-db96e77a6221	1956	NA	white	male	not hispanic or latino	Alive	79
TCGA-LUAD	TCGA-44-2655	8140/3	0	NA	Upper lobe, lung	23854	Adenocarcinoma, NOS	primary	NA	2025-03-26T09:17:27.911290-05:00	5672187c-4648-5de5-8cad-903c919ef1f8	Lung, NOS	released	No	TRUE	No	Stage IA	Right	NA	yes	2009	NA	6th	T1	NA	N0	M0	R0	C34.1	NA	NA	NA	NA	NA	Tobacco	NA	30	NA	1988	Current Reformed Smoker for > 15 yrs	NA	74b0ae75-22e9-599b-809c-efd382a1d9cd	1958	NA	white	female	not hispanic or latino	Alive	65
TCGA-LUAD	TCGA-44-6776	8140/3	0	NA	Upper lobe, lung	22150	Adenocarcinoma, NOS	primary	NA	2025-03-26T09:17:27.911290-05:00	81b2458e-450a-5466-83d4-483aad174803	Lung, NOS	released	No	TRUE	No	Stage IA	Right	NA	yes	2005	NA	6th	T1	NA	N0	MX	NA	C34.1	NA	NA	NA	NA	NA	Tobacco	NA	45	NA	2005	Current Reformed Smoker for < or = 15 yrs	NA	a66599e1-dca7-5307-b9a7-6c27cda6e774	1960	NA	white	female	not reported	Alive	60
TCGA-LUAD	TCGA-55-8621	8140/3	0	NA	Lower lobe, lung	27485	Adenocarcinoma, NOS	primary	NA	2025-03-26T09:17:27.911290-05:00	d4f85871-d994-55fa-a294-4819ae155f28	Lung, NOS	released	No	TRUE	No	Stage IA	Left	NA	yes	2012	NA	7th	T1a	NA	N0	MX	R0	C34.3	NA	NA	NA	NA	NA	Tobacco	NA	30	NA	2010	Current Reformed Smoker for < or = 15 yrs	NA	a684c476-15b0-571b-abf6-4ef19f8aaaf2	1980	NA	white	female	not hispanic or latino	Alive	75
TCGA-LUAD	TCGA-J2-A4AD	8140/3	0	NA	Upper lobe, lung	22414	Adenocarcinoma, NOS	primary	NA	2025-03-26T09:17:27.911290-05:00	3f5b76d8-fcc0-5859-bc23-e9dec05d649a	Lung, NOS	released	No	TRUE	No	Stage IA	Left	NA	no	2012	NA	7th	T1a	NA	N0	MX	RX	C34.1	NA	NA	NA	NA	NA	Tobacco	NA	120	NA	NA	Current Smoker	NA	fa2736aa-8d27-5903-9c06-46ad6851ab99	1970	NA	white	female	not hispanic or latino	Dead	61
TCGA-LUAD	TCGA-78-8662	8140/3	0	NA	Upper lobe, lung	19563	Adenocarcinoma, NOS	primary	NA	2025-03-26T09:17:27.911290-05:00	232bb62b-8eee-5677-8272-b8f2bf929f8d	Lung, NOS	released	No	TRUE	No	Stage IB	Right	NA	no	2000	NA	6th	T2	NA	N0	M0	R0	C34.1	NA	NA	NA	NA	NA	Tobacco	NA	45	NA	NA	Current Smoker	NA	ea1614d0-5476-5007-a3a6-e09888bca9e2	1964	NA	not reported	female	not reported	Dead	53
TCGA-LUAD	TCGA-L4-A4E6	8140/3	0	NA	Upper lobe, lung	24631	Adenocarcinoma, NOS	primary	NA	2025-03-26T09:17:27.911290-05:00	f9171c82-7835-55ca-85fa-e3f9351a99da	Lung, NOS	released	No	TRUE	No	Stage IA	Right	NA	no	2012	NA	7th	T1	NA	N0	M0	R0	C34.1	NA	NA	NA	NA	NA	Tobacco	NA	30	NA	1984	Current Reformed Smoker for > 15 yrs	NA	24014162-6063-5588-8483-60d630642cd4	1954	NA	white	male	not hispanic or latino	Alive	67
TCGA-LUAD	TCGA-83-5908	8140/3	0	NA	Upper lobe, lung	21760	Adenocarcinoma, NOS	primary	NA	2025-03-26T09:17:27.911290-05:00	fc4e4284-d2d0-5574-ab4b-3540fc619feb	Lung, NOS	released	No	TRUE	No	Stage IA	Left	NA	no	2009	NA	6th	T1	NA	N0	M0	R0	C34.1	NA	NA	NA	NA	NA	Tobacco	NA	69	NA	2007	Current Reformed Smoker for < or = 15 yrs	NA	937cc1ec-83e2-58c7-866f-ee829ef489c8	1962	NA	white	female	not hispanic or latino	Alive	59
TCGA-LUAD	TCGA-49-AAR0	8140/3	0	NA	Upper lobe, lung	20932	Adenocarcinoma, NOS	primary	NA	2025-03-26T09:17:27.911290-05:00	6f50fcfc-034c-5dda-a7c9-378451ecd93c	Lung, NOS	released	No	TRUE	No	Stage IA	Right	NA	yes	2002	NA	5th	T1	NA	N0	MX	R0	C34.1	NA	NA	NA	NA	NA	Tobacco	NA	37	NA	NA	Current Smoker	NA	c664187d-0230-5a52-b262-a3ca52eee695	NA	NA	black or african american	male	not hispanic or latino	Alive	57
TCGA-LUAD	TCGA-44-6775	8140/3	0	NA	Upper lobe, lung	26415	Adenocarcinoma, NOS	primary	NA	2025-03-26T09:17:27.911290-05:00	9091c61b-4cbb-5536-b743-d932aa15f9df	Lung, NOS	released	No	TRUE	No	Stage IB	Right	NA	no	2011	NA	7th	T2a	NA	N0	MX	RX	C34.1	NA	NA	NA	NA	NA	Tobacco	NA	25	NA	2005	Current Reformed Smoker for < or = 15 yrs	NA	15a115b7-f984-5c3f-90a5-c27c23aedc97	1955	NA	white	female	hispanic or latino	Alive	72
TCGA-LUAD	TCGA-O1-A52J	8140/3	0	NA	Lower lobe, lung	27223	Adenocarcinoma, NOS	primary	NA	2025-03-26T09:17:27.911290-05:00	f579574b-5bce-57c3-95ae-4496f16b8d79	Lung, NOS	released	No	TRUE	No	Stage IA	Left	NA	no	2007	NA	6th	T1	NA	N0	MX	NA	C34.3	NA	NA	NA	NA	NA	Tobacco	NA	45	NA	1980	Current Reformed Smoker for > 15 yrs	NA	24d83dc1-76d1-5bc7-887b-60aaa6c50188	1950	NA	white	female	not hispanic or latino	Dead	74
TCGA-LUAD	TCGA-44-7672	8140/3	0	NA	Upper lobe, lung	19200	Adenocarcinoma, NOS	primary	NA	2025-03-26T09:17:27.911290-05:00	eb4f5f7f-1497-55ea-b8b0-fb666839ea12	Lung, NOS	released	No	TRUE	No	Stage IA	Left	NA	no	2010	NA	7th	T1b	NA	N0	M0	NA	C34.1	NA	NA	NA	NA	NA	Tobacco	NA	20	NA	NA	Current Smoker	NA	8800d970-c011-5795-a8a6-d184df2b8b45	1980	NA	white	female	not hispanic or latino	Alive	52
TCGA-LUAD	TCGA-75-7027	8140/3	NA	NA	Lower lobe, lung	NA	Adenocarcinoma, NOS	primary	NA	2025-03-26T09:17:27.911290-05:00	121bf179-a530-513f-88e2-0334cadacec1	Lung, NOS	released	No	TRUE	No	Stage IB	Left	NA	no	NA	NA	6th	T2	NA	N0	M0	R0	C34.3	NA	NA	NA	NA	NA	Tobacco	NA	50	NA	NA	Current Smoker	NA	630347b9-3e76-5210-ab29-eba15c295017	1956	NA	not reported	male	not reported	Alive	NA
TCGA-LUAD	TCGA-L9-A444	8140/3	0	NA	Upper lobe, lung	22202	Adenocarcinoma, NOS	primary	NA	2025-03-26T09:17:27.911290-05:00	55ed2a57-44cf-5190-ab0e-af71ec48e0c0	Lung, NOS	released	No	TRUE	No	Stage IA	Right	NA	yes	2012	NA	7th	T1a	NA	N0	MX	R0	C34.1	NA	NA	NA	NA	NA	Tobacco	NA	10	NA	NA	Current Smoker	NA	064cb9ea-d643-5b39-8004-6eae23c998e3	1972	NA	white	female	not hispanic or latino	Alive	60
TCGA-LUAD	TCGA-91-8497	8140/3	0	NA	Upper lobe, lung	27632	Adenocarcinoma, NOS	primary	NA	2025-03-26T09:17:27.911290-05:00	e8e2df0d-b8d7-5d30-b10f-75b0adc57671	Lung, NOS	released	No	TRUE	No	Stage IA	Right	NA	no	2012	NA	7th	T1a	NA	N0	MX	NA	C34.1	NA	NA	NA	NA	NA	Tobacco	NA	NA	NA	NA	Lifelong Non-Smoker	NA	b149cfd0-2569-5e8c-a750-e1461a1dfafe	NA	NA	white	female	not hispanic or latino	Dead	75
TCGA-LUAD	TCGA-44-6778	8140/3	0	NA	Lung, NOS	21725	Adenocarcinoma, NOS	primary	NA	2025-03-26T09:17:27.911290-05:00	22bbe635-aa66-5c49-b066-d80722c7d4d6	Lung, NOS	released	No	TRUE	No	Stage IA	NA	NA	no	2007	NA	6th	T1	NA	N0	MX	NA	C34.1	NA	NA	NA	NA	NA	Tobacco	NA	15	NA	2004	Current Reformed Smoker for < or = 15 yrs	NA	33d8b194-5eeb-51e5-9409-0d41bf96a7fd	1974	NA	black or african american	male	not reported	Alive	59
TCGA-LUAD	TCGA-49-4486	8140/3	0	NA	Lower lobe, lung	26415	Adenocarcinoma, NOS	primary	NA	2025-03-26T09:17:27.911290-05:00	6b9cc1c5-cd17-5f8c-9784-0bd83f36a78c	Lung, NOS	released	No	TRUE	No	Stage IA	Right	NA	no	1992	NA	3rd	T1	NA	N0	M0	R0	C34.3	NA	NA	NA	NA	NA	Tobacco	NA	17.5	NA	1967	Current Reformed Smoker for > 15 yrs	NA	7e0abaa9-d8da-5dec-97ce-785b41ece10d	1932	NA	white	male	not hispanic or latino	Dead	72
TCGA-LUAD	TCGA-75-5122	8140/3	NA	NA	Upper lobe, lung	NA	Adenocarcinoma, NOS	primary	NA	2025-01-08T13:14:10.173598-06:00	9cd9aff0-18d3-5668-9df8-382fa3abc2ef	Lung, NOS	released	No	TRUE	No	Stage IB	Left	NA	no	2005	NA	NA	T2	NA	N0	M0	R0	C34.1	NA	NA	NA	NA	NA	Tobacco	NA	20	NA	1985	Current Reformed Smoker for > 15 yrs	NA	2c87007e-6e7f-5265-b175-dd5258388c58	NA	NA	not reported	male	not reported	Dead	NA
TCGA-LUAD	TCGA-55-7903	8140/3	0	NA	Lower lobe, lung	23509	Adenocarcinoma, NOS	primary	NA	2025-03-26T09:17:27.911290-05:00	5e41971f-b23b-501c-9dca-ec978959c0d4	Lung, NOS	released	No	TRUE	No	Stage IA	Right	NA	no	2011	NA	7th	T1b	NA	N0	MX	R0	C34.3	NA	NA	NA	NA	NA	Tobacco	NA	40	NA	NA	Current Smoker	NA	01d549bf-0232-5ad7-a4b2-e2f081f65e03	NA	NA	white	male	not hispanic or latino	Alive	64
TCGA-LUAD	TCGA-55-8302	8140/3	0	NA	Lower lobe, lung	20011	Adenocarcinoma, NOS	primary	NA	2025-03-26T09:17:27.911290-05:00	cffab17b-e16f-52bb-b807-5b86eb8e8f90	Lung, NOS	released	No	TRUE	No	Stage IB	Right	NA	no	2012	NA	7th	T2	NA	N0	MX	R0	C34.3	NA	NA	NA	NA	NA	Tobacco	NA	59	NA	NA	Current Smoker	NA	c7533e2f-c16f-5116-9d11-cf3dca8d3206	1965	NA	white	male	not reported	Alive	54
TCGA-LUAD	TCGA-44-8120	8140/3	0	NA	Upper lobe, lung	21188	Adenocarcinoma, NOS	primary	NA	2025-03-26T09:17:27.911290-05:00	bd28099c-519b-5069-93d1-31d654f47482	Lung, NOS	released	No	TRUE	No	Stage IB	Right	NA	no	2011	NA	7th	T2a	NA	N0	M0	NA	C34.1	NA	NA	NA	NA	NA	Tobacco	NA	30	NA	NA	Current Reformed Smoker, Duration Not Specified	NA	39743272-8e4b-5f23-aa0c-da372d79d10a	1981	NA	black or african american	male	not hispanic or latino	Alive	58
TCGA-LUAD	TCGA-55-8206	8140/3	0	NA	Upper lobe, lung	20690	Adenocarcinoma, NOS	primary	NA	2025-03-26T09:17:27.911290-05:00	b61a384a-746b-5d3c-a15d-bf95e4c2a325	Lung, NOS	released	No	TRUE	No	Stage IA	Right	NA	no	2012	NA	7th	T1b	NA	N0	M0	R0	C34.1	NA	NA	NA	NA	NA	Tobacco	NA	NA	NA	NA	Lifelong Non-Smoker	NA	0614f7d7-5978-5ea5-85ec-9b4760266d8e	NA	NA	white	male	not hispanic or latino	Alive	56
TCGA-LUAD	TCGA-93-8067	8140/3	0	NA	Lower lobe, lung	28453	Adenocarcinoma, NOS	primary	NA	2025-03-26T09:17:27.911290-05:00	cebd6b0a-119a-5847-b2ac-897bde972c23	Lung, NOS	released	No	TRUE	No	Stage IB	Left	NA	yes	2011	NA	7th	T2a	NA	N0	MX	RX	C34.3	NA	NA	NA	NA	NA	Tobacco	NA	20	NA	2001	Current Reformed Smoker for < or = 15 yrs	NA	8fd4fb14-b362-569d-825f-f2f572f17c28	1961	NA	asian	male	not hispanic or latino	Alive	77
TCGA-LUAD	TCGA-73-4658	8140/3	0	NA	Lower lobe, lung	29508	Adenocarcinoma, NOS	primary	NA	2025-03-26T09:17:27.911290-05:00	6e678430-a27c-5412-b531-49b344cadb05	Lung, NOS	released	No	TRUE	No	Stage IB	Left	NA	yes	2004	NA	6th	T2	NA	N0	M0	R0	C34.3	NA	NA	NA	NA	NA	Tobacco	NA	25	NA	NA	Current Reformed Smoker for > 15 yrs	NA	80ac17a4-ed8b-5c3b-a85e-72dfab59fda8	NA	NA	white	female	not hispanic or latino	Dead	80
TCGA-LUAD	TCGA-55-1592	8140/3	0	NA	Upper lobe, lung	NA	Adenocarcinoma, NOS	primary	NA	2025-03-26T09:17:27.911290-05:00	9258dedd-f0a4-5100-89b6-ce496a7d9b93	Lung, NOS	released	No	TRUE	No	Stage IA	Left	NA	yes	2005	NA	NA	T2	NA	N0	M0	R0	C34.1	NA	NA	NA	NA	NA	Tobacco	NA	NA	NA	1997	Current Reformed Smoker for < or = 15 yrs	NA	7e60edbf-b941-59de-a86d-efd647437ac2	1957	NA	white	male	not hispanic or latino	Dead	65
TCGA-LUAD	TCGA-55-7726	8140/3	0	NA	Lower lobe, lung	26451	Adenocarcinoma, NOS	primary	NA	2025-03-26T09:17:27.911290-05:00	6faa9287-f15a-5428-81dc-d3c862e9604a	Lung, NOS	released	No	TRUE	No	Stage IA	Left	NA	yes	2011	NA	7th	T1b	NA	N0	MX	R0	C34.3	NA	NA	NA	NA	NA	Tobacco	NA	30	NA	1979	Current Reformed Smoker for > 15 yrs	NA	4a5f97d3-b511-5df3-af79-bc0a579ffbb0	1955	NA	white	female	not hispanic or latino	Alive	72
TCGA-LUAD	TCGA-55-7725	8140/3	0	NA	Lower lobe, lung	24848	Adenocarcinoma, NOS	primary	NA	2025-03-26T09:17:27.911290-05:00	940f183d-1be7-5dd9-b897-ca7ef4219e29	Lung, NOS	released	No	TRUE	No	Stage IA	Right	NA	yes	2011	NA	7th	T1a	NA	N0	MX	R0	C34.3	NA	NA	NA	NA	NA	Tobacco	NA	16	NA	1994	Current Reformed Smoker for > 15 yrs	NA	d4532e3c-b0dc-5b2e-9b02-ea9e1401574a	1963	NA	white	female	not hispanic or latino	Alive	68
TCGA-LUAD	TCGA-73-4662	8140/3	0	NA	Upper lobe, lung	23762	Adenocarcinoma, NOS	primary	NA	2025-03-26T09:17:27.911290-05:00	73c5fd2f-6888-5615-b87d-d4d87ca9a600	Lung, NOS	released	No	TRUE	No	Stage IA	Left	NA	no	2007	NA	6th	T1	NA	N0	M0	R0	C34.1	NA	NA	NA	NA	NA	Tobacco	NA	10	NA	1972	Current Reformed Smoker for > 15 yrs	NA	e88525f4-7f60-5c4f-9ca2-27c1499bba93	1955	NA	white	female	not hispanic or latino	Alive	65
TCGA-LUAD	TCGA-78-7163	8140/3	0	NA	Lower lobe, lung	22002	Adenocarcinoma, NOS	primary	NA	2025-03-26T09:17:27.911290-05:00	06c8ee8d-3c9b-5db5-ab50-424492059dd8	Lung, NOS	released	No	TRUE	No	Stage IB	Right	NA	no	1992	NA	6th	T2	NA	N0	M0	R0	C34.3	NA	NA	NA	NA	NA	Tobacco	NA	41	NA	1991	Current Reformed Smoker for < or = 15 yrs	NA	ca9d35fa-8251-568b-8102-7351aaa0a9dc	1950	NA	white	male	not reported	Alive	60
TCGA-LUAD	TCGA-44-3919	8140/3	0	NA	Upper lobe, lung	26081	Adenocarcinoma, NOS	primary	NA	2025-03-26T09:17:27.911290-05:00	a355eae9-c742-533d-96dd-f68d0b6f5df7	Lung, NOS	released	No	TRUE	No	Stage IA	Right	NA	no	2010	NA	7th	T1	NA	N0	M0	R0	C34.1	NA	NA	NA	NA	NA	Tobacco	NA	NA	NA	NA	Lifelong Non-Smoker	NA	cbfe0478-006e-521c-9962-7630d58b14d1	NA	NA	white	female	not hispanic or latino	Dead	71
TCGA-LUAD	TCGA-99-8032	8140/3	0	NA	Upper lobe, lung	22635	Adenocarcinoma, NOS	primary	NA	2025-03-26T09:17:27.911290-05:00	f800f9cd-c2bc-5eff-85f3-e8569f42746d	Lung, NOS	released	No	TRUE	No	Stage IA	Right	NA	no	2011	NA	7th	T1a	NA	N0	M0	R0	C34.1	NA	NA	NA	NA	NA	Tobacco	NA	90	NA	NA	Current Smoker	NA	ad54be65-f3d8-546e-8e26-d55ce953e79c	1966	NA	white	male	not hispanic or latino	Alive	61
TCGA-LUAD	TCGA-44-A47A	8140/3	0	NA	Upper lobe, lung	28782	Adenocarcinoma, NOS	primary	NA	2025-03-26T09:17:27.911290-05:00	027dc0f9-67eb-5ece-800b-e9061b2fe096	Lung, NOS	released	No	TRUE	No	Stage IB	Right	NA	no	2012	NA	7th	T2a	NA	N0	MX	R0	C34.1	NA	NA	NA	NA	NA	Tobacco	NA	80	NA	2010	Current Reformed Smoker for < or = 15 yrs	NA	64e5e157-1dc3-54ca-b894-4c69f205c26e	1970	NA	white	female	not hispanic or latino	Alive	78
TCGA-LUAD	TCGA-99-8028	8140/3	0	NA	Upper lobe, lung	18542	Adenocarcinoma, NOS	primary	NA	2025-03-26T09:17:27.911290-05:00	1b1903f3-c763-55c7-a932-70281a80279a	Lung, NOS	released	No	TRUE	No	Stage IA	Left	NA	no	2011	NA	7th	T1a	NA	N0	M0	R0	C34.1	NA	NA	NA	NA	NA	Tobacco	NA	30	NA	2011	Current Reformed Smoker for < or = 15 yrs	NA	c4df15ca-3f79-5a72-9685-fdf503b6e907	1981	NA	black or african american	female	not hispanic or latino	Alive	50
TCGA-LUAD	TCGA-67-6216	8140/3	0	NA	Middle lobe, lung	20967	Adenocarcinoma, NOS	primary	NA	2025-03-26T09:17:27.911290-05:00	60da3209-a447-5b7b-b8af-c4b69f61a6ca	Lung, NOS	released	No	TRUE	No	Stage IA	Right	NA	no	2010	NA	7th	T1a	NA	N0	M0	R0	C34.2	NA	NA	NA	NA	NA	Tobacco	NA	NA	NA	NA	Lifelong Non-Smoker	NA	22111773-3308-5196-89e0-287b889457a1	NA	NA	white	female	not hispanic or latino	Alive	57
TCGA-LUAD	TCGA-49-AARE	8140/3	0	NA	Upper lobe, lung	18893	Adenocarcinoma, NOS	primary	NA	2025-03-26T09:17:27.911290-05:00	52a07365-bfff-5715-81a2-6bf6143108eb	Lung, NOS	released	No	TRUE	No	Stage IA	Right	NA	no	1999	NA	5th	T1	NA	N0	MX	R0	C34.1	NA	NA	NA	NA	NA	Tobacco	NA	15	NA	1995	Current Reformed Smoker for < or = 15 yrs	NA	126897f0-7377-5cab-889a-8563dbf926e0	1980	NA	black or african american	female	not hispanic or latino	Dead	51
TCGA-LUAD	TCGA-44-5645	8140/3	0	NA	Upper lobe, lung	22471	Adenocarcinoma, NOS	primary	NA	2025-03-26T09:17:27.911290-05:00	bc350e21-463f-5381-acc1-ea667fc13cdb	Lung, NOS	released	No	TRUE	No	Stage IA	Left	NA	no	2010	NA	7th	T1	NA	NX	NA	NA	C34.1	NA	NA	NA	NA	NA	Tobacco	NA	5	NA	1973	Current Reformed Smoker for > 15 yrs	NA	b1b908db-6c89-5218-8cba-81216c6bf3f2	1963	NA	black or african american	female	not hispanic or latino	Alive	61
TCGA-LUAD	TCGA-J2-A4AG	8140/3	0	NA	Upper lobe, lung	24224	Adenocarcinoma, NOS	primary	NA	2025-03-26T09:17:27.911290-05:00	ae0ea1d2-617a-5261-8643-84879758a648	Lung, NOS	released	No	TRUE	No	Stage IA	Left	NA	no	2012	NA	7th	T1b	NA	N0	MX	R0	C34.1	NA	NA	NA	NA	NA	Tobacco	NA	25	NA	1981	Current Reformed Smoker for > 15 yrs	NA	037f005e-1ec2-5b95-ba6e-e8c815c3ae4f	1956	NA	white	female	not hispanic or latino	Alive	66
TCGA-LUAD	TCGA-44-2657	8140/3	0	NA	Upper lobe, lung	27298	Adenocarcinoma, NOS	primary	NA	2025-03-26T09:17:27.911290-05:00	7982fa01-64e5-508d-9bc7-fa962a4d4b47	Lung, NOS	released	No	TRUE	No	Stage IB	Left	NA	no	2009	NA	6th	T2	NA	NX	M0	R0	C34.1	NA	NA	NA	NA	NA	Tobacco	NA	25	NA	2006	Current Reformed Smoker for < or = 15 yrs	NA	51a5b058-8e1f-5b50-a568-798c72fe813b	1959	NA	white	female	not hispanic or latino	Alive	74
TCGA-LUAD	TCGA-44-A4SS	8140/3	0	NA	Upper lobe, lung	26991	Adenocarcinoma, NOS	primary	NA	2025-03-26T09:17:27.911290-05:00	a2d576ba-85a3-5eea-9c6d-c712a0e7ce34	Lung, NOS	released	No	TRUE	No	Stage IA	Left	NA	no	2012	NA	7th	T1b	NA	N0	M0	NA	C34.1	NA	NA	NA	NA	NA	Tobacco	NA	90	NA	2012	Current Reformed Smoker for < or = 15 yrs	NA	ba0fadd0-fb1b-5099-8619-ff5eb0386e89	1952	NA	white	male	not hispanic or latino	Alive	73
TCGA-LUAD	TCGA-55-7570	8140/3	0	NA	Upper lobe, lung	22218	Adenocarcinoma, NOS	primary	NA	2025-03-26T09:17:27.911290-05:00	f026c5e8-d485-593f-af5c-38080d0ea4f9	Lung, NOS	released	No	TRUE	No	Stage IA	Right	NA	no	2011	NA	7th	T1a	NA	N0	MX	R0	C34.1	NA	NA	NA	NA	NA	Tobacco	NA	NA	NA	NA	Current Smoker	NA	0e236124-675f-51cf-9da2-5513536674f0	1971	NA	black or african american	male	not hispanic or latino	Alive	60
TCGA-LUAD	TCGA-75-6206	8140/3	NA	NA	Upper lobe, lung	NA	Adenocarcinoma, NOS	primary	NA	2025-03-26T09:17:27.911290-05:00	dc9d9e80-e87c-5900-94a7-eb2967966f58	Lung, NOS	released	No	TRUE	No	Stage IB	Right	NA	no	NA	NA	6th	T2	NA	N0	M0	R0	C34.1	NA	NA	NA	NA	NA	Tobacco	NA	20	NA	1962	Current Reformed Smoker for > 15 yrs	NA	cd7f46ca-fc05-5907-a584-a0fb26fcad8a	NA	NA	not reported	male	not reported	Alive	NA
TCGA-LUAD	TCGA-44-A4SU	8140/3	0	NA	Lower lobe, lung	24820	Adenocarcinoma, NOS	primary	NA	2025-03-26T09:17:27.911290-05:00	1d2191be-0843-5557-9129-0998079df0bf	Lung, NOS	released	No	TRUE	No	Stage IA	Right	NA	no	2012	NA	7th	T1a	NA	N0	MX	R0	C34.3	NA	NA	NA	NA	NA	Tobacco	NA	50	NA	2011	Current Reformed Smoker for < or = 15 yrs	NA	bd57d44b-7ac0-5ef5-8c2f-ea15c70ab672	1961	NA	white	female	not hispanic or latino	Dead	67
TCGA-LUAD	TCGA-44-7659	8140/3	0	NA	Upper lobe, lung	25730	Adenocarcinoma, NOS	primary	NA	2025-03-26T09:17:27.911290-05:00	e3ca48ad-6dd1-5e75-a16b-fc6b7a21e357	Lung, NOS	released	No	TRUE	No	Stage IA	Left	NA	no	2010	NA	7th	T1b	NA	N0	MX	NA	C34.1	NA	NA	NA	NA	NA	Tobacco	NA	40	NA	NA	Current Smoker	NA	b3a59b12-8703-5c6a-aad7-eb46b917e6c2	1989	NA	white	male	not hispanic or latino	Alive	70
TCGA-LUAD	TCGA-44-2661	8140/3	0	NA	Upper lobe, lung	25313	Adenocarcinoma, NOS	primary	NA	2025-03-26T09:17:27.911290-05:00	62584f05-9d54-5926-8d4e-2e3787dd6508	Lung, NOS	released	No	TRUE	No	Stage IA	Left	NA	yes	2009	NA	6th	T1	NA	N0	M0	R0	C34.1	NA	NA	NA	NA	NA	Tobacco	NA	NA	NA	NA	Lifelong Non-Smoker	NA	ccbe3e80-fbcc-51a2-a70f-ec92252879cc	NA	NA	white	female	not hispanic or latino	Alive	69
TCGA-LUAD	TCGA-55-8511	8140/3	0	NA	Upper lobe, lung	26986	Adenocarcinoma, NOS	primary	NA	2025-03-26T09:17:27.911290-05:00	8af20d6d-40a9-5ef5-91fb-cf8f2b67f61d	Lung, NOS	released	No	TRUE	No	Stage IB	Right	NA	yes	2012	NA	7th	T2a	NA	N0	MX	R0	C34.1	NA	NA	NA	NA	NA	Tobacco	NA	58	NA	NA	Current Smoker	NA	03e9e063-3f8b-57f2-a829-54ec4325dbde	1953	NA	white	female	not hispanic or latino	Alive	73
TCGA-LUAD	TCGA-MP-A4TH	8140/3	0	NA	Lower lobe, lung	25759	Adenocarcinoma, NOS	primary	NA	2025-03-26T09:17:27.911290-05:00	99555f51-9e00-502c-a421-9975c42dc878	Lung, NOS	released	No	TRUE	No	Stage IA	Left	NA	no	2012	NA	7th	T1a	NA	N0	M0	R0	C34.3	NA	NA	NA	NA	NA	Tobacco	NA	20	NA	1982	Current Reformed Smoker for > 15 yrs	NA	11e66531-1eb3-58b1-a941-6f366428236a	1962	NA	white	female	not hispanic or latino	Alive	70
TCGA-LUAD	TCGA-44-A479	8140/3	0	NA	Upper lobe, lung	27024	Adenocarcinoma, NOS	primary	NA	2025-03-26T09:17:27.911290-05:00	5a49829c-3527-52c7-8de3-b148782f84f4	Lung, NOS	released	No	TRUE	No	Stage IB	Right	NA	no	2012	NA	7th	T2	NA	N0	MX	R0	C34.1	NA	NA	NA	NA	NA	Tobacco	NA	40	NA	2002	Current Reformed Smoker for < or = 15 yrs	NA	8dafe222-ab00-5b74-ace1-e317d189be14	1962	NA	black or african american	female	not hispanic or latino	Alive	73
TCGA-LUAD	TCGA-50-7109	8140/3	0	NA	Lower lobe, lung	21979	Adenocarcinoma, NOS	primary	NA	2025-03-26T09:17:27.911290-05:00	acc4371c-2b87-53d1-9960-7a3695d7dfdf	Lung, NOS	released	No	TRUE	No	Stage IA	Right	NA	no	2011	NA	7th	T1	NA	N0	M0	NA	C34.3	NA	NA	NA	NA	NA	Tobacco	NA	120	NA	NA	Current Smoker	NA	c10a6092-f7ab-5b08-95e4-a4acc928d010	NA	NA	white	male	not hispanic or latino	Dead	60
TCGA-LUAD	TCGA-91-6828	8140/3	0	NA	Lower lobe, lung	25870	Adenocarcinoma, NOS	primary	NA	2025-03-26T09:17:27.911290-05:00	1cb57e0f-04dc-55a0-b7a7-efded807ef84	Lung, NOS	released	No	TRUE	No	Stage IA	Left	NA	no	2011	NA	7th	T1a	NA	N0	M0	R0	C34.3	NA	NA	NA	NA	NA	Tobacco	NA	NA	NA	1993	Current Reformed Smoker for > 15 yrs	NA	ee95d90a-cd15-5d71-82b6-eb00a0f3e93a	NA	NA	white	male	not hispanic or latino	Alive	70
TCGA-LUAD	TCGA-MP-A4TA	8140/3	0	NA	Upper lobe, lung	27513	Adenocarcinoma, NOS	primary	NA	2025-03-26T09:17:27.911290-05:00	e2b38802-3ebf-5b1b-9c3f-bc50432dca2b	Lung, NOS	released	No	TRUE	No	Stage IA	Right	NA	yes	2006	NA	6th	T1	NA	N0	M0	R0	C34.1	NA	NA	NA	NA	NA	Tobacco	NA	55	NA	2006	Current Reformed Smoker for < or = 15 yrs	NA	bf79574c-5cb4-5786-b4d9-162bfa2e8986	1951	NA	white	female	not hispanic or latino	Dead	75
TCGA-LUAD	TCGA-49-AARN	8140/3	0	NA	Lower lobe, lung	20605	Adenocarcinoma, NOS	primary	NA	2025-03-26T09:17:27.911290-05:00	608ccff3-aee3-563f-9d3f-569c7a666af6	Lung, NOS	released	No	TRUE	Yes	Stage IA	Right	NA	no	2000	NA	5th	T1	NA	N0	MX	R0	C34.3	NA	NA	NA	NA	NA	Tobacco	NA	NA	NA	NA	Current Reformed Smoker, Duration Not Specified	NA	1b3c4bb9-ed27-550e-9eb3-446f87297ec3	NA	NA	black or african american	female	not hispanic or latino	Dead	56
TCGA-LUAD	TCGA-49-AARR	8140/3	0	NA	Upper lobe, lung	24942	Adenocarcinoma, NOS	primary	NA	2025-03-26T09:17:27.911290-05:00	11f75402-3cc9-5475-a20f-2d0215596fa5	Lung, NOS	released	No	TRUE	No	Stage IA	Left	NA	no	2001	NA	5th	T1	NA	N0	MX	R0	C34.1	NA	NA	NA	NA	NA	Tobacco	NA	NA	NA	1987	Current Reformed Smoker for > 15 yrs	NA	1bf4d2b4-3a69-5b36-bae0-856d61ff2cc3	NA	NA	black or african american	male	not hispanic or latino	Alive	68
TCGA-LUAD	TCGA-75-6205	8140/3	NA	NA	Upper lobe, lung	NA	Adenocarcinoma, NOS	primary	NA	2025-01-08T13:14:10.173598-06:00	71c494e1-994e-5f94-ad20-1b9ba0db1e4d	Lung, NOS	released	No	TRUE	No	Stage IB	Left	NA	no	2006	NA	7th	T2a	NA	N0	M0	R0	C34.1	NA	NA	NA	NA	NA	Tobacco	NA	NA	NA	NA	Lifelong Non-Smoker	NA	e732d909-7da8-5348-ad5f-6cdde6b635fd	NA	NA	not reported	female	not reported	Dead	NA
TCGA-LUAD	TCGA-55-8614	8140/3	0	NA	Upper lobe, lung	27924	Adenocarcinoma, NOS	primary	NA	2025-03-26T09:17:27.911290-05:00	f58b92f7-b626-5622-97d4-f5f409561c57	Lung, NOS	released	No	TRUE	No	Stage IB	Left	NA	no	2011	NA	7th	T2a	NA	N0	MX	R0	C34.1	NA	NA	NA	NA	NA	Tobacco	NA	40	NA	1995	Current Reformed Smoker for > 15 yrs	NA	edd5fba3-e6f5-58d6-b99e-bab67fc21329	NA	NA	white	male	not hispanic or latino	Alive	76
TCGA-LUAD	TCGA-44-7662	8140/3	0	NA	Upper lobe, lung	22543	Adenocarcinoma, NOS	primary	NA	2025-03-26T09:17:27.911290-05:00	4f044b1f-79b0-519f-84b3-3b6c9750636b	Lung, NOS	released	No	TRUE	No	Stage IB	Left	NA	no	2011	NA	7th	T2a	NA	N0	MX	NA	C34.1	NA	NA	NA	NA	NA	Tobacco	NA	50	NA	NA	Current Smoker	NA	17beaa9f-f01d-5dd7-add0-20bc61404f16	1961	NA	white	male	not hispanic or latino	Alive	61
TCGA-LUAD	TCGA-95-7944	8140/3	0	NA	Lower lobe, lung	26003	Adenocarcinoma, NOS	primary	NA	2025-03-26T09:17:27.911290-05:00	c7e25352-38b8-5bb7-978d-cb4967b13f2b	Lung, NOS	released	No	TRUE	No	Stage IA	Left	NA	no	2011	NA	7th	T1a	NA	N0	M0	R0	C34.3	NA	NA	NA	NA	NA	Tobacco	NA	50	NA	NA	Current Smoker	NA	75bb3f37-5d61-5584-b442-a57da9ee1929	1961	NA	white	male	not hispanic or latino	Alive	71
TCGA-LUAD	TCGA-55-8507	8140/3	0	NA	Upper lobe, lung	19390	Adenocarcinoma, NOS	primary	NA	2025-03-26T09:17:27.911290-05:00	b44793eb-baab-56bd-96be-5b5aa67b4ccd	Lung, NOS	released	No	TRUE	No	Stage IA	Right	NA	no	2012	NA	7th	T1a	NA	N0	MX	R0	C34.1	NA	NA	NA	NA	NA	Tobacco	NA	120	NA	NA	Current Smoker	NA	07d1bd52-7284-533c-929f-493c2d596573	1972	NA	white	male	not hispanic or latino	Alive	53
TCGA-LUAD	TCGA-91-6831	8140/3	0	NA	Middle lobe, lung	24436	Adenocarcinoma, NOS	primary	NA	2025-03-26T09:17:27.911290-05:00	e4204556-0e97-5250-a786-29b00b4e7743	Lung, NOS	released	No	TRUE	No	Stage IB	Right	NA	no	2001	NA	5th	T2	NA	N0	MX	NA	C34.2	NA	NA	NA	NA	NA	Tobacco	NA	NA	NA	NA	Current Smoker	NA	0b75f1ff-edcf-5c2c-9246-8373fce766b0	NA	NA	white	male	not hispanic or latino	Alive	66
TCGA-LUAD	TCGA-44-A47G	8140/3	0	NA	Upper lobe, lung	26800	Adenocarcinoma, NOS	primary	NA	2025-03-26T09:17:27.911290-05:00	bfd6bbb5-2c1a-513a-8d64-41edd87db64b	Lung, NOS	released	No	TRUE	No	Stage IA	Right	NA	no	2012	NA	7th	T1	NA	N0	M0	R0	C34.1	NA	NA	NA	NA	NA	Tobacco	NA	28	NA	2012	Current Reformed Smoker for < or = 15 yrs	NA	c3b37d82-0a93-5e29-a75f-db3517c511ab	1956	NA	white	female	not hispanic or latino	Alive	73
TCGA-LUAD	TCGA-44-2666	8140/3	0	NA	Upper lobe, lung	15970	Adenocarcinoma, NOS	primary	NA	2025-03-26T09:17:27.911290-05:00	81aac5d5-517e-5772-acf7-c28f5b2dff46	Lung, NOS	released	No	TRUE	No	Stage IB	Right	NA	no	2009	NA	6th	T2	NA	N0	M0	R0	C34.1	NA	NA	NA	NA	NA	Tobacco	NA	30	NA	NA	Current Smoker	NA	5280c1a5-4be8-564f-b69a-f62446b4ac0d	1979	NA	white	male	hispanic or latino	Dead	43
TCGA-LUAD	TCGA-55-6985	8140/3	0	NA	Upper lobe, lung	21381	Adenocarcinoma, NOS	primary	NA	2025-03-26T09:17:27.911290-05:00	e52b1fe0-2352-5bdb-a324-efccc000bfec	Lung, NOS	released	No	TRUE	No	Stage IB	Left	NA	no	2004	NA	6th	T2	NA	N0	MX	R0	C34.1	NA	NA	NA	NA	NA	Tobacco	NA	50	NA	2004	Current Reformed Smoker for < or = 15 yrs	NA	8a025865-4759-503f-97c5-8366541d706c	NA	NA	white	female	not reported	Alive	58
TCGA-LUAD	TCGA-44-3398	8140/3	0	NA	Lower lobe, lung	28392	Adenocarcinoma, NOS	primary	NA	2025-03-26T09:17:27.911290-05:00	9e7e4689-929c-5c1d-a1ed-5efcdf3edee3	Lung, NOS	released	No	TRUE	No	Stage IA	Right	NA	no	2009	NA	6th	T1b	NA	N0	M0	R0	C34.3	NA	NA	NA	NA	NA	Tobacco	NA	60	NA	2009	Current Reformed Smoker for < or = 15 yrs	NA	069c4cb3-72a2-502b-9391-8d4441c67987	1959	NA	white	female	not hispanic or latino	Alive	77
TCGA-LUAD	TCGA-MN-A4N4	8140/3	0	NA	Upper lobe, lung	20888	Adenocarcinoma, NOS	primary	NA	2025-03-26T09:17:27.911290-05:00	4c6182ff-c45f-51fd-bf09-15c2a93a3fc9	Lung, NOS	released	No	TRUE	No	Stage IA	Left	NA	no	2010	NA	7th	T1b	NA	N0	M0	R0	C34.1	NA	NA	NA	NA	NA	Tobacco	NA	NA	NA	NA	Current Smoker	NA	50fc25ab-33ce-5d11-a25a-a3bf108a44ff	1980	NA	white	male	not hispanic or latino	Alive	57
TCGA-LUAD	TCGA-99-AA5R	8140/3	0	NA	Lower lobe, lung	25778	Adenocarcinoma, NOS	primary	NA	2025-03-26T09:17:27.911290-05:00	83a7e788-05c9-5fe2-881e-15037124d503	Lung, NOS	released	No	TRUE	No	Stage IA	Left	NA	no	2013	NA	7th	T1a	NA	N0	M0	R0	C34.3	NA	NA	NA	NA	NA	Tobacco	NA	46	NA	NA	Current Smoker	NA	9667849a-3289-5884-bf33-48d3aefd387c	1967	NA	black or african american	female	not hispanic or latino	Alive	70
TCGA-LUAD	TCGA-91-6840	8140/3	0	NA	Upper lobe, lung	21854	Adenocarcinoma, NOS	primary	NA	2025-03-26T09:17:27.911290-05:00	911bc8bc-c4ad-5c68-997e-26ed70ee82c0	Lung, NOS	released	No	TRUE	No	Stage IA	Right	NA	no	2011	NA	7th	T1b	NA	N0	M0	R0	C34.1	NA	NA	NA	NA	NA	Tobacco	NA	50	NA	1996	Current Reformed Smoker for > 15 yrs	NA	4e9d56b9-f31b-54e6-93da-0adfa0e6e6ee	1971	NA	white	female	not hispanic or latino	Alive	59
TCGA-LUAD	TCGA-62-A46O	8140/3	0	NA	Lower lobe, lung	24050	Adenocarcinoma, NOS	primary	NA	2025-03-26T09:17:27.911290-05:00	a2b7d3c3-8a8b-5d91-8440-6a28daf136b2	Lung, NOS	released	No	TRUE	No	Stage IB	Right	NA	no	2006	NA	6th	T2	NA	N0	M0	R0	C34.3	NA	NA	NA	NA	NA	Tobacco	NA	48	NA	NA	Current Smoker	NA	a1c7025b-0952-5ade-a0a2-1a445f600f93	NA	NA	white	female	not hispanic or latino	Dead	65
TCGA-LUAD	TCGA-J2-A4AE	8140/3	0	NA	Upper lobe, lung	28163	Adenocarcinoma, NOS	primary	NA	2025-03-26T09:17:27.911290-05:00	85897235-21d3-5fba-8505-5aac154087b0	Lung, NOS	released	No	TRUE	No	Stage IA	Left	NA	no	2012	NA	7th	T1a	NA	N0	MX	R0	C34.1	NA	NA	NA	NA	NA	Tobacco	NA	NA	NA	NA	Lifelong Non-Smoker	NA	6aa30cf1-d08c-5dfc-a071-3300f9f68e1f	NA	NA	white	female	not hispanic or latino	Alive	77
TCGA-LUAD	TCGA-93-7348	8140/3	0	NA	Upper lobe, lung	27456	Adenocarcinoma, NOS	primary	NA	2025-03-26T09:17:27.911290-05:00	c033f3c4-2fb9-5349-8ab4-a9ed0b8863cb	Lung, NOS	released	No	TRUE	No	Stage IA	Right	NA	no	2011	NA	7th	T1a	NA	N0	MX	R0	C34.1	NA	NA	NA	NA	NA	Tobacco	NA	42	NA	1999	Current Reformed Smoker for < or = 15 yrs	NA	8076d562-9892-5f3e-8114-22f77b854590	1957	NA	white	female	not hispanic or latino	Alive	75
TCGA-LUAD	TCGA-64-1676	8140/3	0	NA	Lower lobe, lung	21428	Adenocarcinoma, NOS	primary	NA	2025-03-26T09:17:27.911290-05:00	5c419873-433f-5191-b238-0a5b09e6cd28	Lung, NOS	released	No	TRUE	No	Stage IA	Right	NA	no	2005	NA	NA	T1a	NA	N0	M0	R0	C34.3	NA	NA	NA	NA	NA	Tobacco	NA	60	NA	NA	Current Smoker	NA	08daaff6-08a1-521d-89ee-b1eeb4e76dd6	NA	NA	white	male	not hispanic or latino	Alive	58
TCGA-LUAD	TCGA-50-6597	8140/3	0	NA	Lower lobe, lung	29195	Adenocarcinoma, NOS	primary	NA	2025-03-26T09:17:27.911290-05:00	9babcfd6-a4de-5b90-9aa9-feb27a873807	Lung, NOS	released	No	TRUE	No	Stage IB	Right	NA	no	2007	NA	6th	T2	NA	N0	M0	R0	C34.3	NA	NA	NA	NA	NA	Tobacco	NA	NA	NA	NA	Lifelong Non-Smoker	NA	6840df79-0764-5bc2-b131-eed5a9370e68	NA	NA	white	female	not hispanic or latino	Dead	79
TCGA-LUAD	TCGA-75-7025	8140/3	NA	NA	Upper lobe, lung	NA	Adenocarcinoma, NOS	primary	NA	2025-03-26T09:17:27.911290-05:00	97101227-3fa7-5704-b746-8cc7304565b9	Lung, NOS	released	No	TRUE	No	Stage IB	Left	NA	no	NA	NA	6th	T2	NA	N0	M0	R0	C34.1	NA	NA	NA	NA	NA	Tobacco	NA	NA	NA	1986	Current Reformed Smoker for > 15 yrs	NA	c2cf80e0-5a62-551e-b71e-9866d6162135	1967	NA	not reported	male	not reported	Alive	NA
[truncated: 54 more columns]

## Sheet: TCGA_Clin_Summary
98 unique samples identified
8 samples were removed due to missing age
summary(clinical_clean$Age)
Min. 1st Qu. Median Mean 3rd Qu. Max.
33.34 59.58 67.01 65.97 73.76 81.83
summary(clinical_clean$Tumor_Stage)
Stage IA Stage IB
56 34
summary(clinical_clean$Gender)
female male
56 34

## Sheet: TCGA_GO_MultivarCoxPH
GO_ID	N_genes	HR	CI_lower	CI_upper	p_value	FDR	Description
GO:0060537	10	1.59366	1.17827	2.1555	0.00248923	0.0560731	muscle tissue development
GO:0014706	8	1.59305	1.17512	2.15961	0.00270515	0.0560731	striated muscle tissue development
GO:0007517	7	1.68973	1.17335	2.43337	0.00481635	0.0560731	muscle organ development
GO:0045109	8	1.35257	1.07991	1.69406	0.00855661	0.0560731	intermediate filament organization
GO:0045104	8	1.35257	1.07991	1.69406	0.00855661	0.0560731	intermediate filament cytoskeleton organization
GO:0045103	8	1.35257	1.07991	1.69406	0.00855661	0.0560731	intermediate filament-based process
GO:0051656	8	1.36433	1.08157	1.72102	0.0087492	0.0560731	establishment of organelle localization
GO:0070252	7	1.50888	1.10123	2.06744	0.0104653	0.0560731	actin-mediated cell contraction
GO:0030048	7	1.50888	1.10123	2.06744	0.0104653	0.0560731	actin filament-based movement
GO:0140694	9	0.747977	0.598816	0.934292	0.0105008	0.0560731	membraneless organelle assembly
GO:0007059	12	1.26031	1.05427	1.50662	0.0110785	0.0560731	chromosome segregation
GO:1901990	9	1.3464	1.06947	1.69502	0.0113517	0.0560731	regulation of mitotic cell cycle phase transition
GO:0044772	9	1.3464	1.06947	1.69502	0.0113517	0.0560731	mitotic cell cycle phase transition
GO:1901987	9	1.3464	1.06947	1.69502	0.0113517	0.0560731	regulation of cell cycle phase transition
GO:0022411	8	1.41299	1.08064	1.84754	0.0115092	0.0560731	cellular component disassembly
GO:0000280	10	1.28895	1.05743	1.57115	0.011978	0.0560731	nuclear division
GO:0048285	10	1.28895	1.05743	1.57115	0.011978	0.0560731	organelle fission
GO:0098813	9	1.28887	1.05705	1.57154	0.0121293	0.0560731	nuclear chromosome segregation
GO:0006936	7	1.50208	1.09175	2.06665	0.012449	0.0560731	muscle contraction
GO:0140014	8	1.30194	1.05834	1.60161	0.0125434	0.0560731	mitotic nuclear division
GO:0000070	7	1.32477	1.0617	1.65301	0.0127702	0.0560731	mitotic sister chromatid segregation
GO:0000819	7	1.32477	1.0617	1.65301	0.0127702	0.0560731	sister chromatid segregation
GO:0090068	8	1.36325	1.0655	1.74421	0.0137168	0.0560731	positive regulation of cell cycle process
GO:0045787	8	1.36325	1.0655	1.74421	0.0137168	0.0560731	positive regulation of cell cycle
GO:0007051	7	1.34504	1.06141	1.70447	0.0141599	0.0560731	spindle organization
GO:0051607	7	0.743546	0.582945	0.948393	0.0169985	0.064725	defense response to virus
GO:0030216	7	1.33179	1.0427	1.70103	0.0217429	0.0768766	keratinocyte differentiation
GO:0009913	7	1.33179	1.0427	1.70103	0.0217429	0.0768766	epidermal cell differentiation
GO:0043588	16	1.2338	1.02911	1.47922	0.0232119	0.0792406	skin development
GO:0032970	7	1.42231	1.0432	1.93917	0.0259203	0.0837679	regulation of actin filament-based process
GO:0008544	9	0.778896	0.624497	0.971467	0.0266383	0.0837679	epidermis development
GO:0009615	9	0.780872	0.627091	0.972364	0.0270765	0.0837679	response to virus
GO:0030199	11	1.22011	1.02025	1.45913	0.0292905	0.0878714	collagen fibril organization
GO:0141091	7	1.28135	1.0172	1.61408	0.0353127	0.0967594	transforming growth factor beta receptor superfamily signaling pathway
GO:0007178	7	1.28135	1.0172	1.61408	0.0353127	0.0967594	cell surface receptor protein serine/threonine kinase signaling pathway
GO:0001822	7	1.28562	1.01634	1.62625	0.0361626	0.0967594	kidney development
GO:0072001	7	1.28562	1.01634	1.62625	0.0361626	0.0967594	renal system development
GO:0030198	15	1.18797	1.00754	1.40071	0.0404306	0.100066	extracellular matrix organization
GO:0043062	15	1.18797	1.00754	1.40071	0.0404306	0.100066	extracellular structure organization
GO:0045229	15	1.18797	1.00754	1.40071	0.0404306	0.100066	external encapsulating structure organization
GO:0048705	7	1.25594	1.00881	1.56361	0.0415092	0.100229	skeletal system morphogenesis
GO:0071560	8	1.25636	1.00472	1.57102	0.0453611	0.104436	cellular response to transforming growth factor beta stimulus
GO:0071559	8	1.25636	1.00472	1.57102	0.0453611	0.104436	response to transforming growth factor beta
GO:0016485	7	1.26454	1.00045	1.59834	0.0495601	0.11151	protein processing
GO:1903900	7	1.28189	0.99682	1.64847	0.0529724	0.114006	regulation of viral life cycle
GO:0050792	7	1.28189	0.99682	1.64847	0.0529724	0.114006	regulation of viral process
GO:0032963	7	1.2446	0.99317	1.55969	0.0573751	0.116313	collagen metabolic process
GO:0032102	8	1.35748	0.989669	1.86199	0.0580185	0.116313	negative regulation of response to external stimulus
GO:0031589	7	1.22066	0.993206	1.50021	0.0580706	0.116313	cell-substrate adhesion
GO:0001906	10	0.820878	0.668943	1.00732	0.0587442	0.116313	cell killing
GO:0002697	10	1.19808	0.992458	1.44631	0.0599502	0.116374	regulation of immune effector process
GO:0019058	8	0.790985	0.615659	1.01624	0.0666599	0.124516	viral life cycle
GO:0016032	8	0.790985	0.615659	1.01624	0.0666599	0.124516	viral process
GO:0045088	8	1.26743	0.981807	1.63615	0.0689057	0.126327	regulation of innate immune response
GO:0090596	8	0.814873	0.648724	1.02358	0.0784624	0.138924	sensory organ morphogenesis
GO:0001503	8	1.20285	0.978806	1.47817	0.0790437	0.138924	ossification
GO:0048568	9	1.25917	0.972839	1.62978	0.0799867	0.138924	embryonic organ development
GO:0031640	7	0.806844	0.630829	1.03197	0.087393	0.144198	killing of cells of another organism
GO:0141061	7	0.806844	0.630829	1.03197	0.087393	0.144198	disruption of cell in another organism
GO:0141060	7	0.806844	0.630829	1.03197	0.087393	0.144198	disruption of anatomical structure in another organism
GO:0002703	8	1.18885	0.967222	1.46125	0.10031	0.162799	regulation of leukocyte mediated immunity
GO:0070372	7	1.26165	0.928881	1.71363	0.136822	0.215006	regulation of ERK1 and ERK2 cascade
GO:0070371	7	1.26165	0.928881	1.71363	0.136822	0.215006	ERK1 and ERK2 cascade
GO:0002429	14	0.878338	0.73798	1.04539	0.144214	0.219649	immune response-activating cell surface receptor signaling pathway
GO:0002768	14	0.878338	0.73798	1.04539	0.144214	0.219649	immune response-regulating cell surface receptor signaling pathway
GO:0002274	7	0.846272	0.673219	1.06381	0.152711	0.229066	myeloid leukocyte activation
GO:0010721	7	1.19511	0.931573	1.53321	0.160823	0.237634	negative regulation of cell development
GO:0050673	18	1.10045	0.949164	1.27585	0.204609	0.297886	epithelial cell proliferation
GO:0050678	14	1.11193	0.941749	1.31286	0.210631	0.30221	regulation of epithelial cell proliferation
GO:0006935	8	1.15562	0.908403	1.47011	0.238908	0.333125	chemotaxis
GO:0042330	8	1.15562	0.908403	1.47011	0.238908	0.333125	taxis
GO:0010038	7	1.16624	0.898687	1.51345	0.247441	0.340231	response to metal ion
GO:1902105	7	1.17853	0.885066	1.56929	0.260881	0.353798	regulation of leukocyte differentiation
GO:0003018	9	1.14244	0.894367	1.45933	0.286346	0.383084	vascular process in circulatory system
GO:0030098	16	0.918055	0.782053	1.07771	0.295955	0.39066	lymphocyte differentiation
GO:0046879	10	0.883116	0.689139	1.13169	0.325956	0.413596	hormone secretion
GO:0009914	10	0.883116	0.689139	1.13169	0.325956	0.413596	hormone transport
GO:0030099	8	1.19101	0.839843	1.68901	0.326733	0.413596	myeloid cell differentiation
GO:0009306	7	1.1406	0.871293	1.49314	0.338397	0.413596	protein secretion
GO:0035592	7	1.1406	0.871293	1.49314	0.338397	0.413596	establishment of protein localization to extracellular region
GO:0071692	7	1.1406	0.871293	1.49314	0.338397	0.413596	protein localization to extracellular region
GO:0023061	11	0.906039	0.707929	1.15959	0.433156	0.522957	signal release
GO:0070661	7	1.08752	0.868434	1.36187	0.464811	0.554413	leukocyte proliferation
GO:0002443	18	1.05165	0.911493	1.21336	0.490134	0.577658	leukocyte mediated immunity
GO:0042445	7	0.910235	0.691457	1.19823	0.502495	0.585259	hormone metabolic process
GO:0046883	8	0.908732	0.681568	1.21161	0.514338	0.592087	regulation of hormone secretion
GO:2001233	7	1.09576	0.827906	1.45028	0.522538	0.594612	regulation of apoptotic signaling pathway
GO:0002696	7	0.932526	0.736853	1.18016	0.560986	0.624018	positive regulation of leukocyte activation
GO:0050867	7	0.932526	0.736853	1.18016	0.560986	0.624018	positive regulation of cell activation
GO:1903706	9	1.06645	0.84448	1.34675	0.58899	0.647889	regulation of hemopoiesis
GO:0050900	7	0.935728	0.722883	1.21124	0.61391	0.66788	leukocyte migration
GO:1903532	8	1.05952	0.808084	1.38918	0.675753	0.71935	positive regulation of secretion by cell
GO:0051047	8	1.05952	0.808084	1.38918	0.675753	0.71935	positive regulation of secretion
GO:0050864	7	0.961342	0.751025	1.23056	0.754299	0.794422	regulation of B cell activation
GO:0042113	10	0.977126	0.814769	1.17184	0.802905	0.836712	B cell activation
GO:0016064	8	0.985393	0.831969	1.16711	0.864691	0.882519	immunoglobulin mediated immune response
GO:0019724	8	0.985393	0.831969	1.16711	0.864691	0.882519	B cell mediated immunity
GO:0002449	9	0.993651	0.845319	1.16801	0.938457	0.946479	lymphocyte mediated immunity
GO:0002460	9	0.994269	0.840676	1.17592	0.946479	0.946479	adaptive immune response based on somatic recombination of immune receptors built from immunoglobulin superfamily domains
